# Supplementary material for: The adhesion-GPCR BAI1 shapes dendritic arbors via Bcr-mediated RhoA activation causing late growth arrest
Source: eLife. 2019 Aug 28;8:e47566. doi: 10.7554/eLife.47566 (PMC6713510; doi:10.7554/eLife.47566)
Supplement: Figure 1—source data 1. [file elife-47566-fig1-data1.xlsx]

## Sheet: Fig. 1e
Statistics for dendritic arbor length
1-way ANOVA				Tukey P-values				N	n
DOF	F	P		Control-Apical vs. BAI1 Kd-Apical	0.0003		Control	3	21
(5, 157)	54.818	<1E-06		Control-Basal vs. BAI1 Kd-Basal	0.128		BAI1 Kd	4	41
				Control-Total vs. BAI1 Kd-Total	8.35e-08

## Sheet: Fig. 1f
Statistics for dendrite number
1-way ANOVA				Tukey P-values				N	n
DOF	F	P		Control-Apical vs. BAI1 Kd-Apical	0.0007		Control	3	21
(5, 157)	71.782	<1E-06		Control-Basal vs. BAI1 Kd-Basal	0.039		BAI1 Kd	4	41
				Control-Total vs. BAI1 Kd-Total	2.59e-08

## Sheet: Fig. 1g
Statistics for dendritic branch points
1-way ANOVA				Tukey P-values				N	n
DOF	F	P		Control-Apical vs. BAI1 Kd-Apical	0.0002		Control	3	21
(5, 157)	58.295	<1E-06		Control-Basal vs. BAI1 Kd-Basal	0.086		BAI1 Kd	4	41
				Control-Total vs. BAI1 Kd-Total	1.84e-08

## Sheet: Fig. 1h
Statistics for dendritic penetration
1-way ANOVA				Tukey P-values				N	n
DOF	F	P		Control-Apical vs. BAI1 Kd-Apical	0.261		Control	3	21
(5, 157)	125.67	<1E-06		Control-Basal vs. BAI1 Kd-Basal	0.998		BAI1 Kd	4	41
				Control-Total vs. BAI1 Kd-Total	0.19

## Sheet: Fig. 1j
Statistics for dendrite length
1-way ANOVA				Tukey P-values				N	n
DOF	F	P		Control vs. BAI1 Kd	< 0.0001		Control	7	118
(2, 288)	12.16	1.15e-05		Control vs. Rescue	0.872		BAI1 Kd	7	106
				BAI1 Kd vs. Rescue	0.0081		Rescue	7	65

## Sheet: Fig. 1k
Statistics for dendrite length
1-way ANOVA				Tukey P-values				N	n
DOF	F	P		Control vs. BAI1 Kd	0.000226		Control	7	118
(2, 288)	9.76	2.3e-05		Control vs. Rescue	0.999		BAI1 Kd	7	106
				BAI1 Kd vs. Rescue	0.00187		Rescue	7	65
