# Supplementary material for: The adhesion-GPCR BAI1 shapes dendritic arbors via Bcr-mediated RhoA activation causing late growth arrest
Source: eLife. 2019 Aug 28;8:e47566. doi: 10.7554/eLife.47566 (PMC6713510; doi:10.7554/eLife.47566)
Supplement: Figure 1—source data 2. [file elife-47566-fig1-data2.xlsx]

## Sheet: Figure 1E
Figure 1E	Length of dendritic arbor domains under the indicated conditions in vivo
		Control			BAI1 Kd
	Apical	Basal	Total	Apical	Basal	Total
	855.139	970.389	1825.53	1526.73	1587.44	3114.17
	695.798	1761.06	2456.86	1893.02	1435.5	3328.52
	1054.92	908.542	1963.46	1092.07	996.054	2088.12
		1038.18		2792.24	2521.82	5314.06
	3402.5	1434.38	4836.88	1358.2	1309.12	2667.32
		2124.88		1601.48	1276.59	2878.07
	1209.26	1366.15	2575.41	1025.09	1279.58	2304.67
	738.295	886.555	1624.85	1807.96	1513.03	3320.99
	919.895	1301.82	2221.72		1306.81
	1302.03	652.226	1954.26	1118.49	1326.18	2444.67
	1063.88	1677.19	2741.07	1588.87	1860.99	3449.86
	911.925	926.661	1838.59	1967.36	1556.95	3524.31
	1296.07	1733.21	3029.28	1477.04	1379.41	2856.45
	813.482	1064.95	1878.43	1489.95	1162.51	2652.46
	821.061	676.282	1497.34	1658.4	1633.24	3291.64
	1005.99	1103.8	2109.79	1792	1154.89	2946.89
	1055.98	1403.77	2459.75		1634.19
	605.648	1009.28	1614.93	2671.18	1414.62	4085.8
		1426.26		1656.69	671.979	2328.67
	945.842			1825.39
	1168.99			2144.33	1593.76	3738.09
					1646.12
				1496.41	1694.41	3190.82
				2097.6	1799.73	3897.33
				2553.07	1714.04	4267.11
				1171.29	1807.75	2979.04
				2781.3
					2380.09
					2827.73
				2519.17	2357.48	4876.65
				2033.39	1647.55	3680.94
				1863.51
				2283.32	1940.51	4223.83
				2031.24	1714.4	3745.64
				2520.74	1043.08	3563.82
				1778.31	1351.11	3129.42
				2013.03	2464.93	4477.96
				1407.88	1507.72	2915.6
				2404.38	1348.42	3752.8
					2300.37
				1480.22	2615.39	4095.61
Mean	1103.71	1235.03	2289.26	1854.9	1651.99	3410.35
SD	606.89	395.779	806.083	488.409	483.429	753.493
SEM	147.192	93.2861	208.13	83.7614	79.4752	135.331
n	18	19	16	35	38	32

## Sheet: Figure 1F
Figure 1F	Dendritic tips within dendritic arbor domains under the indicated conditions in vivo
		Control			BAI1 Kd
	Apical	Basal	Total	Apical	Basal	Total
	13	23	36	19	22	41
	10	34	44	22	19	41
	19	16	35	15	17	32
		24		41	35	76
	36	15	51	23	19	42
		26		28	24	52
	14	22	36	14	20	34
	14	17	31	25	22	47
	15	19	34		26
	15	13	28	12	30	42
	18	23	41	22	31	53
	9	14	23	25	33	58
	15	24	39	25	33	58
	10	17	27	20	29	49
	8	10	18	21	31	52
	14	18	32	18	25	43
	14	24	38		24
	11	17	28	32	21	53
		26		20	15	35
	11			22
	12			28	24	52
					27
				19	24	43
				23	26	49
				34	23	57
				20	24	44
				40
					28
					42
				28	35	63
				21	43	64
				22
				20	24	44
				26	26	52
				23	18	41
				15	23	38
				27	31	58
				13	22	35
				32	16	48
					34
				21	34	55
Mean	14.3333	20.1053	33.8125	23.3143	26.3158	48.4688
SD	6.1453	5.75321	8.15858	6.73783	6.67834	9.83078
SEM	1.49045	1.35604	2.10654	1.15553	1.09791	1.76566
n	18	19	16	35	38	32

## Sheet: Figure 1G
Figure 1G	Branch points within dendritic arbor domains under the indicated conditions in vivo
		Control			BAI1 Kd
	Apical	Basal	Total	Apical	Basal	Total
	11	17	28	15	18	33
	8	24	32	22	13	35
	17	9	26	13	13	26
		16		36	31	67
	32	11	43	21	14	35
		24		26	16	42
	12	20	32	12	15	27
	8	11	19	20	17	37
	15	15	30		22
	13	8	21	10	24	34
	12	17	29	20	23	43
	7	10	17	23	28	51
	13	20	33	21	25	46
	7	15	22	17	24	41
	5	8	13	18	26	44
	12	16	28	18	19	37
	12	16	28		23
	9	13	22	31	17	48
		22		18	11	29
	10			20
	11			26	18	44
					21
				16	20	36
				21	22	43
				31	17	48
				18	20	38
				37
					20
					34
				26	25	51
				19	29	48
				19
				17	24	41
				26	18	44
				21	12	33
				13	13	26
				23	25	48
				10	12	22
				27	14	41
					29
				17	28	45
Mean	11.8889	15.3684	26.4375	20.8	20.5263	40.0938
SD	5.84998	5.07949	7.30268	6.4889	5.90802	9.13822
SEM	1.41883	1.19725	1.88554	1.11284	0.971272	1.64127
n	18	19	16	35	38	32

## Sheet: Figure 1H
Figure 1H	Maximum penetration of dendritic arbors from cell bodies under the indicated conditions in vivo
		Control			BAI1 Kd
	Apical	Basal	Total	Apical	Basal	Total
	203.132	87.361	290.493	333.017	155.666	488.683
	246.295	134.917	381.212	260.987	121.689	382.676
	201.597	72.078	273.675	342.125	114.001	456.126
		95.206		281.114	172.355	453.469
	342.494	188.313	530.807	263.401	129.865	393.266
		145.542		186.066	100.072	286.138
	343.484	152.119	495.603	214.033	134.314	348.347
	273.961	128.908	402.869	306.08	97.96	404.04
	282.482	112.54	395.022		165.559
	243.484	93.034	336.518	305.419	126.563	431.982
	251.17	141.036	392.206	358.478	148.973	507.451
	433.718	179.601	613.319	387.877	126.461	514.338
	402.267	150.892	553.159	355.677	146.7	502.377
	271.074	125.3	396.374	277.577	155.077	432.654
	292.283	153.379	445.662	284.155	163.388	447.543
	326.866	141.004	467.87	304.719	125.312	430.031
	276.66	142.241	418.901		171.867
	177.945	153.912	331.857	351.618	154.325	505.943
		166.413		297.414	118.158	415.572
	299.296			311.15
	326.198			357.028	166.628	523.656
					139.701
				243.093	151.157	394.25
				346.503	156.241	502.744
				431.98	166.835	598.815
				275.459	158.78	434.239
				481.705
					148.446
					144.583
				428.239	154.81	583.049
				393.281	132.883	526.164
				413.732
				437.463	140.035	577.498
				348.431	167.864	516.295
				297.904	143.503	441.407
				297.878	147.846	445.724
				296.267	205.015	501.282
				361.249	129.609	490.858
				320.611	118.442	439.053
					21.131
				263.509	178.046	441.555
Mean	288.578	134.937	420.347	326.15	142.102	463.038
SD	66.8398	31.1844	94.0642	65.2924	29.9651	67.4724
SEM	16.211	7.35022	24.2873	11.1976	4.92622	12.1184
n	18	19	16	35	38	32

## Sheet: Figure 1J
Figure 1J	Length of dendritic arbors under the indicated conditions (cultured hippocampal neurons)
	Control	BAI1 Kd	Rescue
	2165	3240	2422
	2435	3447	1341
	3021	2998	2318
	2771	3288	2060
	2029	3799	2491
	2830	2006	3095
	1819	3716	3056
	2802	5169	2470
	2115	4415	1417
	4657	4563	3244
	2742	2396	1310
	2637	3109	820
	3999	3077	2243
	2766	4298	946
	3046	2657	2079
	2768	3034	2480
	2106	4258	2239
	3373	3237	2554
	1730	3830	786
	3128	3914	1732
	3199	1447	3171
	3259	2683	2092
	3028	3145	3021
	2787	1565	2634
	2636	3419	3003
	4289	2591	2227
	2634	2230	1916
	1692	2573	2745
	1834	2911	2015
	2274	2676	2468
	2669	2711	3211
	1548	3123	2411
	1870	1891	4625
	1982	3066	4348
	1938	3883	4811
	878	1818	4183
	2526	3659	3135
	1148	1967	2588
	1029	3108	3049.58
	1789	2193	3027.88
	1091	2045	3748.26
	2171	986	1084.11
	989	3128	2687.95
	807	3133	2256.04
	1672	2355	3673.51
	1839	2810	1105.87
	2027	2868	2406.21
	1352	1744	1838.9
	1490	1307	2593.67
	864	4170	2059.68
	2622	4207	3861.87
	2783	2852	4034.74
	1002	1326	1792.4
	2114	2573	2734.56
	1365	3246	2879.16
	2092	2650	2345.61
	2485	2884	1596.76
	1665	7109	1461.58
	1552	4582	2239.12
	3206	4881	1477.08
	4676	2923	2039.25
	2373	3242	2218.23
	3918	4642	1790.22
	3306	4459	1557.07
	2351	3128	1241.26
	2920	4762
	2609	4425
	3101	1792.4
	2009	3830
	3413	3598.68
	2140.33	3715.48
	2685.02	3802.88
	3210.69	1914.87
	2307.44	1723.9
	2997.28	3453.94
	1647.24	3537.93
	3308.2	3943.45
	2559.47	2228.75
	3004.78	3156
	3229.43	1270.57
	1870.2	4435
	2066.25	1215.65
	3296.97	1216.92
	1715.04	3453.25
	1468.61	4285.63
	1343.35	3925.88
	1074.34	3249.89
	1757.4	4323.83
	2692.38	769.826
	2013.9	2039.61
	1939.79	3414.8
	2612.87	4222.11
	2522.89	2830.83
	1550.8	3083.14
	1295.96	2483.49
	2735.93	1246.38
	1509.37	3912.15
	1882.9	4351.73
	2348.14	2631.02
	1904.17	1547.57
	1440.28	3616.48
	1117.03	2500.28
	1601.24	1051.3
	1331.74	3948.14
	1651.82	3625.63
	1010.04	3473
	802.83
	3252.37
	1947.34
	2172.52
	2162.45
	1533.67
	1491.7
	2804
	1005.29
	2019.51
	2181.11
	2802.01
Mean	2244.32	3078.96	2438.58
SD	817.394	1082.01	906.015
SEM	75.5681	105.593	113.252
n	118	106	65

## Sheet: Figure 1K
Figure 1K	Number of dendrites under the indicated conditions (cultured hippocampal neurons)
	Control	BAI1 Kd	Rescue
	25	24	25
	30	31	14
	22	29	20
	31	21	19
	28	26	23
	29	22	26
	22	23	25
	21	40	18
	21	29	14
	38	30	24
	25	28	15
	25	21	13
	35	20	20
	25	27	12
	26	19	19
	25	21	20
	21	25	28
	31	18	24
	29	24	13
	31	27	15
	37	18	30
	40	20	22
	32	31	33
	31	14	20
	30	38	29
	30	19	14
	40	19	22
	16	17	28
	41	24	12
	16	25	13
	20	20	11
	23	23	16
	14	29	20
	22	37	20
	17	47	24
	10	15	24
	27	37	22
	15	18	14
	18	31	33
	17	23	28
	11	24	30
	16	14	20
	7	20	18
	13	38	28
	17	23	22
	22	21	10
	28	26	27
	18	20	32
	22	16	18
	9	39	22
	31	24	28
	29	21	33
	22	15	20
	23	16	25
	20	26	31
	22	24	17
	33	21	29
	20	37	14
	23	44	23
	27	22	22
	21	14	32
	17	13	23
	26	21	12
	15	21	10
	14	21	11
	16	25
	14	18
	19	20
	9	40
	16	24
	18	49
	32	36
	23	32
	15	31
	31	28
	21	28
	33	28
	17	22
	21	32
	28	15
	14	44
	23	10
	21	19
	14	30
	16	29
	10	27
	11	25
	18	29
	17	11
	16	25
	14	31
	18	30
	21	20
	17	25
	13	20
	22	23
	10	28
	14	33
	20	27
	21	14
	14	33
	18	20
	22	12
	23	33
	11	30
	24	31
	15
	13
	17
	13
	35
	12
	18
	15
	14
	15
	18
	27
Mean	21.2627	25.2642	21.2154
SD	7.49179	7.90937	6.55146
SEM	0.692617	0.771875	0.818933
n	118	106	65
