# Supplementary material for: The adhesion-GPCR BAI1 shapes dendritic arbors via Bcr-mediated RhoA activation causing late growth arrest
Source: eLife. 2019 Aug 28;8:e47566. doi: 10.7554/eLife.47566 (PMC6713510; doi:10.7554/eLife.47566)
Supplement: Figure 1—source data 3. [file elife-47566-fig1-data3.xlsx]

## Sheet: F1S1D
Fig.1-Supplement 1D
	BAI1			BAI2			BAI3
	pSuper	shRNA1	shRNA2	pSuper	shRNA1	shRNA2	pSuper	shRNA1	shRNA2
	1	0.733781	0.390438	1	0.844478	0.476155	1	1.14172	0.812707
	1	0.493725	0.379333	1	0.96581	0.856844	1	1.05099	0.961253
	1	0.911081	0.600151	1	2.00194	1.56454	1	0.86149	1.23016
	1	0.562974	0.676173	1	0.954059	0.965368	1	1.10514	1.16827
Mean	1	0.67539	0.511524	1	1.19157	0.965727	1	1.03984	1.0431
SD	0	0.186725	0.149555	0	0.543002	0.450967	0	0.124602	0.191866
SEM	0	0.107806	0.0863456	0	0.313502	0.260366	0	0.0719388	0.110774
n	4	4	4	4	4	4	4	4	4
