# Supplementary material for: The adhesion-GPCR BAI1 shapes dendritic arbors via Bcr-mediated RhoA activation causing late growth arrest
Source: eLife. 2019 Aug 28;8:e47566. doi: 10.7554/eLife.47566 (PMC6713510; doi:10.7554/eLife.47566)
Supplement: Figure 1—source data 4. [file elife-47566-fig1-data4.xlsx]

## Sheet: F1S2A
Fig.1-Supplement 2A		Width of dendritic arbor domains under the indicated conditions in vivo
	Control		BAI1 Kd
	Apical	Basal	Apical	Basal
	96.287	153.559	216.086	284.763
	152.971	230.489	246.01	170.837
	146.175	239.869	148.689	190.277
		179.394	342.513	225.771
	586.136	303.53	148.705	177.621
		298.205	247.518	216.92
	242.736	184.291	162.648	158.534
	139.043	181.302	228.68	317.796
	81.432	169.825		187.655
	130.347	159.007	240.275	194.578
	160.868	260.317	260.618	309.021
	161.973	201.375	293.161	223.169
	167.699	273.668	261.641	162.119
	130.547	208.694	201.168	148.102
	165.693	153.394	276.975	238.556
	149.195	191.51	294.818	230.416
	163.049	264.256		242.544
	160.755	228.853	416.63	224.487
		247.041	311.396	177.485
	194.475		301.569
	261.381		230.933	243.97
				273.745
			246.759	267.287
			344.744	325.471
			250.463	303.16
			217.235	370.782
			338.163
				345.931
				304.26
			275.573	365.195
			295.176	226.592
			215.755
			278.32	353.233
			231.541	266.086
			300.02	144.105
			292.743	218.246
			296.4	351.735
			238.2	320.135
			272.803	256.938
				193.417
			406.66	406.94
Mean	182.82	217.294	266.588	253.102
SD	109.386	48.0331	60.6633	70.2442
SEM	26.5301	11.3215	10.4037	11.5481
n	18	19	35	38

## Sheet: F1S2B
Fig.1-Supplement 2B		Minimum angle centered on the cell body that encompasses the dendritic arbor domains in vivo
	Control		BAI1 Kd
	Apical	Basal	Apical	Basal
	92.958	164.876	77.602	218.126
	45.458	122.087	128.12	120.366
	142.844	147.916	89.138	143.382
		149.088	197.628	173.776
		118.184	195.631	146.003
	126.621	138.77	146.875	223.512
	84.465	185.32	165.057	167.394
	35.706	131.45	133.95	165.203
	27.113	135.734		118.588
	100.895	125.388	73.289	140.468
	88.963	128.322	87.544	159.623
	45.972	126.973	114.111	145.491
	50.328	116.812	73.921	171.346
	135.993	120.554	92.182	130.045
	119.747	150.337	118.068	128.73
	115.633	171.573	94.79	144.005
	135.238	127.968		105.322
	117.427	169.226	101.237	140.491
		107.48	111.827	107.257
	58.923		112.877
	75.224		86.837	144.074
				120.995
			114.448	183.475
			118.441	189
			139.537	149.652
			118.09	154.628
			126.168
				227.715
				207.769
			108.017	208.399
			66.477	189.518
			111.182
			113.81	149.84
			130.308	147.826
			85.609	155.247
			108.435	215.351
			134.327	156.812
			162.663	334.727
			137.697	119.897
				269.828
			58.975	264.35
Mean	88.8616	138.845	115.282	169.427
SD	37.8142	21.4448	32.6173	49.0145
SEM	9.17128	5.0546	5.59382	8.05793
n	18	19	35	38

## Sheet: F1S2E
Fig.1-Supplement 2E		Coordinates of tracks of primary dendrites emerging from soma in vivo
		All units are µm.						Neuron #
Control	Abscissa			Ordinate				1		2		3		4		5		6		7		8		9		10		11		12		13		14		15		16		17		18		19		20		21
n	Mean	SD	SEM	Mean	SD	SEM		x	y	x	y	x	y	x	y	x	y	x	y	x	y	x	y	x	y	x	y	x	y	x	y	x	y	x	y	x	y	x	y	x	y	x	y	x	y	x	y	x	y
22	0	0	0	0	0	0		0	0	0	0	0	0	0	0	0	0	0	0	0	0	0	0	0	0	0	0	0	0	0	0	0	0	0	0	0	0	0	0	0	0	0	0	0	0	0	0	0	0
22	0.727318	0.985427	0.215038	4.21964	0.951792	0.207698		0	4	-0.333	4.333	0.25	5.25	0.667	3.333	1	3	-0.667	3.333	0	2.5	0.333	5.667	1	5	0	4	0.25	5.25	-0.25	5.75	2	4.25	2.75	3	0.5	5	2.667	3.333	2	5	1	4.5	0.5	5	-0.333	4	2	3
22	1.13641	1.35025	0.294649	8.94691	1.89434	0.41338		0	9	0.667	9.333	0.25	11.25	0.667	7.333	1	7	0.333	9.333	1	5.5	0.333	13.667	2	11	0	10	0.25	9.25	-0.25	10.75	2	9.25	4.75	6	2.5	10	2.667	7.333	2	10	1	7.5	-1.5	9	0.667	8	3	7
22	1.50005	2.03771	0.444664	13.2196	2.52158	0.550255		0	14	1.667	14.333	0.25	17.25	0.667	11.333	1	11	0.333	14.333	2	8.5	0.333	18.667	2	17	1	14	0.25	13.25	-0.25	15.75	2	13.25	6.75	10	5.5	14	2.667	11.333	2	14	-2	10.5	-1.5	13	1.667	11	4	11
22	2.36368	2.69145	0.587323	17.5833	2.89992	0.632815		0	19	0.667	19.333	0.25	23.25	0.667	17.333	1	16	0.333	18.333	4	11.5	0.333	22.667	3	22	2	18	0.25	17.25	-0.25	20.75	3	17.25	8.75	13	8.5	18	2.667	16.333	3	18	-1	14.5	0.5	17	4.667	15	5	16
21	2.98419	3.17607	0.71019	21.738	3.23164	0.722616		0	23	0.667	23.333	0.25	27.25	0.667	21.333	2	21			5	14.5	-1.667	26.667	3	27	3	22	0.25	22.25	0.75	24.75	5	22.25	10.75	16	9.5	21	2.667	21.333	3	23	1	18.5	0.5	21	5.667	19	5	22
18	4.00467	3.51722	0.853052	25.6435	3.2801	0.795542		2	27							2	26			6	18.5	-1.667	30.667	4	31	6	26	-0.75	26.25	0.75	28.75	5	28.25	12.75	19	8.5	25	2.667	26.333	3	27	3	24.5	0.5	24	6.667	24	5	26
13	4.44877	3.42021	0.987331	30.2756	3.18683	0.919959														6	22.5	-0.667	34.667			9	31	-1.75	31.25	0.75	34.75	6	31.25			7.5	29	2.667	31.333	3	32	4	30.5			7.667	28	7	30
10	5.9834	3.23802	1.07934	34.2333	3.69625	1.23208														6	26.5	0.333	38.667			10	35									7.5	34	2.667	35.333	3	37	5	37.5			9.667	32	9	36
9	6.20378	3.13564	1.10862	38.3703	4.76013	1.68296														6	30.5	2.333	42.667													9.5	36	2.667	39.333	3	42	5	45.5			9.667	35	10	40
5	5.1334	3.48496	1.74248	44.2666	3.68501	1.84251																2.333	47.667															2.667	44.333	3	47							10	44
2	5.6665	6.12849	6.12849	50.3335	3.30007	3.30007																1.333	52.667																									10	48
1	1.333	--	--	57.667	--	--																1.333	57.667
1	1.333	--	--	61.667	--	--																1.333	61.667
1	1.333	--	--	65.667	--	--																1.333	65.667
								Neuron #
BAI1 Kd	Abscissa			Ordinate				1		2		3		4		5		6		7		8		9		10		11		12		13		14		15		16		17		18		19		20		21
n	Mean	SD	SEM	Mean	SD	SEM		x	y	x	y	x	y	x	y	x	y	x	y	x	y	x	y	x	y	x	y	x	y	x	y	x	y	x	y	x	y	x	y	x	y	x	y	x	y	x	y	x	y
43	0	0	0	0	0	0		0	0	0	0	0	0	0	0	0	0	0	0	0	0	0	0	0	0	0	0	0	0	0	0	0	0	0	0	0	0	0	0	0	0	0	0	0	0	0	0	0	0
22	1.624	1.71252	0.373703	4.40502	1.09813	0.239631		-0.5	4.5	1.333	4.333	0.667	4.333	-0.667	4	1	3.25	4.5	4	1	4.667	0.667	4	0	5	0	5	2.333	3	-0.667	7	-1	3	1.333	5	0	5.333	2.667	4.333	1.333	3.667	2	4	5.5	4.5	0	4	0.5	6.5
22	2.94958	2.78522	0.607785	8.7306	1.56663	0.341867		0.5	8.5	3.333	9.333	1.667	10.333	-0.667	7	2	7.25	4.5	8	1	9.667	1.667	8	1	10	-1	10	4.333	6	-0.667	12	-1	6	2.333	9	1	8.333	3.667	8.333	2.333	8.667	3	9	12.5	9.5	0	8	1.5	11.5
22	4.17457	3.77214	0.823148	13.2956	2.31836	0.505908		2.5	12.5	4.333	14.333	1.667	16.333	1.333	9	3	10.25	4.5	14	1	15.667	2.667	12	1	16	-1	15	5.333	9	0.333	17	0	9	2.333	12	2	12.333	4.667	13.333	3.333	12.667	5	13	19.5	13.5	0	12	1.5	18.5
22	5.05552	4.31543	0.941704	17.9147	3.08048	0.672215		2.5	17.5	5.333	19.333	1.667	22.333	3.333	12	4	13.25	4.5	20	1	21.667	3.667	16	1	21	-1	20	6.333	11	1.333	22	2	12	0.333	14	3	16.333	5.667	17.333	5.333	16.667	5	16	22.5	17.5	0	14	2.5	24.5
20	5.7208	3.98599	0.914448	22.5229	3.6062	0.827319		3.5	22.5	6.333	24.333	2.667	26.333	6.333	16	5	17.25	3.5	24	2	27.667	5.667	21	1	25	-1	24	7.333	14	1.333	27	2	16	0.333	18	4	21.333	7.667	21.333	6.333	20.667	6	19					3.5	30.5
20	6.49997	4.66315	1.0698	26.8706	4.42238	1.01456		4.5	28.5	7.333	30.333	2.667	31.333	7.333	17	5	21.25	2.5	27	2	33.667	8.667	25	2	29	0	28	7.333	17	2.333	31	3	19	2.333	23	4	25.333	8.667	26.333	7.333	24.667	9	22					3.5	36.5
15	7.25519	5.52431	1.47643	31.4662	4.46192	1.1925		4.5	32.5			2.667	35.333			6	25.25			2	39.667			2	34	0	33	8.333	21	3.333	35	3	23	4.333	29			9.667	30.333	9.333	28.667	11	26					4.5	41.5
10	9.07633	6.29223	2.09741	35.0695	4.50066	1.50022																				1	36	9.333	25	4.333	40	4	28	5.333	32			11.667	34.333	10.333	32.667	12	31					5.5	45.5
8	11.4705	6.89392	2.60566	38.2844	4.97734	1.88126																				2	39	9.333	28	4.333	45	4	32	8.333	36			11.667	38.333	10.333	36.667	13	35
8	12.7976	7.28668	2.7541	41.1548	4.75135	1.79584																				3	42	10.333	33	3.333	47	4	36	10.333	40			12.667	41.333	10.333	40.667	13	38
5	13.2166	8.26276	4.13138	45.5834	6.09769	3.04884																						10.333	38	1.333	51	4	40							10.333	45.667	13	41
3	13.5476	10.9421	7.73726	49.881	7.35787	5.2028																						10.333	42	0.333	54	4	44
2	16.4167	10.9665	10.9665	53.5278	8.64786	8.64786																						9.333	46			6	49
2	19.3332	12.9644	12.9644	60.0835	10.7373	10.7373																						9.333	52			7	52
2	16.222	13.1035	13.1035	59.2223	5.67012	5.67012																						9.333	57			8	55
1	20.6665	16.4989	--	63.8335	8.24981	--																										9	58
																KdY
[truncated: 44 more columns]

## Sheet: F1S2G
Fig.1-Supplement 2G		Length of dendritic arbors under the indicated conditions (cultured hippocampal neurons)
		Control	BAI1 Kd	Rescue
		1293	4920	3926
		1619	5305	1813
		3544	4244	2439
		2844	3954	2110
		1335	2823	2536
		1642	3263	2608
		1539	3628	1689
		1410	2930	1772
		1736	3835	2675
		2907	3265	2915
		2119	2391	2799
		3525	3082	2110
		872	3354	2536
		2898	1102	2608
		1894	3431	1689
		2650	2346	2179
		1547	1819	2051
		1804	2934	2863
		2601	4030	3107
		2775	5318	2397
		2238	3007	3365
		1418	3074	2079
		1629	4607	2900
		2994	3317	2625
		1110	4589	2328
		2390	1916	1090
		2294	3213	1021
		3492	1570	1073
		2494	3412	2942
		1203	3729	1913
		1491	3007	1932
		2022	2453	1794
		1347	2231	2233
		3957	1847	2267
		1850		2568
		2567
		2664
		1384
		1507
	Mean	2118.08	3233.71	2312.91
	SD	775.596	1027.19	627.814
	SEM	125.818	178.811	107.669
	n	39	34	35

## Sheet: F1S2H
Fig.1-Supplement 2H		Number of dendrites under the indicated conditions (cultured hippocampal neurons)
		Control	BAI1 Kd	Rescue
		27	32	36
		13	47	19
		38	43	25
		30	32	19
		17	27	42
		31	22	17
		16	35	35
		15	25	21
		23	37	30
		29	28	36
		24	34	23
		30	30	31
		14	31	23
		24	13	34
		29	26	22
		22	17	14
		12	14	21
		21	27	22
		15	33	20
		24	48	21
		19	26	26
		17	30	27
		22	38	18
		26	35	26
		13	34	29
		27	16	16
		23	35	11
		29	10	10
		18	35	17
		12	30	29
		14	30	22
		20	22	10
		14	28	19
		38	16	17
		15		18
		32		30
		22
		25
		23
	Mean	22.1282	29	23.2222
	SD	7.02319	9.09212	7.70199
	SEM	1.13931	1.58274	1.30187
	n	39	34	36

## Sheet: F1S2I
Fig.1-Supplement 2I		Sholl crossings in cultured neurons with the Kd using shRNA1
Control						Neuron #
Radius (µm)	Crossings	SD	SEM	n		1	2	3	4	5	6	7	8	9	10	11	12	13	14	15	16	17	18	19	20	21	22	23	24	25	26	27	28	29	30	31	32	33	34	35	36	37	38	39	40	41	42	43	44
10	3.38571	1.71348	0.206279	70		1	3	1	1	1	1	2	2	2	2	3	1	1	3	2	2	2	1	3	1	2	3	4	4	4	4	3	5	7	6	3	5	6	5	3	5	7	3	4	6	2	2	2	2
20	6.44286	2.26271	0.272399	70		5	10	7	10	12	4	7	6	7	7	6	4	5	6	9	6	8	7	13	9	5	5	2	7	5	6	5	6	8	8	6	6	7	5	5	8	12	5	7	10	3	5	2	4
30	8.22857	3.00324	0.361548	70		6	9	9	18	13	5	7	7	8	9	7	6	10	7	10	10	10	10	13	15	10	9	5	8	9	7	4	9	11	9	7	9	7	9	5	8	14	5	8	13	4	6	3	7
40	9.25714	3.26903	0.393545	70		8	10	9	18	16	8	10	11	8	9	11	8	11	11	14	10	12	6	9	16	8	12	8	9	10	5	11	11	15	10	7	8	4	9	7	8	17	10	13	14	4	6	3	10
50	10.0857	3.71344	0.447046	70		7	10	9	20	16	11	11	11	8	11	15	9	14	16	17	15	12	7	12	17	8	10	10	11	15	6	13	12	15	11	8	9	3	8	8	8	17	7	13	16	3	7	3	8
60	10.0857	4.06021	0.488792	70		5	9	9	19	18	11	9	12	8	13	17	9	16	18	17	15	10	7	12	17	9	15	8	9	17	5	13	12	9	12	7	9	2	7	11	8	13	8	16	16	3	9	3	4
70	10.1429	4.17128	0.502163	70		7	9	10	18	17	15	11	11	8	13	17	10	19	18	15	15	9	8	9	14	15	11	12	12	20	8	13	10	3	13	4	9	2	8	9	10	11	7	16	16	3	6	4	3
80	9.94286	4.24908	0.511529	70		5	9	10	16	11	13	9	10	9	15	19	8	18	18	16	16	9	9	8	17	15	11	14	14	17	7	12	7	6	14	3	10	2	8	8	10	13	8	17	16	3	6	4	4
90	9.8	4.49025	0.540562	70		5	7	12	15	7	11	12	10	12	18	18	8	16	16	13	14	9	10	8	18	13	7	12	17	24	9	16	7	4	12	3	10	2	8	8	8	13	10	16	14	3	10	4	4
100	9.32857	4.25874	0.512692	70		4	9	12	14	7	10	12	8	14	20	15	9	15	15	14	10	9	9	7	10	19	8	10	18	19	8	11	5	5	12	5	9	3	9	8	8	10	9	15	11	1	7	4	3
110	9.07143	4.2369	0.510063	70		3	9	12	11	5	7	14	9	12	23	16	10	14	15	13	11	7	12	6	8	20	10	12	17	12	8	13	5	5	10	5	9	2	10	9	9	8	9	13	9	2	8	4	3
120	8.52857	4.09567	0.493061	70		4	11	14	9	4	7	10	10	7	23	16	10	11	16	12	9	6	14	5	7	12	9	8	16	13	8	12	5	1	9	6	9	3	8	10	10	8	6	13	6	4	7	4	2
130	7.9	4.20197	0.505857	70		3	12	13	5	4	7	7	12	6	23	15	11	11	15	9	10	8	15	7	6	8	8	8	16	11	12	9	3	2	7	3	8	3	8	7	10	3	7	11	8	3	7	3	2
140	7.24286	4.31524	0.519494	70		4	10	11	7	4	5	7	11	6	23	15	13	13	15	10	7	5	15	6	6	8	7	6	16	5	6	3	3	5	7	3	8	3	6	6	11	3	5	11	10	2	4	4	1
150	6.75714	4.14392	0.498869	70		4	11	10	5	5	5	4	12	5	22	12	12	16	13	10	5	6	10	5	5	9	6	8	14	9	5	3	3	1	7	2	6	3	5	9	9	0	5	9	10	4	6	4	1
160	6.27143	4.14911	0.499494	70		3	10	10	6	5	3	5	12	4	20	12	11	16	13	9	4	5	11	4	4	6	5	9	10	2	7	1	4	1	7	2	3	3	4	9	7	0	7	8	9	3	4	4	0
170	5.67143	3.87755	0.466802	70		3	7	10	4	5	4	2	10	6	17	11	11	12	11	5	4	6	12	3	3	6	4	5	9	3	9	1	4	1	5	4	3	3	3	13	6	0	8	9	8	1	2	4	0
180	5.21429	3.60311	0.433763	70		3	8	11	4	4	5	1	8	5	16	7	10	12	7	5	3	6	9	3	4	6	5	6	9	3	6	1	4	1	4	4	3	3	1	12	4	0	5	10	7	3	3	4	0
190	4.95714	3.59724	0.433057	70		5	6	11	4	2	6	1	9	6	16	6	8	12	6	5	3	4	10	1	5	5	7	6	5	2	8	1	4	1	3	2	3	3	3	9	4	0	4	9	6	4	3	3	0
200	4.5	3.42941	0.412853	70		5	7	9	4	2	5	1	8	6	17	4	7	10	4	4	5	4	10	1	5	5	4	6	4	1	5	1	4	1	3	3	3	3	1	7	4	0	4	8	6	3	3	3	0
210	4.07143	3.58063	0.431057	70		7	5	8	2	2	5	1	8	5	16	3	5	12	3	4	6	3	7	1	3	5	3	5	2	0	8	1	4	1	3	1	3	3	1	9	3	0	2	6	6	1	1	3	0
220	3.8	3.33014	0.400902	70		7	5	9	3	2	6	1	7	4	12	2	5	10	3	4	5	3	7	1	3	4	2	3	2	0	9	1	4	1	3	1	1	2	1	9	3	0	4	6	5	1	1	3	0
230	3.42857	3.28621	0.395613	70		7	5	6	4	2	6	1	7	4	10	1	5	9	1	4	6	3	8	1	2	3	2	2	1	0	9	1	4	1	3	0	0	2	1	6	5	0	4	3	1	1	1	2	0
240	3.22857	3.14007	0.37802	70		6	4	7	4	2	8	1	9	4	6	1	4	8	1	4	6	2	6	1	2	3	2	4	1	0	12	1	4	1	2	0	0	2	1	6	4	0	4	3	1	1	1	2	0
250	2.77143	2.77239	0.333756	70		5	4	7	3	2	9	1	7	3	5	1	5	8	1	2	5	2	6	1	1	2	1	2	0	0	9	1	3	1	2	0	0	2	1	5	2	0	1	2	1	1	1	1	0
260	2.62857	2.73555	0.329321	70		5	3	7	2	3	9	1	7	3	5	1	4	8	1	2	5	2	7	1	2	2	1	2	0	0	9	1	3	1	2	0	0	2	1	6	1	0	2	2	1	1	1	1	0
270	2.24286	2.36788	0.285059	70		4	2	6	1	2	6	2	7	3	4	1	4	7	1	1	3	3	7	1	2	1	1	1	0	0	7	1	2	1	2	0	0	2	1	5	1	0	1	1	0	1	1	1	0
280	2.11429	2.2749	0.273865	70		4	1	6	1	1	6	1	5	2	4	1	3	8	1	1	4	4	7	1	2	2	1	2	0	0	7	1	2	1	2	0	0	1	1	5	1	0	1	1	0	1	1	1	0
290	1.98571	2.14336	0.25803	70		4	1	5	1	1	5	1	4	1	4	1	2	7	1	1	3	3	6	1	2	1	1	1	0	0	7	1	4	1	2	0	0	1	1	3	1	0	1	1	0	1	1	1	0
300	1.85714	2.10097	0.252927	70		4	2	3	1	1	4	1	3	2	4	1	2	7	1	1	2	2	6	1	2	1	1	1	0	0	8	1	1	1	2	0	0	1	1	2	0	0	1	0	0	1	1	1	0
BAI1 Kd						Neuron #
Radius (µm)	Crossings	SD	SEM	n		1	2	3	4	5	6	7	8	9	10	11	12	13	14	15	16	17	18	19	20	21	22	23	24	25	26	27	28	29	30	31	32	33	34	35	36	37	38	39	40	41	42	43	44
10	3.41176	1.8945	0.231449	68		10	1	1	1	1	1	1	3	1	2	2	1	3	1	1	1	2	4	5	1	2	6	3	6	2	3	2	5	3	2	4	5	5	5	6	4	5	5	3	3	7	5	3	4
20	6	2.71535	0.331733	68		20	5	6	7	5	3	3	7	4	6	9	4	6	2	5	5	6	7	7	5	4	8	3	11	4	7	5	7	6	4	4	7	7	4	7	3	6	7	7	2	9	7	7	5
30	7.63235	4.05891	0.495875	68		30	6	10	8	6	3	3	9	5	10	10	6	10	6	6	8	6	8	8	5	5	10	5	14	5	7	7	8	4	5	6	11	10	5	7	5	4	11	7	7	13	9	5	6
40	9.57353	5.06765	0.619112	68		40	6	11	8	7	3	4	12	7	12	14	7	11	7	9	7	8	9	9	6	8	10	11	17	6	11	11	10	8	8	9	15	12	5	10	8	5	15	9	9	12	8	6	7
50	10.5	6.05325	0.739522	68		50	6	13	9	8	4	4	12	8	14	15	10	12	8	10	9	9	12	9	8	12	11	11	17	8	9	12	12	7	10	10	11	12	5	12	8	8	14	6	8	12	10	6	8
60	11.4118	6.96523	0.850939	68		60	7	15	9	9	7	7	12	8	18	17	14	11	8	11	9	9	13	9	8	15	8	13	18	9	11	9	11	7	13	11	9	11	6	15	10	7	12	8	10	11	13	8	11
70	12.3676	8.12754	0.992937	68		70	8	16	10	9	8	9	14	8	19	18	12	14	10	12	13	8	15	11	8	15	8	10	19	9	16	12	12	8	13	12	11	11	10	13	8	7	13	8	13	10	14	6	10
80	12.7206	9.40283	1.14874	68		80	9	17	12	8	7	9	17	9	23	19	12	12	11	14	7	9	17	12	10	17	8	11	15	9	10	13	13	9	13	10	11	13	2	14	12	5	11	7	10	9	18	6	10
90	13	10.5378	1.28739	68		90	10	21	11	8	10	8	18	13	24	23	10	13	12	16	9	10	17	12	10	16	7	14	14	11	9	11	13	8	11	9	7	13	5	13	13	7	11	8	8	9	16	6	8
100	13.1765	11.6452	1.42268	68		100	9	19	12	9	10	5	18	15	24	22	12	11	12	20	10	12	16	12	11	16	8	9	12	9	11	11	13	10	13	9	10	15	4	11	10	5	14	9	9	9	14	6	8
110	13.1912	12.7353	1.55586	68		110	10	19	13	11	11	8	17	16	22	23	11	11	14	23	10	16	14	11	12	20	8	9	9	8	10	11	12	8	12	9	9	16	4	10	10	6	12	8	9	8	10	4	9
120	13.5735	13.8761	1.69524	68		120	12	19	17	10	12	6	17	14	21	24	12	11	16	21	9	17	12	11	14	23	7	15	7	8	10	11	12	8	11	7	9	16	7	11	9	7	13	9	10	8	9	4	10
130	13.1765	15.1026	1.84507	68		130	11	15	15	9	13	5	18	16	20	26	9	12	15	21	9	14	12	14	15	22	6	10	7	6	8	9	9	5	11	8	8	14	5	11	8	8	16	9	12	8	7	5	10
140	13.0588	16.335	1.99564	68		140	13	14	14	11	15	6	17	16	21	26	7	12	15	20	9	14	12	13	15	22	6	9	8	6	8	7	8	6	11	11	6	14	5	14	8	7	14	7	17	7	5	3	10
150	12.5	17.6301	2.15386	68		150	14	14	15	12	14	6	16	17	20	24	9	13	14	19	8	13	12	11	17	21	3	8	8	5	9	6	8	7	7	9	4	12	5	13	7	6	16	7	12	3	4	0	11
160	11.9118	18.8946	2.30835	68		160	12	13	13	11	15	5	17	16	19	24	4	10	13	20	8	12	12	10	14	20	2	7	6	5	10	4	7	9	9	7	3	11	3	11	5	3	13	7	10	3	4	0	11
170	11.7647	20.0909	2.4545	68		170	11	12	11	10	15	6	16	20	16	23	4	12	13	17	7	11	14	10	16	19	1	7	7	5	7	6	5	6	7	6	5	11	5	10	6	4	14	7	10	4	4	0	11
180	11.3529	21.3442	2.60761	68		180	10	11	11	12	15	6	16	20	16	20	3	12	10	17	7	12	12	10	16	19	1	5	7	3	9	5	5	3	7	9	5	10	5	9	7	5	12	5	9	4	3	0	11
190	10.6765	22.594	2.7603	68		190	8	10	9	11	15	6	15	20	15	15	4	10	9	15	7	9	12	9	17	16	1	3	6	2	8	3	5	4	9	10	5	7	5	7	7	2	12	5	9	3	3	0	10
200	10.2941	23.8215	2.91026	68		200	9	9	10	11	17	5	13	20	11	11	6	9	10	15	7	9	12	10	15	14	1	1	5	2	5	1	4	6	9	7	4	7	2	6	5	3	12	4	7	4	3	0	10
210	9.55882	25.0661	3.06231	68		210	8	5	8	11	15	5	12	20	7	8	3	8	8	13	8	9	10	9	14	10	1	1	5	0	3	1	4	5	8	8	3	8	2	6	2	3	11	4	5	3	2	0	10
220	9.16176	26.2955	3.2125	68		220	7	5	8	10	14	5	10	20	7	8	2	8	7	10	7	7	11	9	12	10	1	1	5	0	5	3	4	2	7	6	3	7	1	5	3	3	8	3	1	3	1	0	10
230	8.73529	27.5365	3.36412	68		230	6	4	7	8	13	5	9	18	6	8	2	6	9	9	4	7	7	9	12	10	0	1	6	0	2	1	3	2	8	4	3	5	1	3	7	3	4	3	1	3	1	0	9
240	8.36765	28.764	3.51409	68		240	6	2	8	9	15	5	7	16	6	6	2	5	4	9	4	5	8	6	8	8	0	1	4	0	3	2	2	1	9	4	3	5	1	2	10	3	3	2	1	3	1	0	9
250	7.92647	30.0021	3.66535	68		250	6	3	6	8	15	5	5	15	5	5	2	5	3	7	4	5	8	6	5	7	0	1	3	0	2	2	2	1	6	4	2	5	1	2	9	2	3	2	1	3	0	0	9
260	7.44118	31.2574	3.8187	68		260	8	3	5	7	14	5	3	12	4	2	1	3	3	6	4	4	6	6	5	7	0	1	3	0	1	2	0	1	5	3	3	4	1	2	6	1	3	2	1	3	0	0	9
270	7.05882	32.5126	3.97205	68		270	8	1	2	4	10	4	1	12	3	1	1	3	3	3	4	4	6	8	4	5	0	1	1	0	1	2	0	1	3	4	3	2	1	2	7	1	2	1	1	3	0	0	7
280	6.89706	33.7582	4.12422	68		280	8	1	1	5	10	4	1	13	3	1	1	2	3	3	4	4	6	5	3	5	0	1	1	0	1	2	0	1	1	2	1	1	1	1	3	1	3	1	1	2	0	0	6
290	6.77941	34.9916	4.27491	68		290	7	1	1	5	9	4	1	12	1	1	1	2	2	2	4	4	8	5	2	4	0	1	2	0	1	1	0	1	1	1	1	0	1	1	3	1	0	1	1	1	0	0	6
300	6.77941	36.2103	4.4238	68		300	7	1	1	4	9	3	1	12	1	1	2	1	1	2	4	4	8	5	2	4	0	1	1	0	1	1	0	1	1	0	2	0	1	1	3	1	0	1	1	1	0	0	5
Rescue						Neuron #
Radius (µm)	Crossings	SD	SEM	n		1	2	3	4	5	6	7	8	9	10	11	12	13	14	15	16	17	18	19	20	21	22	23	24	25	26	27	28	29	30	31	32	33	34	35	36	37	38	39
10	3	1.89181	0.306892	39		10	2	1	3	1	2	1	1	1	1	1	4	3	2	2	5	3	5	2	4	2	6	5	4	5	5	3	6	4	2	2	1	2	3	2	2	3	4	2
20	5.41026	3.14323	0.509899	39		20	6	4	8	6	9	6	7	7	4	6	7	3	4	7	7	3	3	5	2	1	8	6	6	6	6	1	8	6	4	6	3	2	3	3	3	5	4	6
30	7.4359	4.71724	0.765238	39		30	9	5	10	8	10	10	11	9	4	9	7	1	4	3	11	6	7	4	4	5	11	7	8	8	5	4	10	14	5	5	3	5	4	3	5	9	8	9
40	8.69231	6.20761	1.00701	39		40	10	6	12	7	11	15	16	9	4	11	7	2	8	4	12	10	11	3	4	5	12	5	9	8	9	5	10	12	6	5	3	5	4	3	7	9	10	10
50	9.25641	7.76537	1.25971	39		50	16	7	13	8	11	15	14	8	4	11	3	1	6	1	15	7	12	5	5	11	13	4	10	10	11	5	9	11	7	5	2	5	5	5	8	9	8	11
60	9.97436	9.10028	1.47626	39		60	15	7	13	8	9	16	15	7	4	10	7	4	6	2	14	8	11	5	1	9	16	6	13	11	13	4	10	12	7	6	2	7	8	6	10	9	7	11
70	10.7949	10.6849	1.73332	39		70	13	8	14	8	8	16	16	7	4	12	4	3	6	1	12	12	17	5	3	6	20	10	14	11	13	4	11	13	9	6	2	7	9	8	9	8	10	12
80	10.9744	12.3064	1.99636	39		80	14	6	14	8	7	13	19	7	5	14	5	2	4	1	12	12	14	8	1	2	19	9	14	11	18	5	9	15	8	8	2	8	8	7	9	10	8	12
90	11.359	13.7869	2.23653	39		90	14	5	12	5	6	14	18	7	8	13	2	5	5	1	11	15	15	8	1	2	18	5	12	12	19	6	12	15	11	8	2	10	7	8	12	9	9	11
100	11.6923	15.237	2.47177	39		100	13	5	12	6	6	14	16	9	8	12	2	4	6	1	10	13	11	10	2	4	19	8	15	13	19	5	11	18	10	6	2	10	8	8	12	9	7	12
110	11.5897	16.7595	2.71875	39		110	10	4	12	5	4	13	15	9	10	12	3	5	6	1	10	17	9	7	2	4	21	8	14	12	13	7	8	16	9	7	2	11	9	9	12	9	6	11
120	11.5897	18.3069	2.96977	39		120	9	4	10	5	3	13	14	10	12	12	4	2	7	1	8	11	8	8	1	5	16	6	13	13	15	4	10	17	7	8	3	12	8	12	14	9	7	11
130	11.8974	19.8743	3.22404	39		130	9	7	8	4	2	12	14	12	11	11	7	4	5	1	7	7	5	10	1	4	18	6	18	11	14	6	9	15	8	10	3	12	9	12	15	8	8	11
140	11.0256	21.5437	3.49485	39		140	9	6	8	4	2	12	12	11	9	11	6	3	3	1	7	7	3	7	1	5	14	5	11	9	11	4	6	13	8	3	3	12	11	12	16	6	9	10
150	10.4872	23.2276	3.76801	39		150	6	5	5	4	2	13	10	9	7	10	3	4	3	1	6	7	1	9	1	1	10	5	11	8	8	9	6	9	4	7	4	12	12	13	16	4	6	8
160	10.3077	24.864	4.03347	39		160	6	3	6	4	3	13	7	8	5	11	1	3	4	2	4	4	1	8	2	4	8	5	9	7	8	6	5	8	4	7	5	11	13	13	17	3	6	8
170	9.89744	26.5566	4.30805	39		170	5	3	7	5	3	10	6	7	4	9	1	1	4	2	4	4	1	8	2	1	7	3	9	8	5	4	4	7	3	4	5	10	13	12	18	4	6	7
180	9.97436	28.2139	4.5769	39		180	5	3	7	6	3	11	6	9	2	9	1	1	5	3	3	3	1	5	1	2	4	2	8	7	1	8	2	6	3	5	5	11	13	12	19	4	6	7
190	10.2051	29.8127	4.83626	39		190	5	3	7	6	4	11	5	8	2	10	1	1	5	2	2	3	1	5	1	1	4	3	7	8	1	8	1	5	3	7	5	10	13	12	19	4	8	7
200	10.1538	31.4229	5.09746	39		200	5	3	7	6	5	10	6	6	2	8	1	1	4	8	1	2	1	3	1	2	4	3	7	8	1	5	1	4	3	4	5	8	13	11	19	5	6	7
210	9.69231	33.1052	5.37038	39		210	5	3	6	5	5	8	4	7	2	8	1	1	2	1	1	2	1	2	1	1	4	2	7	8	1	4	1	3	2	4	5	5	13	12	16	5	5	5
220	9.97436	34.696	5.62844	39		220	5	3	5	6	7	7	4	7	1	9	1	1	2	1	1	1	1	4	1	1	4	2	6	7	1	6	1	2	2	5	5	5	14	12	15	5	5	4
230	9.61538	36.3779	5.90127	39		230	3	2	3	6	7	5	2	7	1	9	1	1	1	1	1	1	1	2	1	2	2	1	3	6	1	5	1	2	2	3	5	4	12	13	14	5	5	4
240	9.82051	38.002	6.16474	39		240	2	3	1	6	15	5	2	7	1	7	1	1	2	2	1	1	1	1	1	2	1	1	3	4	1	6	1	1	2	3	5	4	10	12	14	5	4	4
250	9.51282	39.657	6.43321	39		250	2	1	2	6	7	4	3	5	1	7	1	1	1	1	1	1	1	1	1	2	1	1	0	3	1	6	1	1	2	2	4	2	12	11	14	5	2	4
260	9.74359	41.266	6.69422	39		260	1	1	1	7	7	1	1	5	1	7	1	1	2	1	1	1	1	1	1	3	1	1	0	4	1	4	1	1	2	2	7	2	12	11	14	6	3	3
270	9.82051	42.8823	6.95642	39		270	2	1	1	7	7	1	1	5	1	4	1	1	1	1	1	1	1	1	1	2	1	1	0	3	1	4	0	1	2	4	6	1	13	10	13	6	3	3
280	9.74359	44.5236	7.22269	39		280	3	1	1	7	5	1	1	4	1	4	1	1	1	1	1	1	1	1	1	2	1	1	0	2	1	2	0	0	2	1	6	1	13	10	12	5	2	2
290	9.97436	46.1243	7.48234	39		290	3	1	1	6	6	1	1	3	1	3	1	1	1	1	1	1	1	1	1	4	0	1	0	2	1	2	0	0	2	1	7	1	13	9	12	5	3	1
300	10.0513	47.7361	7.74382	39		300	3	1	1	7	5	1	1	1	1	3	1	1	4	1	1	1	1	1	1	3	0	1	0	2	1	1	0	0	2	1	6	1	12	9	10	5	1	1
[truncated: 26 more columns]

## Sheet: F1S2J
Fig.1-Supplement 2J		Sholl crossings in cultured neurons with the Kd using shRNA2
Control						Neuron #
Radius (µm)	Crossings	SD	SEM	n		1	2	3	4	5	6	7	8	9	10	11	12	13	14	15	16	17	18	19	20	21	22	23	24	25	26	27	28	29	30	31	32	33	34	35	36	37	38	39
10	2.41026	1.29204	0.209596	39		1	2	2	1	3	5	4	2	2	1	4	3	1	3	1	2	1	1	3	3	3	1	3	3	3	1	1	2	1	2	1	3	2	6	3	5	2	3	4
20	6.33333	2.48504	0.403127	39		2	7	9	6	7	9	6	6	8	5	8	7	5	4	10	11	2	8	9	8	8	7	9	9	6	4	10	9	4	2	5	4	2	8	6	3	4	6	4
30	7.66667	3.17335	0.514786	39		3	7	10	7	8	10	6	6	7	10	9	11	4	6	12	14	2	9	9	11	11	10	7	12	7	7	13	10	5	2	4	4	3	12	7	5	6	9	4
40	8.10256	3.83745	0.622517	39		5	7	13	8	7	9	6	3	6	10	11	16	2	9	10	16	2	8	10	14	11	10	9	14	6	9	11	13	6	2	4	7	4	12	3	8	5	4	6
50	8.5641	4.36972	0.708862	39		6	9	11	8	6	8	5	3	6	11	15	17	2	10	5	14	3	9	10	16	11	14	10	17	5	13	12	14	7	2	2	7	4	11	4	10	6	3	8
60	9.35897	5.04969	0.819167	39		7	9	14	9	3	11	4	4	8	13	17	20	2	13	4	18	4	7	9	15	11	16	9	19	5	14	12	17	8	4	4	6	5	13	5	8	7	3	8
70	9.61538	5.57067	0.903682	39		6	7	15	10	3	8	4	4	6	12	18	22	2	15	4	18	6	7	9	16	13	12	8	22	6	12	15	18	8	5	4	5	5	18	6	8	8	3	7
80	9.17949	5.49101	0.890759	39		6	4	17	11	3	5	2	4	7	12	15	21	2	15	4	17	5	7	9	17	13	12	7	19	6	15	15	17	8	5	6	4	6	15	6	2	9	3	7
90	8.71795	5.54858	0.900099	39		4	4	16	12	3	6	3	2	6	10	15	22	3	17	6	13	4	8	10	18	10	9	6	22	5	13	13	17	7	7	5	4	6	13	4	3	5	3	6
100	8.69231	5.44906	0.883955	39		4	3	16	13	3	9	3	2	7	10	15	23	3	19	6	12	4	4	10	15	11	6	7	19	4	13	11	18	7	6	5	3	7	14	5	6	7	5	4
110	8.25641	5.3789	0.872572	39		3	2	15	13	2	8	4	2	6	10	14	22	6	21	6	11	5	8	11	14	12	4	5	17	3	11	8	15	6	8	6	2	4	16	4	4	3	5	6
120	7.46154	5.13935	0.833713	39		5	2	15	13	1	4	4	1	6	9	14	20	3	21	5	9	7	5	9	12	11	2	6	16	2	10	7	16	6	8	5	3	3	8	4	2	6	5	6
130	6.64103	4.22703	0.685714	39		7	2	13	11	1	3	4	1	4	8	9	17	4	18	5	8	6	5	8	10	10	2	3	12	1	10	6	14	7	6	5	3	3	9	4	4	6	3	7
140	6.12821	4.01431	0.651208	39		6	2	10	12	1	3	3	1	6	10	9	14	5	17	5	7	6	5	7	10	9	1	2	11	2	8	5	14	7	5	5	2	4	9	6	1	2	3	4
150	5.64103	3.8078	0.617706	39		3	2	7	5	2	3	3	1	4	12	8	14	6	16	6	7	6	3	7	9	9	1	2	10	2	6	4	14	7	4	5	2	5	10	3	1	3	3	5
160	5.10256	3.46254	0.561699	39		2	3	9	8	2	1	3	1	3	12	5	12	4	13	10	5	6	3	6	8	10	1	2	9	2	4	2	9	7	3	4	4	5	9	4	1	3	2	2
170	4.46154	2.84555	0.461609	39		2	3	8	5	2	1	3	1	5	11	2	7	3	12	8	5	5	3	6	7	9	1	4	5	2	4	2	8	5	4	3	3	5	9	4	1	3	2	1
180	4.41026	2.72143	0.441475	39		1	3	9	6	2	1	4	2	5	10	1	7	2	12	9	6	5	3	6	6	7	1	5	4	2	4	2	7	6	3	3	4	6	4	6	1	3	3	1
190	4.58974	2.51017	0.407203	39		2	3	8	6	2	2	5	2	4	9	1	8	4	9	8	6	5	6	7	5	6	1	7	3	3	3	3	7	6	2	3	4	7	10	2	2	2	4	2
200	4.25641	2.12402	0.344562	39		2	4	8	5	2	2	5	2	4	8	1	6	4	7	4	5	4	6	6	4	4	1	5	2	3	3	3	8	7	1	3	4	7	7	5	7	2	4	1
210	3.82051	2.18694	0.354769	39		2	4	8	4	2	3	5	2	4	8	1	6	4	5	4	5	7	3	6	4	2	1	4	1	1	2	4	9	6	0	3	5	6	6	2	3	2	4	1
220	3.46154	2.11319	0.342805	39		2	4	6	4	2	3	3	2	3	6	1	6	4	2	4	5	4	1	6	3	2	1	4	1	1	2	4	8	7	0	2	7	6	5	2	3	1	7	1
230	3.25641	1.84559	0.299394	39		2	4	7	4	2	3	4	4	2	4	1	4	4	2	5	5	5	2	5	3	1	1	4	1	1	3	3	6	7	0	1	6	4	4	1	3	2	6	1
240	2.97436	1.76944	0.28704	39		2	4	6	4	3	4	5	4	2	4	1	2	4	1	4	3	5	2	5	4	1	1	4	1	1	1	3	5	7	0	1	6	2	2	1	2	3	5	1
250	2.94872	1.97282	0.320034	39		5	3	6	3	5	2	7	4	2	4	1	1	2	1	4	2	4	2	6	4	1	1	3	1	1	1	3	4	6	0	1	8	1	2	1	4	4	4	1
260	2.71795	2.02548	0.328576	39		5	3	5	3	6	1	6	4	2	4	1	1	1	1	2	2	5	3	6	4	1	1	3	1	1	1	3	1	6	0	1	8	0	1	1	4	4	3	1
270	2.46154	1.90354	0.308796	39		4	3	4	3	6	1	5	4	2	2	1	1	1	1	2	1	5	3	4	3	1	1	2	1	1	1	3	1	6	0	1	7	0	1	1	6	5	1	1
280	2.10256	1.81796	0.294913	39		1	3	4	2	6	1	6	5	2	1	1	1	1	1	1	1	4	3	3	2	1	1	1	1	1	1	2	1	4	0	1	7	0	1	1	6	2	1	1
290	2.17949	1.81908	0.295093	39		2	3	3	2	6	1	6	6	2	1	1	1	1	1	1	2	4	3	3	2	1	1	1	1	1	1	2	1	5	0	1	7	0	1	1	5	3	1	1
300	2.12821	1.76485	0.286297	39		2	3	1	2	4	1	6	5	3	1	1	1	1	1	1	2	3	7	3	2	1	1	2	1	1	1	2	1	4	0	1	5	0	1	1	5	5	0	1
BAI1 Kd						Neuron #
Radius (µm)	Crossings	SD	SEM	n		1	2	3	4	5	6	7	8	9	10	11	12	13	14	15	16	17	18	19	20	21	22	23	24	25	26	27	28	29	30	31	32	33
10	2.0303	1.48923	0.263261	33		1	1	1	1	1	1	1	1	1	1	1	2	1	1	1	1	1	1	5	2	1	2	4	2	4	6	1	4	3	4	2	5	3
20	5.42424	1.83763	0.324851	33		7	5	8	6	4	4	8	3	7	8	6	6	5	5	6	5	4	7	8	5	5	4	6	4	4	9	1	4	5	7	2	7	4
30	7.75758	2.34561	0.414649	33		8	7	9	13	8	4	10	8	10	11	9	8	8	6	8	6	8	10	10	9	7	9	9	5	6	10	2	7	6	7	2	9	7
40	9.30303	3.08712	0.545731	33		8	10	9	14	11	5	10	9	11	13	7	11	10	8	8	9	6	12	11	11	15	11	12	6	8	14	1	9	7	10	2	9	10
50	10.4545	3.91384	0.691877	33		8	12	8	15	11	5	14	8	18	14	7	15	14	7	7	12	7	11	11	15	14	13	16	6	9	14	3	11	8	11	2	12	7
60	11.3939	4.43663	0.784293	33		10	11	9	17	16	5	17	9	18	13	12	18	18	7	10	10	6	12	14	15	15	14	17	6	6	13	2	14	8	11	4	11	8
70	12.2727	5.02041	0.887492	33		11	14	11	17	18	5	21	12	20	13	11	17	18	8	8	9	8	12	19	17	13	17	20	10	6	15	3	10	8	13	4	12	5
80	13.0606	5.04938	0.892612	33		13	14	12	18	18	5	21	8	21	12	12	17	20	11	8	9	8	12	19	17	17	18	20	13	8	17	3	14	8	13	5	13	7
90	13.8182	5.57592	0.985693	33		16	14	12	17	16	9	21	8	18	13	15	18	23	13	7	7	11	12	23	19	16	20	20	13	5	19	3	22	7	13	6	13	7
100	13.5152	5.112	0.903683	33		17	20	14	16	16	9	19	8	14	10	17	17	23	13	8	6	8	13	19	16	16	19	21	18	8	19	3	15	7	10	8	11	8
110	13.9394	5.11089	0.903487	33		20	21	16	17	15	9	17	11	15	8	18	15	21	14	8	7	10	13	19	15	13	19	23	17	7	20	2	18	9	15	8	12	8
120	13	5.19013	0.917495	33		21	22	17	14	14	10	16	11	13	8	16	9	18	15	9	6	11	14	19	11	9	19	22	19	5	18	3	17	9	12	7	8	7
130	12.2727	5.1434	0.909233	33		20	24	18	12	11	9	15	10	12	7	13	8	13	14	10	5	9	11	20	10	6	20	19	18	6	19	4	16	10	10	9	6	11
140	11.4848	4.80963	0.850231	33		20	21	19	11	8	10	14	12	11	6	10	9	13	12	9	5	9	9	21	8	6	20	15	15	7	14	4	13	11	15	10	4	8
150	10.6667	5.62731	0.994778	33		20	26	18	11	6	10	7	10	9	5	7	8	10	12	11	5	8	10	20	7	5	22	13	15	4	15	2	13	9	11	13	4	6
160	9.63636	5.15278	0.910891	33		19	24	19	9	5	11	7	8	6	9	5	9	6	12	10	5	8	8	17	4	5	18	9	13	4	16	1	9	9	9	10	6	8
170	8.84848	4.54918	0.80419	33		18	20	15	7	4	10	6	9	5	9	4	10	6	10	11	5	10	8	14	2	4	15	8	14	4	13	2	9	10	10	12	4	4
180	8.81818	4.43322	0.783689	33		17	19	13	8	5	10	4	11	6	10	4	9	6	10	9	5	11	10	15	3	3	15	6	14	1	12	4	10	12	8	12	5	4
190	8.21212	4.63518	0.819391	33		17	18	14	9	5	9	3	11	4	10	2	9	6	9	7	5	11	11	13	3	4	16	5	13	1	5	4	8	15	7	10	5	2
200	8.09091	5.13179	0.90718	33		16	14	16	12	4	11	3	10	4	10	2	9	6	10	5	5	12	11	19	3	2	17	4	13	1	3	4	6	14	7	9	4	1
210	7.93939	5.28524	0.934306	33		17	13	19	9	3	12	4	10	5	8	2	8	6	9	6	5	10	10	19	3	4	18	1	12	1	2	5	9	14	7	7	3	1
220	7.39394	5.07407	0.896978	33		15	13	17	9	5	13	4	9	6	8	2	5	3	8	5	5	10	10	16	3	2	17	1	12	1	1	3	8	15	7	8	2	1
230	6.69697	4.39093	0.776215	33		15	11	11	11	6	12	5	11	6	8	1	4	2	9	5	4	8	9	13	3	2	15	1	11	1	1	2	7	11	7	6	2	1
240	5.63636	3.70657	0.655235	33		10	9	10	8	4	11	4	6	7	6	1	3	1	9	5	5	6	9	10	3	2	13	1	10	1	0	3	4	12	4	6	2	1
250	5.45455	4.07807	0.720908	33		8	8	7	7	2	16	4	6	9	4	1	2	1	9	5	4	6	10	12	4	2	11	1	13	1	0	3	2	10	4	5	2	1
260	5	3.56195	0.62967	33		8	9	7	6	2	12	4	5	8	4	1	2	1	8	4	4	7	9	11	2	4	10	1	11	1	0	3	2	10	2	3	3	1
270	4.33333	3.22749	0.570544	33		7	9	5	4	1	9	4	4	6	4	1	3	1	8	4	4	5	9	10	2	4	9	1	9	1	0	2	2	10	0	3	1	1
280	4.09091	2.98291	0.527308	33		7	7	3	4	1	7	4	5	6	8	1	2	1	7	2	3	5	7	8	3	5	9	1	9	1	0	2	2	10	0	3	1	1
290	3.39394	2.49924	0.441808	33		5	7	1	4	1	7	4	5	5	5	1	1	1	6	2	3	5	7	5	4	3	7	1	7	1	0	1	1	8	0	2	1	1
300	3	2.16506	0.382733	33		4	7	1	3	1	6	5	5	5	4	1	1	1	6	1	3	2	7	5	2	5	5	1	5	1	0	2	1	5	0	2	1	1
Rescue						Neuron #
Radius (µm)	Crossings	SD	SEM	n		1	2	3	4	5	6	7	8	9	10	11	12	13	14	15	16	17	18	19	20	21	22	23	24	25	26	27	28	29	30	31	32	33	34	35	36
10	2.08333	1.27335	0.215236	36		2	3	1	1	1	1	1	1	1	1	1	1	1	2	1	2	3	6	2	3	4	2	2	1	2	3	1	3	3	4	3	1	1	2	3	5
20	5.83333	2.75162	0.465109	36		7	5	5	5	7	7	4	5	10	17	6	8	5	8	4	6	6	9	5	6	6	9	6	6	7	3	1	3	4	4	4	3	4	3	4	8
30	7.22222	3.51414	0.593999	36		8	6	6	6	7	8	7	6	11	20	8	12	8	12	7	9	7	12	5	8	6	11	7	8	10	3	1	3	5	6	4	2	5	4	4	8
40	7.83333	3.36792	0.569282	36		10	7	7	6	8	10	9	7	12	17	11	11	13	11	9	7	7	14	5	7	7	11	8	9	9	3	1	7	5	7	5	2	5	4	4	7
50	8.27778	3.73869	0.631953	36		13	10	10	6	6	11	10	7	12	15	13	9	12	11	10	8	8	14	5	4	8	12	12	10	9	3	1	2	5	10	5	1	4	5	6	11
60	8.52778	3.79086	0.640773	36		11	10	10	6	8	12	13	7	11	11	14	12	15	9	12	10	8	14	5	3	7	12	12	12	8	3	1	3	4	10	5	3	5	4	6	11
70	8.5	3.90238	0.659623	36		12	10	9	7	8	12	13	7	7	7	13	13	15	9	13	9	10	14	5	3	9	13	11	13	11	4	2	2	4	9	4	3	3	4	6	12
80	8.22222	4.24339	0.717264	36		11	8	8	7	9	13	14	8	4	3	12	12	17	12	13	8	11	11	6	3	8	12	12	12	10	4	1	2	3	8	4	3	4	3	5	15
90	8.52778	4.23243	0.715412	36		12	7	9	8	12	15	13	7	4	2	13	9	14	11	14	8	12	12	6	3	5	12	13	11	12	5	3	1	4	10	7	2	6	5	4	16
100	8.63889	4.22342	0.713889	36		13	7	10	8	12	14	16	8	6	3	17	8	13	13	13	7	10	8	7	4	7	15	11	10	12	5	2	1	4	10	7	3	4	3	7	13
110	8.52778	3.97482	0.671867	36		15	6	10	8	13	9	17	8	5	4	14	9	12	11	11	8	11	8	8	4	14	16	10	9	8	6	5	1	3	8	8	3	6	3	4	12
120	8.44444	3.68351	0.622627	36		14	7	10	7	13	11	18	11	5	4	11	9	11	12	8	8	11	10	7	4	12	13	9	10	7	7	5	1	4	9	7	4	3	3	7	12
130	8.16667	3.47645	0.587628	36		17	8	11	7	9	12	16	10	5	5	10	10	10	12	8	7	9	10	8	4	7	11	8	11	7	8	7	1	4	9	6	3	4	4	4	12
140	7.69444	3.2233	0.544838	36		17	5	5	8	9	10	16	9	6	8	8	9	7	9	8	7	8	10	9	4	8	11	6	11	8	8	4	1	5	9	7	3	5	2	8	9
150	7.22222	3.21702	0.543775	36		18	4	6	7	8	6	13	11	7	8	7	9	6	8	10	7	8	7	9	4	8	8	5	11	8	7	3	1	4	12	7	2	5	4	6	6
160	7.05556	3.58524	0.606017	36		21	6	6	10	7	7	14	10	7	6	7	7	4	7	8	6	8	7	9	4	10	10	5	9	9	8	1	1	4	7	7	3	6	2	5	6
170	7.08333	3.5244	0.595733	36		17	6	5	9	8	6	14	10	7	6	5	7	4	7	7	4	7	1	13	4	10	10	5	10	12	11	3	1	6	8	8	4	3	6	4	7
180	6.55556	3.54114	0.598562	36		14	6	4	7	12	4	13	9	6	3	4	7	4	5	9	4	5	1	12	4	10	13	4	9	9	11	2	1	6	7	9	4	3	7	4	4
190	6	3.38062	0.571429	36		12	6	4	7	13	3	13	7	6	4	3	6	3	4	6	3	5	1	12	4	9	9	4	9	8	12	1	1	5	4	9	4	3	5	6	5
200	5.58333	3.2809	0.554573	36		12	5	4	6	13	3	13	5	5	7	3	5	3	4	4	3	5	1	10	4	9	9	4	8	7	12	1	1	3	4	6	4	2	6	6	4
210	5.30556	3.61599	0.611214	36		11	4	3	7	17	3	12	5	3	5	5	4	2	4	5	3	6	1	8	4	8	8	4	10	6	13	1	1	2	5	4	3	2	3	6	3
220	4.77778	3.53845	0.598107	36		8	3	4	7	19	3	9	4	1	6	3	5	1	3	5	3	4	1	6	4	8	5	3	8	7	12	1	1	1	5	5	4	2	3	5	3
230	4.19444	2.80631	0.474354	36		8	1	3	8	14	4	6	6	1	5	3	4	1	2	5	3	4	1	5	4	6	4	3	7	5	10	1	1	1	3	6	4	2	4	4	2
240	3.80556	2.69199	0.45503	36		6	1	2	8	10	2	6	8	1	6	6	3	1	2	3	3	2	1	3	6	4	5	1	6	6	10	1	1	0	1	5	5	3	5	3	1
250	3.97222	2.60204	0.439826	36		5	1	3	9	7	2	5	8	1	6	8	6	1	3	4	3	4	1	4	7	3	4	1	5	6	9	1	1	0	1	4	7	6	2	4	1
260	3.58333	2.39494	0.404818	36		4	2	3	7	7	2	6	8	1	7	4	8	1	2	5	2	4	1	5	7	3	3	1	3	3	8	1	1	0	1	3	5	3	2	5	1
270	3.13889	2.28226	0.385773	36		5	1	3	7	7	2	6	6	1	7	3	8	1	3	3	1	3	1	5	7	3	3	1	2	1	5	1	1	0	1	2	3	3	1	5	1
280	3.05556	2.43715	0.411953	36		4	1	6	6	7	1	6	5	1	8	1	6	1	2	1	1	2	1	5	8	3	3	1	2	1	5	1	1	0	1	1	5	6	1	5	1
290	2.66667	2.35433	0.397954	36		2	1	5	6	7	1	6	4	1	6	1	7	1	2	1	1	2	1	5	9	3	3	1	1	1	5	1	1	0	1	0	4	1	1	3	1
300	2.41667	2.23447	0.377694	36		1	1	5	6	5	1	7	4	1	5	1	5	1	2	1	1	1	1	7	8	3	1	1	1	1	5	1	1	0	1	0	3	1	1	2	1
