# Supplementary material for: The adhesion-GPCR BAI1 shapes dendritic arbors via Bcr-mediated RhoA activation causing late growth arrest
Source: eLife. 2019 Aug 28;8:e47566. doi: 10.7554/eLife.47566 (PMC6713510; doi:10.7554/eLife.47566)
Supplement: Figure 1—figure supplement 1—source data 1. [file elife-47566-fig1-figsupp1-data1.xlsx]

## Sheet: F1S1D
Statistics for BAI1 band intensity
1-way ANOVA				Tukey P-values				N
DOF	F	P		pSuper vs. shRNA1	0.022		All conditions	4
(2, 9)	12.97	0.0022		pSuper vs. shRNA2	0.0019
Statistics for BAI2 band intensity
1-way ANOVA				Tukey P-values				N
DOF	F	P		pSuper vs. shRNA1	0.789		All conditions	4
(2, 9)	0.356	0.71		pSuper vs. shRNA2	0.992
Statistics for BAI3 band intensity
1-way ANOVA				Tukey P-values				N
DOF	F	P		pSuper vs. shRNA1	0.906		All conditions	4
(2, 9)	0.131	0.878		pSuper vs. shRNA2	0.891
