# Supplementary material for: The adhesion-GPCR BAI1 shapes dendritic arbors via Bcr-mediated RhoA activation causing late growth arrest
Source: eLife. 2019 Aug 28;8:e47566. doi: 10.7554/eLife.47566 (PMC6713510; doi:10.7554/eLife.47566)
Supplement: Figure 1—figure supplement 2—source data 1. [file elife-47566-fig1-figsupp2-data1.xlsx]

## Sheet: F1S2a
Statistics for dendritic arbor width
2-factor ANOVA
DOF	Parameter	F	P		Tukey P-values				N	n
(15, 434)	Ap. vs. bas.	0.657	> 0.05		Control-Apical vs. BAI1 Kd-Apical	0.000671		Control	3	19
	shRNA	18.01	4.8e-05					BAI1 Kd	4	38
	Interaction	3.01	> 0.05

## Sheet: F1S2b
Statistics for dendritic arbor inclusive angle
2-factor ANOVA
DOF	Parameter	F	P		Tukey P-values				N	n
(15, 434)	Ap. vs. bas.	12.818	0.000515		Control-Apical vs. BAI1 Kd-Apical	0.00304		Control	3	19
	shRNA	734.945	<1.00E-05					BAI1 Kd	4	38
	Interaction	5.42	0.022

## Sheet: F1S2e
Statistics for apical primary dendrite coordinates
2-factor ANOVA
DOF	Parameter	F	P		Tukey P-values				N	n
(15, 434)	shRNA	27.31	<1.00E-06		Cont. vs. BAI1 Kd, ∆y= 28-30	0.05		Control	3	19
	∆x	76.4	<1.00E-06					BAI1 Kd	4	38
	Interaction	3.07	0.0015

## Sheet: F1S2g
Statistics for dendrite length
1-way ANOVA				Tukey P-values				N	n
DOF	F	P		Control vs. BAI1 Kd	< 1.00E-06		Control	4	39
(2, 107)	18.54	< 1.00E-06		Control vs. Rescue	0.567		BAI1 Kd	4	34
				BAI1 Kd vs. Rescue	2.9e-05		Rescue	4	35

## Sheet: F1S2h
Statistics for dendrite number
1-way ANOVA				Tukey P-values				N	n
DOF	F	P		Control vs. BAI1 Kd	0.00103		Control	4	39
(2, 107)	7.656	0.000784		Control vs. Rescue	0.822		BAI1 Kd	4	34
				BAI1 Kd vs. Rescue	0.00822		Rescue	4	35

## Sheet: F1S2i
Statistics for Sholl Crossings
2-factor ANOVA					Tukey P-values				N	n
DOF	Parameter	F	P		Control vs. BAI1 Kd	<1.00E-06		Control	7	118
(89, 5429)	shRNA	8.783	<1.00E-05		(for radius 80-240 µm)			BAI1 Kd	7	106
	Radius	14.003	<1.00E-05					Rescue	7	65
	Interaction	0.636	> 0.05

## Sheet: F1S2j
Statistics for Sholl Crossings
2-factor ANOVA					Tukey P-values				N	n
DOF	Parameter	F	P		Control vs. BAI1 Kd	<1.00E-06		Control	4	39
(89, 3401)	shRNA	60.27	<1.00E-06		(for radius 50-170 µm)			BAI1 Kd	4	34
	Radius	250.4	<1.00E-06					Rescue	4	35
	Interaction	3.84	<1.00E-06
