# Supplementary material for: The adhesion-GPCR BAI1 shapes dendritic arbors via Bcr-mediated RhoA activation causing late growth arrest
Source: eLife. 2019 Aug 28;8:e47566. doi: 10.7554/eLife.47566 (PMC6713510; doi:10.7554/eLife.47566)
Supplement: Figure 2—source data 1. [file elife-47566-fig2-data1.xlsx]

## Sheet: Fig. 2b
Statistics for dendrite length vs. time.
2-factor ANOVA					Tukey P-values				N	n
DOF	Parameter	F	P		Control-20 DIV vs. BAI1 Kd-20 DIV	6.5e-05		Control	5	61
(15, 434)	shRNA	47.76	<1.00E-05		Control-22 DIV vs. BAI1 Kd-22 DIV	0.00019		BAI1 Kd	5	22
	Time	61.93	<1.00E-05
	Interaction	5.362	<1.00E-05

## Sheet: Fig. 2c
Statistics for dendrite number vs. time.
2-factor ANOVA					Tukey P-values				N	n
DOF	Parameter	F	P		Control-17 DIV vs. BAI1 Kd-17 DIV	0.0023		Control	5	61
(15, 434)	shRNA	7.32	<1.00E-05		Control-20 DIV vs. BAI1 Kd-20 DIV	3.18e-05		BAI1 Kd	5	22
	Time	152.64	<1.00E-05		Control-22 DIV vs. BAI1 Kd-22 DIV	0.00016
	Interaction	12.61	<1.00E-05

## Sheet: Fig. 2d
Statistics for branch formations vs. time.
2-factor ANOVA					Tukey P-values				N	n
DOF	Parameter	F	P		Control-16 DIV vs. BAI1 Kd-16 DIV	0.015		Control	5	61
(13, 351)	shRNA	43.93	<1.00E-05		Control-17 DIV vs. BAI1 Kd-17 DIV	1.37e-05		BAI1 Kd	5	22
	Time	210.01	<1.00E-05		Control-20 DIV vs. BAI1 Kd-20 DIV	0.000134
	Interaction	4.08	<1.00E-03		Control-22 DIV vs. BAI1 Kd-22 DIV	0.029

## Sheet: Fig. 2e
Statistics for branch formations vs. time.
2-factor ANOVA					Tukey P-values				N	n
DOF	Parameter	F	P		Control-17 DIV vs. BAI1 Kd-17 DIV	0.0028		Control	5	61
(13, 351)	shRNA	23.12	<1.00E-05		Control-20 DIV vs. BAI1 Kd-20 DIV	5.75e-06		BAI1 Kd	5	22
	Time	56.88	<1.00E-05
	Interaction	8	<1.00E-05

## Sheet: Fig. 2g
Statistics for dendrite length vs. time.
2-factor ANOVA					Tukey P-values				N	n
DOF	Parameter	F	P		Control-21 DIV vs. BAI1 OX-21 DIV	2.71e-05		Control	3	105
(7, 394)	BAI1	0.11	<1.00E-05		Control-17 DIV vs. BAI1 OX-17 DIV	0.491		BAI1 Kd	3	105
	Time	20.8	<1.00E-04
	Interaction	5.145	0.025

## Sheet: Fig. 2h
Statistics for dendrite number vs. time.
2-factor ANOVA					Tukey P-values				N	n
DOF	Parameter	F	P		Control-17 DIV vs. Control-21 DIV	0.999		Control	3	105
(7, 394)	BAI1	8.48	< 0.01		BAI1 OX-17 DIV vs. BAI1 OX-21 DIV	0.000659		BAI1 Kd	3	105
	Time	0.123	> 0.05
	Interaction	9.86	0.002

## Sheet: Fig. 2i
Statistics for dendrite branches vs. time.
2-factor ANOVA					Tukey P-values				N	n
DOF	Parameter	F	P		Control-17 DIV vs. Control-21 DIV	0.105		Control	3	105
(7, 394)	BAI1	6.85	< 0.01		BAI1 OX-17 DIV vs. BAI1 OX-21 DIV	0.00374		BAI1 Kd	3	105
	Time	1.51	> 0.05
	Interaction	7.21	0.008

## Sheet: Fig. 2j
Statistics for Sholl crossings vs. time.
2-factor ANOVA					Tukey P-values				N	n
DOF	Parameter	F	P		Control-17 DIV vs. BAI1 OX-17 DIV	> 0.05		Control	3	105
(7, 394)	BAI1	0.374	> 0.05		Control-21 DIV vs. BAI1 OX-21 DIV	8.07e-05		BAI1 Kd	3	105
	Time	18	3e-05
	Interaction	3.8166	0.051

## Sheet: Fig. 2k
Statistics for Primary dendrites vs. time.
2-factor ANOVA					Tukey P-values				N	n
DOF	Parameter	F	P		Control-17 DIV vs. Control-21 DIV	0.999		Control	3	105
(7, 394)	BAI1	4.57	> 0.05		BAI1 OX-17 DIV vs. BAI1 OX-21 DIV	0.05		BAI1 Kd	3	105
	Time	7.91	< 0.01		Control-17 DIV vs. BAI1 OX-17 DIV	0.03
	Interaction	3.98	0.047

## Sheet: Fig. 2l
Statistics for BAI1 vs. Dynamics
2-factor ANOVA					Tukey P-values				N	n
DOF	Parameter	F	P		Vector-formations vs. BAI1 OX-formations	0.00059		Control	3	105
(7, 394)	BAI1	36.099	0.01		Vector-eliminations vs. BAI1 OX-eliminations	3.32e-12		BAI1 Kd	3	105
	Time	3.72	> 0.05
	Interaction	57.92	1e-12
