# Supplementary material for: The adhesion-GPCR BAI1 shapes dendritic arbors via Bcr-mediated RhoA activation causing late growth arrest
Source: eLife. 2019 Aug 28;8:e47566. doi: 10.7554/eLife.47566 (PMC6713510; doi:10.7554/eLife.47566)
Supplement: Figure 2—source data 2. [file elife-47566-fig2-data2.xlsx]

## Sheet: Fig. 2B
Fig. 2B	Dendritic arbor length from longitudinal measurements in control and BAI1 Kd hippocampal neurons
Control						Neuron #
n	DIV	Average	SD	SEM		1	2	3	4	5	6	7	8	9	10	11	12	13	14	15	16	17	18	19	20	21	22	23	24	25	26	27	28	29	30	31	32	33	34	35	36	37	38	39	40	41	42	43	44
36	10	1238.5	335.195	56.6583																											986.589	958.852	783.579	1166.31	822.82	1210.98	1163.24	1090.96	1279.71	1189.57	1732.52	758.592	1475.4	1113.82	1222.25	806.489	1616.02	771.54	1196.44
22	13	1577.72	468.574	102.251																											1703.58	1897.36	928.47	1279.43	1084.6	1818.92	1448.32	1493.42	1527.6	2157.09	2142.41	799.381	2589.96	1568.96	1819.14	1138.55	1454.77	874.091	1921.66
21	14	2130.36	667.181	149.186		2637.77	1435.3	1640.88	1648.04	3071.94	2070.65	3611.48
29	15	1893.98	778.855	147.19		3120.61	1228.54	1376.28	1734.06	3463.14	1940.16	4058.27																			1985.28	2121.5	684.065	1584.79	1474.65	2122.16	1615.51	1594.85	1901.08	2448.57	1848.29	771.08	2582.89	1467.07	1803.24	850.682	2150.7	1116.42	1803.66
39	16	2654.23	785.551	127.433		3299.66	1290.84	1550.76	1729.89	3408.01	2327.67	3605.81	2791.19	2994.79	2524.52	4059.67	2015.87	2251.17	3745.73	3633.95	2720.61	2827.93	3511.76	2599.43	3396.02	4029.25	2682.61	3546.96	2709.12	2847.9
47	17	2377.45	861.191	126.976		2886.28	1654.21	1706.75	1741.55	3012.21	1903.27	3138.84	2648.68	3060.65	2439.86	4249.08	1919.38	2274.22	3965.41	4164.36	2873.46	2918.55	3714.29	2614.49	3502.02	3608.17	2437.65	3408.45	2705.3	3017.35	1998.09	2038.93	899.724	1354.95	1744.7	2170.84	1685.59	1829.23	2404.42	2245.97	1935.81	763.456	2768.38	1506.56	1900.72	798.793	2607.71	1185.72	1882.19
14	18	2352.72	808.842	224.332
61	20	2507.42	885.212	114.28		3505.67	2116.86	2068.66	1969	3891.09	3010.56	2991.87	2515.36	2935.44	2699.47	4291.95	2337.34	2382.55	3805.21	3889.2	2927.78	3032.03	3498.51	2462.37	3533.51	3986.12	2339.78	3419.94	2571.4	3483.96	2271.36	1836.85	915.894	1440	1545.27	2504.32	1855.38	2097.43	2779.69	3051.63	1772.55	1148.12	3183.28	1804.01	2291.83	943.002	2814.31	1209.15	2090.75
47	22	2590.19	840.022	123.854		3872.15	2242.28	2219.5	1934.32	3862.94	3306.82	3186.35	2568.21	2854.03	2733	4301.13	1962.11	2390.54	3569.49	3851.68	3001.7	3096.8	3558.54	2335.12	3236.31	4108.22	2118.47	3417.03	2362.7	3677.01	2382.62	1848.27	959.472	1486.25	1532.18	2640.38	1918.69	2404.58	2481.22	3268.26	1879.27	1460.38	3238.96	1965.21	2294.99	894.133	2878.68	1658.98	1872.7
BAI1 Kd						Neuron #
n	DIV	Average	SD	SEM		1	2	3	4	5	6	7	8	9	10	11	12	13	14	15	16	17	18	19	20	21	22	23
13	10	1022.39	199.052	57.4615												896.82	819.905	1066.91	1114.61	692.914	1033.06	1217.89	1378.17	1248.17	1091.19	977.496	745.213	1008.69
10	13	1746.31	811.867	270.622												1306.41	872.647	1656.15	1226.15	3903.36	1725.05	1554.63	1680.51	1794.03	1744.14
7	14	2528.97	518.66	211.742		2363.4	1726.89	2755.5	2770.9																	2572.21	2153.76	3360.12
14	15	2234.6	1019.17	282.667		2501.65	1616.35	3391.17	2353.51							1704.1	851.529	1893.62	2200.07	5126.45	1525.51	2320.19	2274.96	1580.87	1944.4
13	16	3082.33	892.672	257.692		2606.06	1372.22	3913.48	2737.92	2307.58	2814.96	3824.25	2250.13	4609.46	3456.57											3546.18	2648.47	3983.07
20	17	2925.27	1295	297.093		2828.16	1432.71	3932.19	2838.72	1882.04	3006.08	4578.67	2215.06	4356.61	5167.6	2208.75	893.747	2383.37	2774.97	6040.65	2029.33	3191.61	2147.25	1932.03	2665.82
3	18	3564.69	542.844	383.848																						3641.67	2987.47	4064.93
23	20	3405.28	1174.27	250.356		4351.43	2288.81	5413.25	4546.01	2367.26	4088.88	4650.59	2212.45	3912.54	5147.18	2380.49	1155.37	3343.24	3492.59	2339.74	2360.67	5121.92	2555.34	1977	3115.33	3641.67	3541.63	4318.09
20	22	3733.25	1508.48	346.068		4014.44	2364.01	5725.64	4407.17	2293.11	4521.22	5113.06	2294.31	3735.58	5594.7	2900.34	1095.02	3308.4	4109.31	6360.17	2630.71	6249.03	2782.7	1969.92	3196.27
[truncated: 17 more columns]

## Sheet: Fig. 2C
Fig. 2C	Total dendrite number from longitudinal measurements in control and BAI1 Kd hippocampal neurons
Control						Neuron #
n	DIV	Average	SD	SEM		1	2	3	4	5	6	7	8	9	10	11	12	13	14	15	16	17	18	19	20	21	22	23	24	25	26	27	28	29	30	31	32	33	34	35	36	37	38	39	40	41	42	43	44
36	10	26.6111	7.07623	1.1961																											21	25	23	20	24	37	38	20	32	27	38	26	37	27	28	21	40	12	31
22	13	32.1818	7.4299	1.62134																											30	37	26	28	29	33	28	26	31	39	33	24	54	36	39	29	36	19	37
21	14	23.619	9.15683	2.04753		12	41	26	23	44	33	18
29	15	26.2414	9.94145	1.87876		20	28	16	25	46	36	22																			18	27	17	29	31	23	16	25	42	44	21	13	24	31	30	24	33	9	28
39	16	25.3846	8.61949	1.39827		19	22	20	30	44	42	18	28	27	20	32	21	21	29	47	29	24	35	29	32	36	25	19	29	34
47	17	26.4043	9.60222	1.41577		13	23	16	29	40	30	16	21	29	18	30	17	20	36	50	31	23	32	28	32	33	21	16	27	40	18	20	16	28	33	24	15	22	47	48	25	16	28	28	28	19	36	12	28
14	18	17.7857	5.07147	1.40657
61	20	22.9672	8.19749	1.05829		14	24	16	34	37	34	14	21	26	19	31	26	21	33	36	24	23	27	24	30	32	21	16	22	32	16	17	17	21	26	22	12	22	47	45	19	18	25	26	27	20	28	12	29
47	22	24.234	7.3254	1.08007		15	23	17	35	37	38	16	22	25	20	31	16	20	29	36	25	20	27	23	27	30	19	16	21	32	15	18	18	25	24	21	11	25	35	39	21	27	25	24	29	16	30	12	29
BAI1 Kd						Neuron #
n	DIV	Average	SD	SEM		1	2	3	4	5	6	7	8	9	10	11	12	13	14	15	16	17	18	19	20	21	22	23
13	10	21	5.83095	1.68325												21	19	16	20	16	15	27	25	35	21	14	19	25
10	13	29	13.4825	4.49417												26	16	19	33	64	22	26	34	26	24
7	14	40.5714	12.3269	5.03243		41	37	58	57																	29	29	33
14	15	34	13.4107	3.71945		43	34	50	42							44	15	17	37	58	15	38	36	24	23
13	16	39	12.6623	3.65529		48	30	54	57	27	29	35	25	64	31											31	37	39
20	17	37.1	12.6902	2.91134		46	32	44	48	20	33	41	23	55	58	36	18	23	44	56	23	51	32	28	31
3	18	32	5	3.53553																						27	32	37
23	20	34.6957	10.4683	2.23185		35	29	49	54	22	40	40	23	49	47	28	14	29	39	27	27	50	38	23	35	27	36	37
20	22	36.4	12.3859	2.84152		41	27	48	45	19	44	41	21	41	45	29	12	27	42	51	28	63	39	26	39
[truncated: 17 more columns]

## Sheet: Fig. 2D
Fig. 2D	Dendritic branch formations from longitudinal measurements in control and BAI1 Kd hippocampal neurons
Control						Neuron #
n	DIV	Average	SD	SEM		1	2	3	4	5	6	7	8	9	10	11	12	13	14	15	16	17	18	19	20	21	22	23	24	25	26	27	28	29	30	31	32	33	34	35	36	37	38	39	40	41	42	43	44
22	13	14.2727	6.67035	1.45559																											13	25	10	11	14	15	6	9	10	17	11	6	32	21	17	12	13	10	17
14	14	10	5.40655	1.49951
29	15	6.37931	5.20586	0.983815		10	5	0	6	10	10	5																			3	4	5	12	8	5	1	6	19	13	2	4	2	6	4	9	4	3	0
21	16	5.19048	2.92607	0.65429		5	6	7	6	4	12	1
47	17	4.14894	4.02157	0.592947		1	7	2	3	7	1	3	0	2	1	0	1	0	7	9	4	0	2	2	1	5	1	0	1	8	4	1	4	10	9	3	2	5	17	19	4	5	6	4	1	5	7	4	4
14	18	2.71429	2.72957	0.757046
61	20	2.88525	3.00055	0.387369		3	5	2	7	8	8	1	2	0	2	1	11	1	4	2	0	2	0	1	2	2	3	1	0	1	0	0	4	9	1	2	0	6	11	10	0	7	1	6	2	7	1	3	7
47	22	2.34043	2.45194	0.361519		2	1	2	6	1	10	2	1	0	1	1	0	0	1	2	1	0	1	2	1	1	2	0	2	1	3	1	5	9	3	1	0	5	6	4	2	10	0	2	3	3	2	2	4
BAI1 Kd						Neuron #
n	DIV	Average	SD	SEM		1	2	3	4	5	6	7	8	9	10	11	12	13	14	15	16	17	18	19	20	21	22	23
10	13	17.5	13.7538	4.5846												14	5	12	19	55	12	16	18	13	11
3	14	20.6667	2.88675	2.04124																						19	19	24
14	15	12.0714	6.75351	1.87309		16	11	11	9							26	6	4	19	9	3	21	17	8	9
7	16	13.5714	6.70465	2.73716		16	2	16	23																	9	17	12
20	17	11.65	7.11762	1.63289		16	9	5	15	4	7	11	1	7	29	17	8	7	17	5	10	26	11	12	16
3	18	6.33333	4.04145	2.85774																						4	11	4
23	20	8.86957	5.71525	1.21849		5	9	16	20	9	15	8	4	5	2	7	4	11	17	7	8	18	11	1	12	0	13	2
20	22	7.35	7.03581	1.61413		8	1	6	2	1	10	6	2	6	0	6	1	6	11	30	6	18	10	4	13
[truncated: 17 more columns]

## Sheet: Fig. 2E
Fig. 2E	Dendritic branch eliminations from longitudinal measurements in control and BAI1 Kd hippocampal neurons
Control						Neuron #
n	DIV	Average	SD	SEM		1	2	3	4	5	6	7	8	9	10	11	12	13	14	15	16	17	18	19	20	21	22	23	24	25	26	27	28	29	30	31	32	33	34	35	36	37	38	39	40	41	42	43	44
22	13	10.9091	5.53697	1.20827																											4	13	7	3	9	19	16	3	11	15	16	8	15	12	6	4	17	3	11
14	14	12.5714	4.78321	1.32662
29	15	10.931	5.41777	1.02386		2	18	10	4	8	7	1																			15	10	14	11	6	15	13	7	6	8	14	15	29	11	13	14	7	12	9
21	16	5.95238	4.08015	0.912349		6	12	3	1	6	6	5
47	17	4.85106	3.51382	0.518084		7	6	6	4	11	13	5	7	0	3	2	5	1	0	6	2	1	5	2	1	8	5	3	3	2	5	8	5	11	7	2	3	7	12	11	0	2	2	7	3	9	4	1	4
14	18	4.71429	3.6675	1.01718
61	20	4.31148	3.61267	0.466393		2	4	2	2	11	4	3	2	3	1	0	2	0	7	16	7	2	5	5	4	3	3	1	5	9	2	3	3	16	8	4	3	6	11	13	6	5	4	8	3	5	8	3	6
47	22	2.80851	3.26136	0.480861		2	2	1	5	1	4	0	0	1	0	1	10	1	5	2	0	3	1	3	4	3	4	0	3	1	4	0	4	4	5	2	1	2	18	10	2	1	0	4	1	7	0	2	4
BAI1 Kd						Neuron #
n	DIV	Average	SD	SEM		1	2	3	4	5	6	7	8	9	10	11	12	13	14	15	16	17	18	19	20	21	22	23
10	13	10	5.31246	1.77082												17	9	22	8	9	8	9	6	7	5
3	14	9	5	3.53553																						4	9	14
14	15	11.8571	4.94364	1.37112		14	10	19	24							9	15	10	10	7	7	6	13	12	10
7	16	8	2.76887	1.13039		11	7	12	8																	6	8	4
20	17	10.1	7.09262	1.62716		18	11	15	24	11	3	5	3	16	2	13	15	8	8	25	5	1	10	7	2
3	18	9.33333	5.7735	4.08248																						6	16	6
23	20	10.2609	7.75311	1.65297		16	6	10	14	7	8	9	4	11	12	19	5	6	8	15	8	5	22	36	4	0	9	2
20	22	5.8	3.22164	0.739094		2	3	7	11	4	6	5	4	14	2	5	9	1	8	5	3	8	8	6	5
[truncated: 17 more columns]

## Sheet: Fig. 2G
Fig. 2G	Arbor length from longitudinal measurements in control and BAI1 OX hippocampal neurons
	Control		BAI1 OX
	17 DIV	21 DIV	17 DIV	21 DIV
	3256.31	3057.38	2114.87	1116.85
	3098.76	3083.34	1510.57	3449.87
	1096.49	2191.26	3863.88	905.844
	2767.6	2655.09	1382.42	1242.39
	2735.27	2780.74	3351.45	2129.15
	3524.99	3398.1	2304.4	2025.09
	2707.66	3331.63	3553.44	2986.63
	2991.29	3079.22	1914.72	1109.79
	2310.73	2622.32	1641	1723.44
	2341.74	1651.74	2646.93	2280.67
	2532.93	2646.67	2965.81	3059.5
	2503.97	2906.12	2887.01	2496.33
	2119.05	2707.66	3193.72	2854.09
	1943.76	1916.82	3394	2652.69
	2837.46	2934.04	1999.29	1784.78
	2591.99	2452.03	2511.17	2101.11
	2834.56	2598.37	3590.6	2812.82
	2029.21	2022.39	1690.21	1247.27
	2505.71	2375.87	2271.61	1994.81
	1469.59	1205.83	2304.76	2081.09
	2142.42	1970.01	2269.02	1788.12
	2190.78	2179.81	1732.34	1857.9
	2066.22	2118.78	454.133	268.713
	1356.21	1388.08	1822.6	1686.11
	1329.76	1537.17	1644.62	2070.72
	2249.3	2339.99	1540.15	1343.93
	993.016	1440.86	2136.9	2117.82
	1803.6	1922.9	1558.22	1593.67
	2018.2	1959.68	2029.36	1975.54
	2084.48	2502.69	1274.45	1052.9
	1382.17	1717.1	1058.82	915.388
	2524.02	2965.56	977.852	983.587
	1963.13	1979.26	2174.58	1681.01
	1282.47	1308.48	1977.85	1923.75
	606.878	1015.95	888.664	805.358
	2770.85	3051.44	2752.64	2945.81
	426.093	565.708	2667.34	2634.39
	2054.32	2157.49	1718.82	1587.71
	2373.27	2874.13	1430.49	1200.57
	2601.83	3349.29	1655.41	1364.24
	2248.41	2960.81	1951.96	1454.66
	2865.44	3000.26	780.634	789.733
	1930.38	2019.25	1910.77	2066.67
	2262.23	2539.43	2003.87	1882.76
	1493.13	1699.82	2510.95	2552.41
	2070.53	2070.61	2333.02	2496.12
	2206.49	2250.49	2383.61	1497.27
	1917.62	1975.06	1305.19	1095.23
	3196	3279.14	2170.37	1378.15
	1866.2	2189.87	1932.27	1892.67
	1781.65	2380.99	2797.89	2741.15
	2155.61	1882.59	1079.7	1344.66
	2645.78	2838.32	1771.08	1676.1
	3170.45	2688.49	2595.12	2054.95
	2597.75	3253.18	1560.1	1399.62
	2932.81	3129.89	2514.31	1714.46
	2453.51	2700.86	658.845	349.336
	2234.87	2350.26	693.781	662.975
	1546.06	2841.21	2193.64	1346.14
	2375.1	1953.72	2822.96	2692.74
	2554.22	2557.22	3307	2997.3
	2551.15	2877.25	2077.19	1640.98
	2323.83	2448.16	3326.14	2530.22
	2481.99	2162.48	1713.6	1825.59
	3634.69	3558.49	1579.52	1648.76
	2169.1	2360.1	1501.87	1686.24
	1927.22	2584.4	2437.57	1278.18
	2377.04	2414.57	1789.13	1920.91
	856.883	845.869	1247.77	1599.6
	2835.49	3113.93	2308.67	2276.62
	2620.86	2624.73	708.076	851.561
	3068.8	2837.58	2591.66	2863.45
	1423.48	1091.39	2254.95	2009.22
	2033.1	2326.43	547.714	936.545
	2592.64	2318.02	1864.31	2293.61
	1252.94	1382.48	467.888	810.627
	1168.54	1357.22	2473.48	2653.2
	3342.52	4196.86	2195.19	2085.42
	2248.41	2935.11	1138.48	1450.61
	2714.25	2864.74	1707	1939.76
	2060.84	2690.46	2974.71	2323.23
	3020.84	2999.01	1644.31	1783.04
	2472.38	1923.43	1943.94	1531.21
	2153.72	2438.63	1058.72	1911.58
	2344.29	2675.9	2098.39	1789.54
	4085.1	4014.21	2154.26	2011.08
	2243.83	2415.73	3429.46	3471.89
	946.603	1194.51	2247.55	1439.89
	2391.71	2599.04	2477.51	2237.79
	1949.95	2093.26	799.498	958.409
	1576.47	1707.28	3407.62	3484.58
	433.531	614.461	1865.54	1928.68
			2772.38	3336.43
			941.749	1117.65
			3020.71	2978.43
			1306.53	1122.48
			1181.07	1280.04
			1583.37	1849.2
			2321.46	1956.2
			2095.41	1582.77
			942.86	605.935
			2887.27	2252.06
			3125.58	2432.95
			2572.53	1821.7
			2447.76	1894.22
Mean	2219.83	2371.61	2032.03	1841.32
SD	692.011	701.863	776.45	698.881
SEM	72.5424	73.5752	76.1372	68.5309
n	92	92	105	105

## Sheet: Fig. 2H
Fig. 2H	Dendrite number from longitudinal measurements in control and BAI1 OX hippocampal neurons
	Control		BAI1 OX
	17 DIV	21 DIV	17 DIV	21 DIV
	35	30	36	14
	32	34	20	38
	11	20	41	18
	35	37	27	25
	43	35	42	25
	38	40	23	24
	28	40	35	27
	32	33	31	14
	21	22	23	22
	18	13	35	30
	27	28	28	30
	23	30	45	35
	30	34	36	35
	22	18	52	35
	39	38	31	29
	25	19	32	27
	32	29	39	28
	35	30	10	9
	36	32	39	28
	10	11	27	22
	30	27	31	21
	31	27	29	25
	23	19	13	4
	11	10	36	26
	12	13	23	32
	30	31	29	24
	24	32	33	30
	13	16	20	14
	24	21	30	23
	32	30	24	13
	23	23	18	14
	21	23	8	7
	28	22	34	21
	26	26	23	21
	18	21	19	12
	29	32	29	28
	11	13	32	29
	30	27	23	17
	29	37	17	15
	25	41	27	18
	26	34	29	14
	33	36	11	6
	19	19	29	27
	28	28	35	27
	13	15	43	36
	23	24	35	33
	22	19	35	15
	19	15	21	12
	42	37	42	24
	25	26	20	17
	21	30	28	27
	22	18	17	18
	32	31	29	24
	41	41	24	20
	32	36	15	12
	22	25	25	17
	20	26	4	2
	23	24	9	10
	12	30	28	15
	19	15	40	33
	26	24	44	34
	28	28	24	22
	24	26	48	29
	30	22	26	26
	35	32	23	20
	22	24	19	21
	14	23	35	23
	25	24	28	30
	11	15	21	25
	31	26	25	22
	23	16	12	11
	31	29	24	26
	21	19	37	29
	19	20	7	15
	27	20	25	31
	23	22	8	11
	11	13	37	35
	29	33	29	24
	23	24	14	18
	27	29	15	16
	15	19	33	24
	40	36	18	18
	26	21	20	19
	25	30	8	10
	25	25	28	22
	51	46	36	27
	14	16	44	35
	10	13	30	22
	18	22	29	25
	29	27	20	16
	22	21	42	36
	14	18	26	26
			38	35
			11	11
			35	37
			21	15
			25	20
			20	20
			29	20
			56	25
			15	10
			43	30
			35	23
			30	21
			27	16
Mean	25.0543	25.6087	27.5143	22.181
SD	8.35393	7.90876	10.4081	8.07511
SEM	0.87573	0.829063	1.0206	0.791829
n	92	92	105	105

## Sheet: Fig. 2I
Fig. 2I	Dendritic branch number from longitudinal measurements in control and BAI1 OX hippocampal neurons
	Control		BAI1 OX
	17 DIV	21 DIV	17 DIV	21 DIV
	29	24	25	11
	25	29	16	33
	4	13	36	12
	32	33	20	20
	32	25	35	20
	34	34	19	20
	21	33	26	20
	27	29	22	8
	15	18	15	14
	11	6	27	22
	23	23	21	26
	17	24	39	29
	20	26	26	27
	17	15	46	31
	34	34	20	21
	21	14	28	23
	24	19	34	23
	31	25	5	3
	28	24	33	24
	7	8	24	19
	26	23	24	13
	27	22	24	20
	19	15	5	2
	5	7	26	20
	8	7	19	27
	26	25	22	16
	17	27	28	26
	9	12	15	11
	17	15	24	19
	27	24	21	11
	15	15	14	9
	14	16	3	2
	24	18	29	17
	15	16	19	17
	12	15	15	9
	25	29	23	22
	7	9	27	24
	23	21	18	13
	25	32	13	11
	21	36	22	13
	22	30	18	8
	26	30	7	4
	14	16	21	19
	25	25	31	23
	8	9	37	28
	17	18	25	20
	15	13	23	13
	14	11	13	4
	33	27	32	12
	21	22	15	12
	14	23	22	23
	17	14	9	10
	26	25	24	19
	35	34	19	15
	27	31	8	8
	19	22	17	10
	16	21	1	0
	17	20	7	8
	5	24	23	10
	15	10	34	24
	22	20	37	26
	24	23	16	18
	16	19	43	23
	26	18	22	22
	28	26	18	15
	19	20	14	17
	10	18	26	17
	20	19	19	22
	6	7	13	16
	25	20	20	17
	16	11	6	6
	27	24	17	20
	17	15	26	22
	14	14	2	11
	25	17	17	24
	19	19	3	6
	9	11	27	27
	24	28	25	20
	18	19	10	13
	23	25	12	13
	6	11	27	18
	35	30	8	8
	22	17	15	14
	20	25	5	7
	21	22	23	17
	46	42	30	24
	10	11	38	30
	7	11	25	16
	15	19	23	19
	25	23	16	14
	18	17	32	27
	9	12	20	18
			33	30
			6	6
			32	33
			15	10
			20	18
			15	16
			21	14
			46	21
			11	5
			37	23
			32	20
			23	16
			23	12
Mean	19.8043	20.413	21.3619	16.8476
SD	8.16888	7.62176	9.75973	7.41462
SEM	0.856331	0.798978	0.957021	0.727063
n	92	92	105	105

## Sheet: Fig. 2J
Fig. 2J	Sholl crossings from longitudinal measurements in control and BAI1 OX hippocampal neurons
	Control		BAI1 OX
	17 DIV	21 DIV	17 DIV	21 DIV
	110	98	150	148
	94	75	124	132
	168	173	92	77
	118	118	200	185
	179	167	158	152
	141	139	131	108
	178	185	186	142
	149	148	197	162
	113	165	194	192
	162	196	188	195
	157	150	164	166
	146	114	88	99
	141	157	139	80
	170	166	211	170
	174	213	139	120
	229	210	237	160
	151	165	98	77
	154	146	231	76
	161	163	142	81
	198	127	104	211
	67	69	192	174
	205	210	163	155
	208	196	107	100
	137	152	133	92
	123	134	159	117
	113	133	67	53
	70	144	60	57
	77	197	153	49
	130	126	81	132
	114	143	133	94
	143	150	199	112
	128	103	114	181
	96	148	134	122
	173	119	107	85
	84	177	149	88
	116	193	114	104
	168	191	155	120
	50	170	129	154
	44	103	131	123
	100	48	105	125
	161	70	96	93
	163	175	127	89
	153	118	65	95
	176	93	87	71
	127	177	137	90
	145	108	161	146
	97	151	62	156
	139	138	145	63
	138	127	118	114
	124	128	77	115
	190	89	63	76
	117	115	140	50
	135	66	97	128
	107	130	113	76
	136	134	149	113
	160	128	100	139
	137	48	86	78
	133	102	49	77
	125	157	124	37
	169	159	101	141
	158	75	149	113
	151	227	153	128
	109	156	185	118
	130	158	165	150
	152	113	189	137
	137	169	136	55
	149	172	121	154
	228	181	136	116
	117	143	81	128
	132	103	115	122
	83	259	65	100
	137	103	205	85
	168	150	191	70
	175	146	111	196
	108	93	62	234
	133	179	179	111
	161	169	172	63
	85	144	136	181
	211	68	214	153
	97	146	113	85
	114	138	62	234
	178	217	132	112
	134	163	119	111
	178	110	120	110
	140	180	103	123
	149	161	167	121
	138	184	136	126
	250	163	60	153
	70	143	163	135
	161	163	47	95
	147	145	117	169
	94	147	122	65
			48	137
			65	113
			159	67
			176	69
			83	191
			93	159
			134	99
			109	103
			101	85
			125	111
			182	102
			137	119
Mean	139.62	144.152	129.74	118.51
SD	38.4996	40.5072	43.7491	41.2687
SEM	4.03585	4.24631	4.31072	4.06633
n	92	92	104	104

## Sheet: Fig. 2K
Fig. 2K	Primary dendrite numbers from longitudinal measurements in control and BAI1 OX hippocampal neurons
	Control		BAI1 OX
	17 DIV	21 DIV	17 DIV	21 DIV
	6	6	11	3
	7	5	4	5
	7	7	5	6
	3	4	7	5
	11	10	7	5
	4	6	4	4
	7	7	9	7
	5	4	9	6
	6	4	8	8
	7	7	8	8
	4	5	7	4
	6	6	6	6
	10	8	10	8
	5	3	6	4
	5	4	11	8
	4	5	4	4
	8	10	5	5
	4	5	5	6
	8	8	6	4
	3	3	3	3
	4	4	7	8
	4	5	5	5
	4	4	8	2
	6	3	10	6
	4	6	4	5
	4	6	7	8
	7	5	5	4
	4	4	5	3
	7	6	6	4
	5	6	3	2
	8	8	4	5
	7	7	5	5
	4	4	5	4
	11	10	4	4
	6	6	4	3
	4	3	6	6
	4	4	5	5
	7	6	5	4
	4	5	4	4
	4	5	5	5
	4	4	11	6
	7	6	4	2
	5	3	8	8
	3	3	4	4
	5	6	6	8
	6	6	10	13
	7	6	12	2
	5	4	8	8
	9	10	10	12
	4	4	5	5
	7	7	6	4
	5	4	8	8
	6	6	5	5
	6	7	5	5
	5	5	7	4
	3	3	8	7
	4	5	3	2
	6	4	2	2
	7	6	5	5
	4	5	6	9
	4	4	7	8
	4	5	8	4
	8	7	5	6
	4	4	4	4
	7	6	5	5
	3	4	5	4
	4	5	9	6
	5	5	9	8
	5	8	8	9
	6	6	5	5
	7	5	6	5
	4	5	7	6
	4	4	11	7
	5	6	5	4
	2	3	8	7
	4	3	5	5
	2	2	10	8
	5	5	4	4
	5	5	4	5
	4	4	3	3
	9	8	6	6
	5	6	10	10
	4	4	5	5
	5	5	3	3
	4	3	5	5
	5	4	6	3
	4	5	6	5
	3	2	5	6
	3	3	6	6
	4	4	4	2
	4	4	10	9
	5	6	6	8
			5	5
			5	5
			3	4
			6	5
			5	2
			5	4
			8	6
			10	4
			4	5
			6	7
			3	3
			7	5
			4	4
Mean	5.25	5.19565	6.15238	5.33333
SD	1.82549	1.73673	2.23942	2.10616
SEM	0.191363	0.182059	0.219594	0.206526
n	92	92	105	105

## Sheet: Fig. 2L
Fig. 2L	Primary dendrite numbers from longitudinal measurements in control and BAI1 OX hippocampal neurons
	Control		BAI1 OX
	17 DIV	21 DIV	17 DIV	21 DIV
	2	7	0	6
	2	0	0	3
	9	0	3	5
	4	2	0	17
	0	8	2	1
	6	4	0	8
	12	0	0	17
	3	2	0	1
	5	4	1	6
	2	7	2	0
	2	1	0	10
	7	0	1	2
	7	3	0	17
	2	6	3	5
	3	4	2	7
	0	6	0	11
	4	7	2	3
	2	7	2	13
	0	4	2	7
	3	2	1	11
	2	5	6	10
	4	8	0	9
	0	4	3	13
	2	4	9	0
	3	1	0	5
	3	7	1	4
	12	4	0	6
	4	1	0	7
	2	5	2	13
	6	8	0	4
	3	3	0	1
	2	0	3	16
	1	7	1	3
	4	4	3	10
	6	3	1	2
	5	2	2	5
	3	1	0	6
	5	8	3	5
	9	1	0	9
	16	0	0	15
	10	2	0	5
	5	2	4	6
	4	4	0	8
	4	4	1	8
	4	2	5	7
	5	4	7	27
	0	3	0	9
	0	4	2	20
	4	9	1	4
	2	1	2	3
	9	0	2	1
	7	11	3	8
	0	1	0	4
	7	7	3	6
	6	2	1	9
	9	6	0	2
	6	0	6	5
	6	5	0	13
	22	4	0	7
	2	6	0	10
	3	5	1	27
	6	6	5	24
	6	4	2	2
	0	8	0	3
	2	5	5	3
	4	2	5	17
	9	0	3	1
	0	1	4	0
	5	1	1	4
	2	7	1	2
	0	7	6	4
	0	2	2	10
	0	2	11	3
	3	2	6	0
	0	7	3	0
	5	6	1	3
	3	1	5	10
	9	5	4	0
	3	2	3	2
	4	2	1	10
	5	1	1	1
	6	10	2	3
	1	6	2	0
	7	2	1	7
	3	3	0	9
	2	7	2	11
	2	0	0	8
	3	0	1	5
	4	0	4	8
	3	5	3	9
	4	5	6	6
	8	4	4	7
			3	3
			3	1
			1	7
			3	8
			1	1
			0	9
			0	31
			1	14
			1	13
			4	13
			2	13
Mean	4.25	3.75	2	7.4466
SD	3.60898	2.72403	2.13284	6.13529
SEM	0.378324	0.285556	0.211183	0.607484
n	92	92	103	103
