# Supplementary material for: The adhesion-GPCR BAI1 shapes dendritic arbors via Bcr-mediated RhoA activation causing late growth arrest
Source: eLife. 2019 Aug 28;8:e47566. doi: 10.7554/eLife.47566 (PMC6713510; doi:10.7554/eLife.47566)
Supplement: Figure 2—source data 3. [file elife-47566-fig2-data3.xlsx]

## Sheet: F2S1C
Fig. 2-figure supplement 1H			Arbor length in cultured hippocampal neurons fixed at the indicated times.
		10 DIV			14 DIV			17 DIV			21 DIV
	Vector	shRNA2	shRNA1	Vector	shRNA2	shRNA1	Vector	shRNA2	shRNA1	Vector	shRNA2	shRNA1
	1312.77	1420.41	439.232	1348.35	3014.06	1122.53	977.282	1482.31	1526.24	3459.27	2385.63	2731.31
	741.528	1096.97	1622.81	2363.52	1673.59	1661.28	3253.6	1093.87	1359.84	2636.46	2134.92	1749.53
	1117.8	1086.46	434.273	783.657	2168.5	1177.62	1170.15	4880.44	2498.64	1854.93	2049.08	2934.75
	540.656	780.871	349.668	2157.73	1280.02	1631.22	1321.24	2314.47	726.804	3744.51	2113.86	3628.37
	1184.15	1025.52	360.563	1342.65	1448.71	1247.58	1337.69	1115.38	2520	1079.55	3178.91	3889.02
	1064.26	961.934	664.767	2544.78	1455.16	3654.93	1199.76	1848.32	2419.68	2269.28	3237.2	2713.56
	581.121	853.5	744.504	1959.13	1888.78	1150.66	2582.12	1446.29	2203.3	1989.18	2273.38	2340.09
	418.446	1041.93	494.144	1912.95	1896.18	1268.42	1694.05	3257.93	2990.65	3209.27	3115.68	2068.17
	1238.57	703.267	846.84	1841.79	2060.5	2172.89	2054.32	2119.29	1338.23	2147.53	2895.67	1953.12
	771.045	1584.61	517.193	2752.54	1689.16	2578.59	1693.43	3267.46	1734.33	1714.27	1197.66	2428.41
	697.375	1061.14	754.028	799.954	965.79	1844.43	2493.09	2369.86	3768.97	1293.58	842.486	2055.08
	461.482	449.938	900.21	2505.09	1256.62	1583.44	3354.9	2305.5	1160.91	1833.92	1053.29	1912.48
	610.341	1142.54	595.333	964.296	2020.33	1159.84	2259.45	1505.23	1265.37	1328.85	1661.25	1467.12
	1051.19	1420.07	711.4	776.024	1773.27	2264.6	3517.9	2402.05	1734.51	1434.67	815.727	2753.09
	1023.68	660.113	523.812	1198.24	958.78	1714.8	2451.29	2196.65	3049.18	1843.63	2658.7	2593.48
	561.172	795.917	905.406	1764.36	1708.9	816.141	2293.47	2801.96	590.541	1241.46	525.467	3635.04
	757.892	736.431	670.567	853.396	1811.27	1098.68	1898.31	1529.57	1192.58	1028.57	1256.92	2711
	431.085	838.42	1094.74	1987.4	1245.45	2032.32	2748.85	2268.28	1172.71	1924.94	2319.33	3123
	1013.87	1089.18	595.068	2437.98	1200.7	959.39	1363.98	3022.51	1624.36	1249.34	2466.12	1891
	517.585	469.659	695.297	2831.19	1743.59	997.386	2327.13	2697.28	1581.33	779.584	653.273	3066
	858.74	1111.16	880.763	2044.38	1876.63	2631.9	1767.62	1310.74	1962.87	2436.41	2448.99	3883
	717.164	738.324	490.835	2042.05	2538.89	2207.44	2424.35	983.565	1802.14	1990.33	3712.99	1818
	574.151	896.449	393.854	2242.22	2490.38	1650.59	2702.16	2455.34	3603.43	1706.09	2519.74	3659
	1084.84	1219.72	496.106	1230.78	3150.14	1224.27	3802.52	3017.39	1758.26	2107.63	2423.24	1967
	983.759	963.843	405.802	1817.41	1760.29	2300.22	1686.42	862.66		1946.28	1284	3108
	797.76	815.024	488.603	1507.29	1631.63	2557.78	2838.94	2137.06		2323.98	2346	2193
	753.75	1445.9	467.449	859.013	2828.55	1402.53	4368.8			3087.57	2066
	1297.51	482.399	620.219	1919.28	1685.58	1724.05	746.706			3889.78	1075
	1178.89	929.839	874.051	375.925	1531.41	2155.36				2230.08	1632
	560.101	632.487	1551.38	266.694	1983.13	1622.74				2854.62	1029
	625.596	980.789	727.629	1255.12	1044.39	647.251				1237	2353
	734.948	541.142	769.612	1210.15	611.385	223.019				1789	988
	405.384	809.62	386.485	1269.77	1058.27	262.896				1020	2055
	587.139	461.821	461.715	734.37	1667.58	313.026				2095	865
	922.612	708.218	818.77	647.716	606.793	522.069				4221	3431
	851.458	1040.85	662.518	1040.44	844.104	455.209				2048	2346
	1101.34	1026.97	615.468	862.425	343.583	339.908				1693	1819
	877.245	1139.87	698.19	829.046	782.635	535.813				2493	2934
	963.199	745.205	491.158	1725.66	940.147	516.239				2959	4030
	827.089	504.036	515.659	1516.15	1115.34	658.285				2683	5318
				1877.26	1366.14	826.476				2669	3007
				1960.23	1561.1	463.998				1548	3074
				1750.72	2344.1	877.299				1870	3317
				1486.16	1386.48	498.016				1982	2189
				2638.23	1815.96	1011.07				1938	2804
				3292.37	1733.99	1329.97				878	1179
				1313.32	954.672					2526	3265
				2499.76	1671.89					1148	1752
					1879.98					1029	2391
					2366.48					1789	3082
										2238	3354
										1418	1102
										1629	4920
										2994	5305
										1110	4244
										2390	3954
										2294	2823
										3492	3263
										2494	3628
										2119	2930
										3525	3835
										872
										2898
										1894
										2650
										1547
										1804
										2601
										2775
										1293
										1619
										3544
										2844
										1335
										1642
										1539
										1410
										1736
										2907
Mean	819.968	910.314	668.403	1611.23	1616.62	1328.13	2226.05	2180.44	1899.37	2086.88	2474.24	2625.83
SD	259.283	284.514	277.503	704.963	607.22	765.746	897.061	897.997	836.458	779.064	1127.94	713.374
SEM	41.5185	45.5587	44.436	102.829	86.7457	114.151	172.639	179.599	174.413	88.2116	145.617	142.675
n	40	40	40	48	50	46	28	26	24	79	61	26

## Sheet: F2S1H
Fig. 2-figure supplement 1H			BAI1 staining intensity in tips and branches at the indiciated times
		Tips			Branches
	14 DIV	17 DIV	21 DIV	14 DIV	17 DIV	21 DIV
	1.50424	1.01676	0.986969	0.838962	1.12202	1.33637
	0.609202	1.12236	1.16792	1.40951	1.06141	1.36184
	0.8841	0.906033	0.865594	0.73359	1.03409	1.33901
	0	0.716766	0.952423	2.5442	0.803106	1.33935
	2.02504	1.10989	1.20881	0.678887	0.953544	1.3374
	0.690846	1.39994	0.912459	0.660252	1.10431	1.27114
	0.616106	0.967115	0.570047	0.906533	0.883657	1.28619
	0.360156	0.967638	0.501867	1.38391	1.00054	0.950423
	1.15827	1.18874	0.939301	1.09421	1.23814	0.946815
	1.24903	1.22626	0.890752	1.20822	1.79219	1.10837
	0	0.90697	0.975005	7.50487	2.42238	1.33194
	1.42196	1.26949	0.727522	0.939751	0.964718	1.20418
	1.10408	0.919448	1.32618	0.524461	1.01978	0.81389
	1.22564	0.96158	0.707781	1.29603	0.976732	1.86861
	0.738788	1.73965	0.827315	0.865324	1.09978	1.33796
	1.19557	0.855286	1.10892	1.03151	0.943209	1.1218
	0.908884	0.886397	0.651041	1.50917	1.09483	1.21598
	1.17475	1.32493	1.11316	0.817614	0.693081	1.39981
	1.35371	1.96399	1.06772	1.3663	0.898118	1.05737
	0.629766	0.911915	1.06772	1.92244	1.46679	1.05737
	1.77762	1.70323	1.09463	1.54683	1.11945	1.0624
	0.746032	1.1856	0.879103	1.49119	1.14671	1.72339
	1.31909	0.983192	1.04288	0.839891	1.20911	1.15156
	1.00871	1.41689	0.875619	0.296461	1.2621	1.18605
	1.16207	0.775142	1.39155	1.34862	1.162	1.04076
	1.60824	0.85656	1.5305	1.9429	1.35259	1.57187
	1.49313	0.949008	0.931572	1.40888	1.1163	1.54749
	1.09639	1.41556	1.23321	2.15069	0.964848	1.22128
	0.927165	0.872857	0.857772	1.06627	0.85845	0.602059
	0.475457	1.69132	1.26702	1.20261	0.690566	1.49421
	0.161491	1.41077	1.09353	1.86801	1.01525	1.44371
	0.254826	1.09345	0.643527	1.7529	1.04429	2.01722
	0.548628	0.749514	1.0754	1.33791	1.05865	0.934125
	1.13798	1.09366	2.6655	1.10413	1.15973	0.869899
	1.0805	0.969461	1.31697	0.885197	1.19553	0.792243
	0	1.10824	2.63146	1.23191	1.49298	0.965717
	1.15888	1.75965	1.59448	1.41212	0.984995	0.930287
	0.76652	0.941029	1.21731	1.40891	1.78365	1.38112
	0.565337	1.10351	0.895694	0.68404	1.24186	0.902576
	0.871995	0.680941	1.47917	1.49777	1.33345	0.93223
	1.59562	0.586503	2.6177	1.13783	1.34001	1.03907
	0.947034	2.13697	0.528461	1.08543	0.763011	1.74526
	0.706177	0.855254	1.27866	1.10851	1.22707	1.44262
	0.387275	1.60674	0.990443	1.54067	1.46631	1.36609
	0.817273	1.80984	2.46734	1.7634	1.06685	0.598984
	0.0821288	0.85222	3.87406	1.43265	1.57034	0.724383
	1.0225	0.721982	2.24842	0.987057	1.87926	1.15423
	1.52985	0.366083	1.19828	1.0009	1.53275	2.29738
	0.949821	0.482687	2.47576	1.44086	1.46182	0.554757
	1.10526	1.16478	1.36545	0.84029	1.32514	0.5946
	0.846086	1.49772	2.1595	1.15156	1.08255	0.479147
	0.83672	0.940161	0.754892	1.19531	1.10536	0.689595
	0.553985	1.10142	1.50032	1.27278	1.186	0.737918
	0.408722	1.0195		1.41263	0.756834
	0.978767	0.768164		1.26903	1.16387
	0.551948	1.93715		1.26505	2.12458
	0.709898	0.744881		1.65427	1.76243
	0.547992	1.5078		1.2914	1.29133
	0.910747	1.08949		1.62386	1.27493
	1.06487	1.46642		1.32473	1.53327
	1.06521	1.08962		1.69178	3.07762
	1.36083	0.956667		1.21262	1.64103
	1.11001	1.85389		1.33674	2.12987
	2.9379	0.918593		0.752119	1.36071
	0.630987	1.36503		1.02304	1.06842
	1.14637	2.06534		1.35983	1.54555
	0	1.25018		2.55738	1.20317
	0.957276	1.20199		2.11048	1.57398
	1.73285	1.12145		1.05505	1.80928
	1.86947	1.05953		1.71366	1.04419
	0.970553	1.06081		1.09891	1.60709
	1.12469	1.21659		1.13068	1.45355
	1.0674	1.20485		0.991005	1.17243
	0.646401	1.90283		1.64734	1.80391
	1.42334	0.721854		1.27823	1.43421
	0.787196	1.45434		1.13552	0.972418
	0.411847	0.871454		0.885336	0.991882
	0.972823	2.1551		1.33584	1.20611
	0.951496	0.939361		1.12325	2.09157
	0	0.793221		0.663404	1.78303
	1.75921	1.64222		1.86675	2.00031
	1.85639	1.03311		1.2432	2.00517
	0	2.45452		3.50633	1.28978
	1.03808	1.94132		1.60988	1.32521
	1.42545	1.21225		1.68242	0.953206
	0.830625	2.10162		0.810871	0.660045
	2.43777	1.21404		1.44125	0.984876
	0			1.43154
	1.05617			0.697287
Mean	0.956553	1.20205	1.2782	1.3697	1.29732	1.16755
SD	0.542708	0.423378	0.661263	0.809425	0.412304	0.374974
SEM	0.0578529	0.045654	0.0917007	0.086285	0.0444598	0.0519996
n	89	87	53	89	87	53
