# Supplementary material for: The adhesion-GPCR BAI1 shapes dendritic arbors via Bcr-mediated RhoA activation causing late growth arrest
Source: eLife. 2019 Aug 28;8:e47566. doi: 10.7554/eLife.47566 (PMC6713510; doi:10.7554/eLife.47566)
Supplement: Figure 2—figure supplement 1—source data 1. [file elife-47566-fig2-figsupp1-data1.xlsx]

## Sheet: F2S1c
Statistics for dendrite length vs. time.
2-factor ANOVA					Tukey P-values				N	n
DOF	Parameter	F	P		21 DIV: Vector vs. shRNA2	0.0177		Control, 10 DIV	4	40
(15, 434)	Time	1.1707	> 0.05		21 DIV: Vector vs. shRNA1	0.00234		shRNA1, 10 DIV	4	40
	shRNA	98.709	1e-05					shRNA2, 10 DIV	4	40
	Interaction	2.894	0.01					Control, 14 DIV	4	48
								shRNA1, 14 DIV	4	50
								shRNA2, 14 DIV	4	46
								Control, 17 DIV	4	28
								shRNA1, 17 DIV	4	26
								shRNA2, 17 DIV	4	24
								Control, 21 DIV	4	79
								shRNA1, 21 DIV	4	61
								shRNA2, 21 DIV	4	26

## Sheet: F2S1f
Statistics for BAI1 staining vs. Time
1-way ANOVA				Tukey P-values				N	n
DOF	F	P		Tips: 14 DIV vs. 17 DIV	0.00717		10 DIV	4	40
(2, 118)	7.55	0.000673		Tips: 14 DIV vs. 21 DIV	0.00173		14 DIV	4	48
							17 DIV	4	28
							21 DIV	4	79
