# Supplementary material for: The adhesion-GPCR BAI1 shapes dendritic arbors via Bcr-mediated RhoA activation causing late growth arrest
Source: eLife. 2019 Aug 28;8:e47566. doi: 10.7554/eLife.47566 (PMC6713510; doi:10.7554/eLife.47566)
Supplement: Figure 3—source data 1. [file elife-47566-fig3-data1.xlsx]

## Sheet: Fig. 3b
Statistics for RhoA activation vs. time.
										n
2-factor ANOVA					Tukey P-values				N	Tips	Neurons
DOF	Parameter	F	P		Control-20 DIV vs. BAI1 Kd-20 DIV	9.88e-05		Control, 15 DIV	5	322	49
(21, 2957)	shRNA	11.18	< 1.00E-05		Control-21 DIV vs. BAI1 Kd-21 DIV	< 1.00E-06		BAI1, 15 DIV	5	198	27
	Time	21.21	< 1.00E-05		Control-23 DIV vs. BAI1 Kd-23 DIV	7.02e-05		Control, 17 DIV	5	240	34
	Interaction	2.221	0.04		Control-23 DIV vs. Control-20 DIV	< 1.00E-06		BAi1 Kd, 17 DIV	5	139	20
					Control-23 DIV vs. Control-18 DIV	< 1.00E-06		Control, 18 DIV	5	220	35
					Control-23 DIV vs. Control-17 DIV	< 1.00E-06		BAI1 Kd, 18 DIV	5	282	34
								Control, 20 DIV	5	245	36
								BAI1 Kd, 20 DIV	5	275	38
								Control, 21 DIV	5	250	37
								BAI1 Kd, 21 DIV	5	244	32
								Control, 23 DIV	5	367	53
								BAI1 Kd, 23 DIV	5	231	31

## Sheet: Fig. 3c
Statistics for RhoA activation vs. time.
										n
2-factor ANOVA					Tukey P-values				N	Tips	Neurons
DOF	Parameter	F	P		Control-20 DIV vs. BAI1 Kd-20 DIV	0.038		Control, 15 DIV	5	322	49
(21, 2957)	shRNA	15.78	< 1.00E-05		Control-21 DIV vs. BAI1 Kd-21 DIV	8.53e-06		BAI1, 15 DIV	5	198	27
	Time	19.87	< 1.00E-05		Control-23 DIV vs. Control-20 DIV	0.00026		Control, 17 DIV	5	240	34
	Interaction	1.05	> 0.05		Control-23 DIV vs. Control-18 DIV	< 1.00E-06		BAi1 Kd, 17 DIV	5	139	20
					Control-23 DIV vs. Control-17 DIV	< 1.00E-06		Control, 18 DIV	5	220	35
								BAI1 Kd, 18 DIV	5	282	34
								Control, 20 DIV	5	245	36
								BAI1 Kd, 20 DIV	5	275	38
								Control, 21 DIV	5	250	37
								BAI1 Kd, 21 DIV	5	244	32
								Control, 23 DIV	5	367	53
								BAI1 Kd, 23 DIV	5	231	31

## Sheet: Fig. 3g
Statistics for RhoA activation vs. shRNA vs. time.
										n
3-factor ANOVA					Tukey P-values				N	Tips	Neurons
DOF	Parameter	F	P		16 DIV: pSuper growing vs. retracting	1.86e-06		Control	5	922	50
(3.564, 1293)	Time	2.907	0.026		17 DIV: pSuper growing vs. retracting	0.0082		BAI1 Kd	5	821	38
(1, 425)	shRNA	107.7	< 1.00E-04		18 DIV: pSuper growing vs. retracting	< 1.00E-06
(1, 425)	RhoA act.	33.45	< 1.00E-04		21 DIV: pSuper growing vs. retracting	< 1.00E-06
(4, 1451)	Time vs. shRNA	1.029	0.3907		16 DIV: pSuper retracting vs. BAI1 Kd retracting	< 1.00E-06
(4, 1451)	Time vs. RhoA act.	2.602	0.0345		17 DIV: pSuper retracting vs. BAI1 Kd retracting	< 1.00E-06
(1, 425)	shRNA vs. RhoA act.	28.99	< 1.00E-04		18 DIV: pSuper retracting vs. BAI1 Kd retracting	< 1.00E-06
(4, 1451)	All interactions	4.322	0.0018		20 DIV: pSuper retracting vs. BAI1 Kd retracting	1.3e-05
					21 DIV: pSuper retracting vs. BAI1 Kd retracting	< 1.00E-06

## Sheet: Fig. 3h
Statistics for RhoA activation vs. shRNA vs. time.
										n
3-factor ANOVA					Tukey P-values				N	Tips	Neurons
DOF	Parameter	F	P		16 DIV: pSuper growing vs. retracting	0.0025		Control	5	922	50
(3.571, 930.2)	Time	3.144	0.018		17 DIV: pSuper growing vs. retracting	0.00054		BAI1 Kd	5	821	38
(1, 324)	shRNA	22.33	< 1.00E-04		17 DIV: pSuper retracting vs. BAI1 Kd retracting	0.082
(1, 324)	RhoA act.	53.93	< 1.00E-04
(4, 1042)	Time vs. shRNA	0.4635	0.763
(4, 1042)	Time vs. RhoA act.	0.4282	0.7883
(1, 324)	shRNA vs. RhoA act.	2.981	0.085
(4, 1042)	All interactions	0.3474	0.845
