# Supplementary material for: The adhesion-GPCR BAI1 shapes dendritic arbors via Bcr-mediated RhoA activation causing late growth arrest
Source: eLife. 2019 Aug 28;8:e47566. doi: 10.7554/eLife.47566 (PMC6713510; doi:10.7554/eLife.47566)
Supplement: Figure 3—source data 2. [file elife-47566-fig3-data2.xlsx]

## Sheet: Fig. 3B
Fig. 3B	RhoA activation in dendrite tips of cultured hippocampal neurons measured on the indicated day.
	Ensemble data				Individual Data
	15 DIV				15 DIV
	Preparation	Vector			Prep. 1																					Prep. 2									Prep. 3
	1	1.098	0.039		1.98835		1.6932		0.761165		2.02524		1.11068		0.205825		0.572816		1.02913		1.10097		1.47379		0.594175	0.922619		0.994048		0.958333		0.35119		0.333333	0.617834		1.08917		1.55414		0.22293		0.88535		0.566879		0.165605		0.458599
	2	0.853	0.105		2.05825		1.25631		0.732039		2.26602		0.751456		0.225243		0.580583		0.578641		0.695146		1.62136		0.497087	0.142857		2.375		1.45238		0.232143		0.267857	0.496815		0.267516		1.92357		1.20382		1.12739		0.254777		0.00636943		0.783439
	3	0.793	0.077		1.58058		1.02524		0.862136		2.17476		0.842718		0.250485		0.8		0.642718		0.980583		1.3068		0.48932	-0.0952381		1.6131		0.47619		0.166667		0.238095	0.917197		0.936306		2.20382		1.8535				0.140127		0.101911		0.592357
	4	0.994	0.044		1.7165				0.617476		2.42913		0.549515		0.31068		0.601942		1.28155		1.72621		1.05049		0.623301	0.910714		2.34524		0.934524		0.154762			0.656051		0.732484		1.40764						1.12102		0.248408		0.242038
	5	1.015	0.047								1.81942		0.578641		0.390291		1.12621		1.12233		1.2466		0.937864		0.533981	0.767857		3.05357		2.2619		0.755952			1.90446				1.36306						0.815287		0.617834
	TOTAL	0.9506	0.0300799								2.60388		1				0.794175		0.992233						0.654369	1.20238				-0.00325476		0.386905			1.3949				0.66242						0.949045
											2.44466		1.03883				1.06214		0.679612						0.673786	1.14286				0.392857		0.517857			0.414013				1.85987
											3.07573		1.01942				0.471845		1.15922						0.495146	0.922619				0.0416667		0.291667			1.24841				1.42038
	Preparation	BAI1 Kd
	1	0.746	0.024		0.63301				0.4		0.163107		0.524272		0.98835		0.858252		0.300971		1.80388					1.07738		1.47619		1.09524		1.20833			0.630573
	2	0.958	0.086		0.495146				0.423301		0.448544		0.493204		1.11068		0.827184		0.279612		1.4					0.202381		0.595238		0.267857		1.8631			0.420382
	3	0.412	0.086		0.487379				0.751456		0.184466		0.590291		1.23883		0.932039		0.238835		1.63495					0.666667		0.946429		0.303571		0.630952			0.509554
	4	0.823	0.109		0.198058				0.219417		0.300971		0.796117		0.976699		0.899029		0.213592		1.81748					0.77381		1.08333		0.982143		0.821429			0.541401
	5	1.107	0.05		0.392233				0.384466		0.359223		0.537864		1.31262		1.12233		0.227184		1.6699					1.01786		1.80952		0.660714		1.6131			0.242038
	TOTAL	0.8092	0.0344958		0.497087				0.254369		0.652427		0.561165		1.50291		1.03883		0.337864		1.68544					1.05952				0.654762		1.10119			0.127389
					0.365049				0.43301		0.61165		0.35534				1.13398		0.159223							1.01786				-0.0297619		1.16667
					0.732039				0.528155		0		1.00194				1.19223		0.341748							1.44048				0.303571		1.31548
	17 DIV				17 DIV
	Preparation	Vector
	1	0.27	0.017		0.031068		0.264078		0.295146		0.363107		0.139806		0.304854		0.279612		0.333981		0.157282		0.324272			0.285714		0.904762		1.52976		2.16667		1.82738
	2	1.064	0.102		0.153398		0.168932		0.269903		0.357282		0.285437		0.343689		0.236893		0.118447				0.401942			0.422619		0.958333		1.60119		1.54762		1.84524
	3	--	--		0.0252427		0.407767		0.434951		0.636893		0.0038835		0.31068		0.0873786		0.409709				0.446602			0.375		0.660714		0.166667		1.34524		2.13095
	4	0.946	0.053		0.15534				0.368932		0.438835		0.27767		0.225243		0.21165		0.47767				0.382524			0.428571				0.77381		0.916667		0.738095
	5	0.719	0.036		0.409709				0.281553		0.545631		0.159223		0.163107		0.198058		0.149515				0.240777			0.565476				0.184524		0.839286
	TOTAL	0.74975	0.0304118		0.41165				0.262136		0.675728				0.0737864		0.11068						0.394175			0.464286				1.99405		1.60714
					0.384466						0.526214				0.0524272		0.18835						0.363107			0.244048				1.30357		0.916667
					0.256311						0.47767				0.118447		0.306796						0.186408			0.5				0.22619		2.32738
	Preparation	BAI1 Kd
	1	0.438	0.16		0.231068		0.0893204		0.227184		0.269903		0.246602		0.0815534		1.52621									0.952381		0.809524		0.369048
	2	0.843	0.155		0.0271845		0.0563107		0.318447		0.0116505		0.370874		0.178641		0.528155									1.55952		0.85119		0.327381
	3	--	--		0.419417		0.0621359		0.104854		0.00194175		0.145631		0.217476		3.60777											1.54762		0.369048
	4	0.686	0.067		0.217476		0.0970874		0.316505		0.170874		0.326214		0.283495													0.214286		0.488095
	5	0.951	0.063		0.372816		0.031068		0.258252		0.118447		0.262136		0.18835													1.09524		0.375
	TOTAL	0.7295	0.060251		0.229126		0.0504854		0.252427		0.00970874		0.0407767		0.0679612													0.22619		0.708333
					0.660194		0.038835		0.318447		0.135922		0.339806															0.595238		0.744048
							0.0679612		0.0466019		0.44466		0.378641															0.863095		0.607143
	18 DIV				18 DIV
	Preparation	Vector
	1	0.33	0.016		0.250485		0.48932		0.104854		0.262136		0.438835		0.345631		0.182524		0.347573		0.44466		0.763107			0.660714		1.70238		0.559524		0.630952			0.0382166		1.12102		1.86624		0.649682		0.375796		1.5414				0.541401
	2	0.921	0.103		0.275728		0.223301		0.275728		0.0815534		0.368932		0.21165		0.151456		0.295146		0.586408		0.757282			0.47619		2.2619				0.714286			0.267516		0.821656		1.25478		0		0.815287		0.515924				0.55414
	3	0.708	0.084		0.250485		0.448544		0.130097		0.0135922		0.557282		0.384466		0.0485437		0.279612		0.316505		0.770874			0.779762						0.85119			0.936306		0.681529		0.191083		0		0.738854		0.968153				0.55414
	4	1.082	0.041		0.0932039		0.38835		0.2		0.299029		0.549515		0.297087		0.0757282		0.236893		0.285437					0.363095						0.369048			0.834395		0.764331		0.165605		1.78981		0.433121		1.49045				0.573248
	5	0.705	0.06		0.300971		0.495146		0.248544		0.194175		0.279612		0.0349515		0.0776699		0.266019		0.691262					0.636905						0.172619			0.866242		0.420382		0.0509554		0		0.159236		0.751592
	TOTAL	0.7492	0.0304644		0.429126		0.00582524		0.172816		0.374757		0.196117		0.124272		0.0737864									0.494048						0.440476			1.01274								0.649682		1.55414
							0.176699				0.32233		0.675728		0.363107		0.0873786									0.589286						0.583333			1.28025								0.165605
							0.535922				0.264078		0.409709		0.0271845		0.141748									0.392857						0.988095			0								-0.00494204
	Preparation	BAI1 Kd
	1	0.739	0.157		0.427184		0.0796117		0.149515		-0.0174757		0.145631		0.112621		0.184466		14.2913		0.116505		0.135922		0.231068	-0.0297619		0.619048		0.767857		0.690476		0.404762	0.375796		0.847134		0.22293		0.254777		0.159236
	2	0.526	0.054		0.902913		0.279612		0.312621				0.0776699		-0.00194175		0.0932039		6.79029		0.132039		0.314563		0.223301	0.232143		1.375		0.380952		0.654762		0.380952	0.343949		0.681529		0.0127389		0.044586		0.216561
	3	0.274	0.044		0.867961		0.153398		0.266019				0.203883		0.0427184		0.0757282		2.39223		0.00582524		0.458252		0.180583	0.130952		1.10714		1.2381		0.845238		0.720238	0.458599		0.394904		0.726115		0.0700637		0.624204
	4	0.41	0.057		0.932039		0.300971		0.234951				0.133981		0.0174757		0.137864		10.9243		0.106796		0.229126		0.18835	0.0357143		0.863095		0.60119		0.321429		0.297619	0.242038		0.643312		0.343949		-0.101911		0.254777
	5	0.922	0.08		0.790291		0.16699		0.293204				0.0640777		0.0660194		0.0640777		3.91456				0.246602		-0.0252427	0.0357143		0.392857		0.791667		0.779762		1.03571	0.248408		0.522293				-0.0700637		0.101911
	TOTAL	0.5742	0.0395727		1.01748		0.16699		0.72233				-0.0427184		0.0718447		0.466019		1.14563				0.312621		0.11068	-0.0178571		0.761905		1.24405		0.232143		0.119048	-0.000103822		0.401274				-0.0509554		0.133758
					1.21553		0.297087		0.137864				0.116505		0.0699029		0.225243		3.00194				0.299029		0.421359	0		0.35119		1.58929		0.529762		0.22619	0.388535		0.477707				0.0955414		0.0509554
					0.770874		0		0.267961				0.12233		-0.00970874				4.62718				0.495146		0.149515	0.0238095		0.136905		0.678571		0.0416667		0.434524	0.242038		0						0.248408
	20 DIV				20 DIV
	Preparation	Vector
	1	0.367	0.025		0.541748		0.829126		0.227184		0.295146		0.264078		0.285437		0.0873786		0.221359		0.607767		0.615534		0.295146										0.0955414		0		0.00191019		1.38217				0.184713
	2	--	--		0.452427				0.190291		0.0699029		0.335922		0.256311		0.0213592		0.479612		0.0912621		0.314563		0.384466										1.12739		0.191083		1.78981		0.433121				0.503185
	3	0.546	0.106		0.250485				0.258252		0.264078		0.258252		0.291262		0.28932				0.974757		0.700971		0.205825										1.0828		0.694268		0.834395		1.16561				1.35669
	4	0.485	0.052		0.419417				0.0330097		0.15534				0.229126		0.299029				0.786408		0.434951		0.403883										0.229299		0.700637		0.757962		0.681529				0.834395
	5	1.251	0.035		0.607767				0.4		0.153398						0.464078				0.61165		0.279612		0.252427										0.229299		-0.133758		0.235669		0.707006				0.267516
	TOTAL	0.66225	0.0314146		0.0796117				0.141748		0.279612						0.32233				0.499029		0.196117		0.580583										0						0.0573248				0.121019
					0				0.275728		0.112621						0.279612						0.283495		0.172816																				0.152866
					0.407767						0.178641												0.302913		0.275728																				0.700637
	Preparation	BAI1 Kd
	1	0.181	0.011		0.165049		0.221359		0.137864		0.452427		0.207767		0.114563		0.0834951		0.172816																-0.0636943		0.044586		-0.0636943		-0.0127389		0.363057		0.55414		0.318471		0.273885
	2	--	--		0.15534		0.0970874		0.0368932		0.382524		0.598058		0.163107		0.00194175		0.11068																0.267516		0.044586		0.299363		0.210191		0.961783		1.15924		0.0127389		0.101911
	3	0.244	0.03		0.184466		0.00776699		0.0291262		0.326214		0.518447		0.031068		0.0699029		0.116505																0.312102		0.044586		-0.11465		0.210191		0.305732		1.09554		0.133758		0.127389
	4	0.845	0.068		0.252427		0.0854369		0.0116505		0.285437		0.283495		0.0893204		0.0640777		0.106796																-0.0573248		0.121019		-0.11465		-0.0573248		1.34395		0.808917		0.101911		0.242038
	5	0.695	0.036		0.27767		0.0466019		0.0757282		0.530097		0.41165		0.132039		0.0466019		0.0970874																0.0955414		0.121019		-0.0509554		0.133758		0.388535		0.420382		0.210191
	TOTAL	0.49125	0.0208282		0.250485				0.0873786		0.423301		0.35534		0.145631		0.176699																				0.121019				-0.044586		0.216561		0.929936		0.152866
					0.190291				0.031068		0.44466		0.0951456		0.132039		0.0776699																				-0.146497				0.375796		1.36943		0.847134		0.0318471
					0.18835				0.106796		0.425243		0.434951		0.0252427		0.147573																								0.00636943		0.216561		0.936306
	21 DIV				21 DIV
	Preparation	Vector
	1	0.284	0.022		0.617476		0.0951456		0.196117		0.000273981		0.384466		0.304854		0.00970874		0.165049		0.4		0.225243			0.619048		1.38095		1.10119		0.85119		0.184524
	2	0.827	0.057		0.576699		0.227184		0.038835		0.213592		0.466019		0.316505		0.031068		0.702913		0.374757		0.264078			0.619048		1.1369		0.988095		0.303571		0.446429
	3	--	--				0.267961		0.0932039		0.0601942		0.638835		0.291262		0.031068		0.473786		0.41165		0.392233			0.875		1.02381		1.54762		0.636905		0.047619
	4	1.143	0.046				0.343689		0.0737864		0.0582524		0.365049		0.267961						0.532039		0.297087			0.142857		1.80952		1.0119		0.827381		0.339286
	5	1.83	0.054				0.285437		0.038835		0.0854369		0.363107								0.172816		0.242718			0.494048		1.57738		0.5		1		0.470238
	TOTAL	1.021	0.0234054				0.324272		0.023301		0.137864										0.151456		0.312621					1.27976		0.702381				0.744048
							0.15534		0.0563107		0.102913										0.184466		0.0446602					1.79762		1.78571				0.190476
							0.145631		0.031068		0.196117										0.720388		0.252427					1.75595		0.767857				0.303571
	Preparation	BAI1 Kd
	1	0.175	0.011		0.326214		0.00582524		0.11068		0.260194		0.0640777		0.0640777		0.353398		0.180583		0.508738		0.0990291			0.869048		0.261905
	2	0.552	0.05		0.345631		0.159223		0.0699029		0.0970874		0.0990291		0.00970874		0.357282		0.236893		0.256311		0.031068			0.797619		0.577381
	3	--	--		0.285437		0.0601942		0.137864		0.203883		0.023301		0.151456		0.300971		0.378641		0.485437		-0.0135922			0.678571		0.232143
	4	0.936	0.046		0.254369		0.0368932		0.0873786		0.180583		0.0466019		0.0427184		0.357282		0.153398		0.213592		0.0330097			0.505952		0.255952
	5	0.984	0.046		0.269903		0.0116505		0.242718		0.207767		0.0524272		0.023301		0.306796		0.219417		0.456311		0.106796			0.738095		0.27381
	TOTAL	0.66175	0.0206957		0.174757		-0.0252427				0.174757		0.0135922		0.0135922		0.126214		0.112621		0.590291		0.174757			0.892857		0.22619
					0.293204		0.031068				0.159223		0.0368932		0.223301		0.18835		0.132039		0.528155		0.0116505			1.19048		0.565476
					0.135922		0.0252427				0.0640777		0.0194175		0.126214		0.493204		0.378641		0.250485		0.203883			0.571429		0.202381
	23 DIV				23 DIV
	Preparation	Vector
	1	0.256	0.012		0.365049		0.174757		0.130097		0.15534		0.221359		0.438835		0.0873786		0.194175		0.471845		0.238835		0.506796	0.369048		1.19643		1.50595		0.0119048		0.142857	0.66242		0.515924		1.46497		2.04459		2.67516		1.21019		1.01911		1.57325
	2	0.762	0.059				0.180583		0.11068		0.0815534		0.0932039		0.386408		0.234951		0.225243		0.223301		0.229126		0.229126	0.47619		0.202381				1.22619		0.136905	0.878981		0.350318		2.04459		1.26115		2.15287		2.10828		0.738854		1
	3	1.709	0.074				0.335922		0.186408		0.0135922		0.252427		0.419417		0.23301		0.184466		0.219417		0.269903		0.324272	0.571429		0.744048				0.339286		1.0119	1.10828		0.866242		2.21656		1.72611				0.713376		0.910828		2.70064
	4	1.734	0.071				0.184466		0.00970874		0.0815534				0.475728		0.0485437				0.302913		0.378641		0.483495	0.22619		1.02976				0.220238		0.464286	1.87261		0.828025		1.96178		1.63694				1.2293		1.02548		2.14013
	5	1.823	0.049				0.231068		0.0543689		0.267961				0.708738		0.209709				0.349515		0.176699		0.48932	0.261905		0.97619				-0.0178571		0.809524			0.66242		1.8535		1.70064						1.35669		1.31847
	TOTAL	1.2568	0.0257239				0.205825		0.0970874		-0.0291262				0.56699		0.0970874				0.312621		0.308738		0.681553	0.791667		1.32143				0.410714		0.785714			1.09554		1.98089		1.48408						1.28662		0.853503
							0.248544		0.178641		0.0563107				0.565049		0.0699029				0.466019		0.157282			0.0535714		1.44048				0.0119048					0.292994		2.12102		0.88535						1.43949		1.43312
											0.0174757				0.378641		0.132039				0.186408		0.223301			0.166667		1.60119				0.339286					0.235669		2.38217		2.07643								1.01274
	Preparation	BAI1 Kd
	1	0.314	0.027		0.324272		1.13204		0.0815534		0.246602		0.28932		0.392233		0.0854369									0.452381		0.178571							2.44586		1.15287		1.40764
	2	0.468	0.079		0.18835		0.879612		0.118447		0.190291		0.229126		0.240777		0.0776699									0.535714		0.410714							2.29299		1.05732		1.71975
	3	1.482	0.122		0.491262		1.06408		0.143689		0.100971		0.15534		0.165049		0.0990291									0.10119		0.869048							1.96815		0.541401		0.66242
	4	1.421	0.084		0.324272		0.176699		0.0660194		0.229126		0.133981		0.314563		0.0970874									0.595238		0.458333							2.3949		0.923567		1.57962
	5	1.295	0.042		0.421359		0.798058		0.114563		0.231068		0.264078		0.417476		0.0466019									0.255952		0.452381							1.36306		2.12102		1.82803
	TOTAL	0.996	0.035028		0.407767		1.1767		0.209709		0.436893		0.182524		0.182524		0.112621									1.2619		0.47619							1.38217		0.968153		1.59236
					0.287379				0.0776699				0.312621		0.118447		0.168932									0.119048		0.416667							0.974522
					0.372816				0.176699				0.365049		0.380583		0.0427184									0.505952		0.392857							2

## Sheet: Fig. 3C
Fig. 3C	RhoA activation at dendritic branch points of cultured hippocampal neurons measured on the indicated day.
	Ensemble data				Individual data
	15 DIV				15 DIV
	Preparation	Vector			Prep. 1																					Prep. 2									Prep. 3
	1	0.876	0.05		2.16311		1.42718		0.221359		2.16505		0.180583		0.386408		0.697087		1.21553		0.71068		0		0.524272	0.809524		3.04762		0.464286		0.327381		0.0357143	2.01274		0.216561		0.585987		0.146497		0.496815		-0.0127389		0.044586		0.0764331
	2	0.538	0.125		0.801942		1.59612		0.376699		2.28155		0.304854		0.15534		0.941748		1.25049		0.957282		0.347573		0	1.59524		1.25595		0.107143		-0.0119048		0.27381	1.10191		1		1.75796		0.0636943		-0.0254777		-0.0127389		0.00301146		0.802548
	3	0.45	0.093		1.27184		1.26019		0.382524		2.09515		0.427184		0.390291		0.716505		0.774757		1.05825		0.368932		0.912621	0.511905		1.61905		0.113095		-0.0119048		0.0892857	0.789809		0.573248		0.815287		1.81529				0.0828025		0.33121		0.834395
	4	0.767	0.053		1.58252				0.58835		1.78447		0.0757282		0.603883		0.568932		1.65049		0.807767		1.07961		0.456311	0.97619		0.660714		0.732143		0.779762		0.446429	0.56051		0.484076		0.350318						0.350318		-0.0382166		-0.00452675
	5	0.747	0.068								1.90291		0.0951456		0.227184		0.491262		0.392233		1.34369		0.642718		0.421359	-0.00595238		0.0952381		0.291667		0.190476		0.505952	0				1.52866						0.43949		0.0191083
	TOTAL	0.6756	0.0369903								1.50874		0.883495				0.260194		0.891262						0.0543689	0.0595238				0.309524		-0.0119048			0.375796				0.541401						0.318471
											1.50291		1.39223				0.201942		0.691262						0.436893	-0.00592679				0		0.0535714			1.32484				1.26752
											2.11068		1.68155				0.848544		1.17087						0.415534	0.732143				0.5		0.154762			1.24841				0.121019
	Preparation	BAI1 Kd
	1	0.575	0.029		0.374757				0.260194		0		0.308738		0.6		0.714563		0.225243		1.2932					0		0.416667		0.238095		0.511905			0.22293
	2	0.289	0.068		0.328155				0.254369		0.240777		0.192233		0.75534		0.827184		0.0563107		1.16117					0.0178571		0.178571		0		-0.0535714			0.471338
	3	0.43	0.145		0.646602				0.295146		0.0757282		0.186408		1.03689		1.56117		0.157282		1.15534					0.232143		0.642857		0.190476		0			-0.0828025
	4	0.667	0.188		0.776699				0.186408		0.0543689		0.409709		0.413592		1.33398		0.493204		1.23301					0.0178571		0.875		-0.0357143		0			0.477707
	5	0.763	0.058		0.0349515				0.685437		0.458252		0.409709		0.450485		1.55922		0.16699		1.46019					0.0535714		0.744048		0.0654762		0.410714			0.828025
	TOTAL	0.5448	0.0510678		0.401942				0.00970874		0.194175		0.466019		0.58835		1.42718		0.196117		1.37087					1.58929				0.339286		0			0.66242
					0.194175				0.345631		0.547573		0.308738				1.50874		-0.0038835							0.178571				0.196429		0.0535714
					0.27767				0.417476		0.0854369		0.361165				1.11068		0.335922							0				0.607143		0.047619
	17 DIV				17 DIV
	Preparation	Vector
	1	0.206	0.026		0.112621		0.0932039		0.180583		0.236893		0.314563		0.0543689		0.856311		0.178641		0.36699		0.0912621			0.458333		0.654762		0		0		0.0416667
	2	0.451	0.101		0.283495		0.238835		0.417476		0.18835		0.0679612		0.157282		0.38835		0.141748		0.128155		0.0349515			0.404762		0		0.732143		0.047619		0.303571
	3	--	--		0		0.174757		0.359223		0.114563		0.172816		0.675728		0.304854		0.0116505				0.0718447			0.25		0.190476		1.2619		1.14286		1.04167
	4	0.628	0.062		0				0.0893204		0.0135922		0.380583		0.0543689		0.252427		0.27767				0			0.553571				0.434524		0.196429		0
	5	0.585	0.047		0.248544				0.163107		0.485437		0.0135922		0.299029		0.176699		0.180583				0.157282			0.303571				0.434524		0.0595238
	TOTAL	0.4675	0.0325288		0				0.23301		0.520388				0.326214		0.240777						0			0.214286				0.315476		1.41071
					-0.00147767						0.794175				0.236893		0.126214						0			0				0.744048		2.21429
					0						0.320388				0.0427184		0.351456						0.236893			0.047619				0.714286		1.07738
	Preparation	BAI1 Kd
	1	0.332	0.048		0.104854		0.0271845		0.182524		0.0815534		0.209709		0.11068		1.96893									0.880952		-0.047619		0.535714
	2	0.464	0.126		0		0		-0.0330097		0.390291		0.225243		0.23301		1.57864									0.422619		0.285714		0.0416667
	3	--	--		0.163107		0.000166078		0.0640777		-0.0194175		0.72233		0.0679612		1.11068											0.0654762		0.625
	4	0.506	0.082		-0.0543689		0.157282		0.170874		-0.00582524		0.464078		0.161165													0.369048		0.130952
	5	0.616	0.07		0.23301		0.0543689		0.108738		0.196117		0.0466019		0.32233													0		0.0297619
	TOTAL	0.4795	0.0431596		0.0699029		0.304854		0.0524272		0.147573		-0.0252427		0.0660194													1.02381		0.964286
					0.0038835		0.0679612		0.141748		0.0737864		0.0252427															0.541667		0.10119
																												0.684524		0.565476
	18 DIV				18 DIV
	Preparation	Vector
	1	0.188	0.039		0.563107		0		0.269903		0.170874		0.0407767		-0.0291262		0.159223		0.291262		-0.00776699		0			0.14881		1.33333		0		0.39881			0.484076		0.203822		0		0		0.267516		0.0828025				-0.10828
	2	0.34	0.078		0.24466		-0.0116505		0.106796		0.500971		-0.0038835		0.168932		0.0873786		0.16699		0		0.807767			0.279762		1.43452		0		0.839286			0.573248		-0.0764331		0		0		0		0				0.624204
	3	0.197	0.054		0.345631		0.182524		0		0.203883		0.0271845		0.106796		0.000464466		0.161165		0.256311		0.8			0.327381		0.785714				0			0		0.458599		0		0		-0.0191083		0.171975				0.267516
	4	0.725	0.066		-0.0446602		0.0330097		0.24466		0		0.00970874		0.0291262		0.0524272		0.401942		0.227184					0.809524		0.636905				0.238095			0.503185		0		0		0		-0.00209682		0.165605				0.738854
	5	0.142	0.031		0.130097		0.627184		-0.0368932		0		0.151456		0.337864		0.0038835		0.143689		0.0893204					0.214286		0.0178571				0.267857			-0.0127389		0.171975		0		0		-0.0382166		1.34395
	TOTAL	0.3184	0.0251698		0.0776699		0.0912621		-0.00776699		0		0.675728		0		0.132039									0.755952		0.0297619				0			0.0382166								0.528662		0.127389
							0.483495				0		0.0601942		0.324272		0.147573									0.244048						-0.00558571			0.00405414
							0.0737864				0.291262		0.378641		-0.0194175		0.00970874									0.678571						0.0297619			0.611465
	Preparation	BAI1 Kd
	1	0.391	0.069		0.582524		0.283495		0.438835		0.0582524		0.0271845		0.326214		0.196117		1.19806		0.0330097		0		0.0718447	0.0238095		0.0595238		0.428571		0.0833333		0	0.624204		0.133758		0.33121		-0.0254777		0.0573248
	2	0.257	0.034		0.648544		0.0699029		0.182524		0.00970874		-0.00776699		0.198058		0.0213592		1.97476		0.133981		0.242718		-0.0349515	0.154762		0.047619		0.702381		0.672619		0	-0.171975		-0.10828		-0.165605		0.22293		0.974522
	3	0.254	0.072		0.551456		0		0.112621		0.0640777		0.0563107		0.368932		0.157282		6.51068		0.0601942		0.256311		0.120388	0.0178571		0.107143		0.297619		0.613095		0.0654762	0.267516		-0.11465		0.22293		1.12102		1.74522
	4	0.253	0.039		0.41165		0.196117		0.159223		0.00582524		0.130097		0.00970874		0.0718447		3.98641		0.0679612		0.32233		0.0660194	0		0.22619		1.10714		0.25		0.208333	0.369427		0.235669		-0.0127389		0.0955414		0.0127389
	5	0.79	0.089		0.864078		0.15534		0.100971				0.0213592		-0.015534		-0.00582524		0.850485				0.52233		0.0640777	-0.0119048		0.107143		0.565476		0.238095		0.684524	0.210191		0.280255				1.09554		0.184713
	TOTAL	0.389	0.0286657		0.287379		0.431068		-0.0194175				0.0640777		0.207767		0.271845		1.41165				0.143689		0.159223	0		0.297619		0.440476		0.505952		0.178571	-0.11465		0.203822				0.0127389		0.382166
					0.735922		0		0.0893204				-0.015534		0.0543689		0.225243		3.73786				0.246602		0.0970874	0		0.0416667		0.363095		0.172619		0.0297619	0.273885		0.229299				0.044586		0.22293
					0.67767		0.374757		0.0407767				0.0116505		0.00582524				1.3165				0.213592		0.180583	0.00595238		0.630952		0.547619		0.380952		0.047619	-0.152866		0.566879						0.165605
	20 DIV				20 DIV
	Preparation	Vector			0.0932039		1.0932		0.238835		0.0640777		0.0718447		0.0932039		0.0951456		0.192233		0.91068		0.0834951		0.234951
	1	0.269	0.02		0.293204				0.203883		0.0174757		0.100971		0.231068		0.168932		0.374757		0.858252		0.609709		0.114563										0		0		0.936306		0				-0.0318471
	2	--	--		0				0.0485437		0.0135922		0.0873786		0.184466		0.0038835				0.43301		0.0737864		0.2										0		0		0.617834		0				-0.178344
	3	0.198	0.062		0						0.0407767				-0.00582524		0.184466				0.18835		0.0543689		0.431068										0		0		0.363057		0.847134				0.509554
	4	0.225	0.071		0.291262				0.0601942		0.118447						0.0834951				0.409709		0.161165		0.269903										0		0.0382166		0.000127516		0.210191				0.44586
	5	0.905	0.05		0				0.00582524		0.104854						0.215534				0.578641		0.0446602		0.0621359										0		0		1.29299		0.0127389				0
	TOTAL	0.39925	0.0271397		0.194175				-0.023301		0.0718447						0.213592						0.219417		-0.0135922										0.133758						0.0254777				-0.0573248
					0.279612						0.0194175												0.23301		0.299029																				0
																																													0.401274
	Preparation	BAI1 Kd
	1	0.117	0.019		0.141748		0.126214		0.324272		0.380583		0.38835		0.180583		0.120388		-0.023301																-0.0191083		0.171975		0.56051		0.203822		0.624204		0.0955414		-0.0955414		0.0127389
	2	--	--		0.0718447		-0.0135922		0.184466		0.196117		0.0834951		0.293204		0.0582524		0.0116505																0.452229		6.74522e-06		0.140127		0.0318471		0.10828		0.624204		0.044586		0.216561
	3	0.171	0.036		0.102913		-0.0213592		0.0737864		0.254369		0.159223		0.0485437		-0.00970874		0.0932039																-0.0191083		-0.0573248		-0.127389		-0.0318471		0.044586		0.522293		-0.044586		0.305732
	4	0.549	0.066		-0.0135922		0.130097		0		0.201942		0.225243		-0.000343495		0.0038835		0.00582524																0.471338		0.0509554		-0.203822		0.375796		0.414013		0.00387643		0.598726		0.248408
	5	0.534	0.047		0.15534		0		0.0446602		0.0038835		0.0368932		-0.0116505		0		0.0932039																0.0382166		-0.0828025		-0.0700637		0.254777		0.0573248		0.0636943		0.133758
	TOTAL	0.34275	0.0226688		0.316505				0.00153417		0.706796		0.100971		-5.92233e-06		0.031068																				-0.0828025				0.318471		0.43949		-0.0828025		-0.0700637
					0.12233				-0.00776699		0.47767		0.351456		0.102913		0.163107																				0.178344				-0.00636943		0.146497		1.09554		0.796178
					0.526214				0.0116505		-0.038835		0.00194175		0.126214		0.151456																								0.0127389		0.617834		0.426752
	21 DIV				21 DIV
	Preparation	Vector
	1	0.114	0.027		0.12233		0.153398		0.0252427		0.139806		0.118447		0		0.0466019		0		0		0.299029			0		0.85119		0.125		0.583333		0.160714
	2	0.501	0.077		0.102913		0.299029		0.114563		0.038835		0.0679612		0.168932		0.0330097		0.250485		0.467961		0.145631			0.565476		1.10119		0.202381		1.17857		0.22619
	3	--	--				0.213592		0.0271845		0.0466019		0.269903		-0.0640777		-0.0038835		0.685437		0.00970874		0.0660194			0.517857		0.0833333		0.327381		0.0952381		0.184524
	4	0.823	0.078				0.172816		0.031068		0.15534		0.112621		-0.0038835						0.0582524		0.128155			0.166667		0		0.339286		0.625		0.261905
	5	1.061	0.08				0.0815534		0		-0.00776699		0.0699029								0.409709		0.130097			0.0714286		1.0119		1.16071		0.428571		0.35119
	TOTAL	0.62475	0.0345887				0.11068		0.0543689		0.0446602										0.0563107		0.0757282					0.922619		1.10119				0.136905
							0.0271845		0.0990291		0.0951456										0.106796		0.194175					0.428571		1.76786				0.077381
							0.0990291		0.0135922		0.133981										0.0038835		-0.000694175					1.53571		0.482143				0.422619
	Preparation	BAI1 Kd
	1	0.078	0.01		0.194175		0.102913		0.00582524		-0.0213592		-0.00970874		0.0485437		0.00776699		0		0.141748		-0.00582524			0.27381		0.0357143
	2	0.236	0.109		0.264078		0		0.174757		0		0.0038835		0.0504854		0.124272		0.0038835		0.00970874		-0.0135922			0.696429		0
	3	--	--		0.299029		0		0.0990291		-0.015534		0.207767		0.00776699		0.0679612		0		0.341748		-0.0368932			0		0.214286
	4	0.569	0.055		0.403883		0		0.151456		-0.000921748		0.102913		0.192233		0.258252		0		0.0854369		0.102913			0		-0.0654762
	5	0.607	0.081		0.201942		0		0.0291262		0.0601942		0.0679612		-0.0213592		0		0.0252427		0.227184		0.000180757			0.00120774		0.410714
	TOTAL	0.3725	0.0367143		0.182524		0				0.0543689		0.031068		0		0.16699		0		0.223301		0.0252427			1.44643		0.0952381
					0.128155		0.139806				0.157282		0.180583		0		0.0737864		0.0174757		0.0504854		0			-0.0654762		0.630952
					0.198058		0.015534				0.0116505		0.0446602		-0.00776699		-0.00776699		-0.0368932		0.0815534		0.264078			0		0.107143
	23 DIV				23 DIV
	Preparation	Vector
	1	0.144	0.015		0.132039		0.24466		0.0271845		0.0174757		0.0427184		0.256311		0.174757		0.297087		0.0504854		0.0446602		0.423301	0.077381		0.577381		1.75595		-0.0833333		0.0357143	0		0.732484		0.0636943		1.01911		0.89172		0.904459		0		0
	2	0.39	0.077		0.481553		0.157282		0.104854		-0.00164971		0		0.283495		0.28932		0.0757282		0.116505		0.118447		0.170874	0.125		1.04762		0.452381		-0.0714286		0.0297619	0.394904		0		0.0382166		2.44586		0.898089		0.598726		0.605096		0
	3	0.527	0.066		0.582524		0.023301		0.0271845		0		0.207767		0.238835		0.023301		0.137864		0.0776699		0		0.0504854	0		1.17262		0.190476		0.244048		0.345238	0		0.0318471		0.796178		0.22293				1.57325		1.31847		1.69427
	4	0.77	0.091		0.217476		0.145631		0.00776699		0.0718447		0		0.51068		0.0116505		0.0485437		0.287379		0.320388		0.429126	0.27381		1.04167		0.464286		0.505952		0	-0.0318471		0.0828025		0.484076		0				0.33121		0.420382		0.0828025
	5	1.614	0.07		0.483495		0.0368932		0.038835		-0.00776699		0.0135922		0.262136		0.118447		0.209709		0.104854		0.114563		0.00582524	0.654762		0.267857		1.08929		0.0714286		0	0.802548		0.343949		1.82166		0						1.40764		0.878981
	TOTAL	0.689	0.0307838		0.456311		0.153398		-0.0038835		0.0466019		0.0563107		0.275728		0.0640777		0.23301		0.0970874		0.0893204		0.491262	0.315476		0.625				0		0.690476			0.216561		0.159236		1.42675						1.33121		0.363057
							0.0776699		0.0213592		-0.0174757				0.0252427		0		0		0.209709		0			0.142857		0.22619				-0.0238095					0.324841		1.72611		0.267516						0.993631		0.515924
											-0.023301				0.0718447		0.126214				0.190291		0.0427184			0.00179464		0.642857				-0.0297619					0.0127389		0		0.140127								0.369427
	Preparation	BAI1 Kd
	1	0.127	0.02		0.0893204		0.401942		0.161165		0.0038835		0		0.0699029		0.126214									1.72024		0.345238							2.09554		-0.0828025		1.2293
	2	0.381	0.126		0.0601942		0.0834951		0.223301		0.141748		0.227184		0.256311		0.023301									0.00216071		0.285714							0.732484		1.47134		1.17834
	3	0.83	0.143		0		0		0.242718		0.00776699		0.186408		0.213592		0.0621359									0.946429		0.202381							0.535032		0.592357		1.19745
	4	0.554	0.138		0.0485437		0.106796		0.165049		0.0427184		0.0854369		0		0.0601942									0		0.113095							-0.254777		0.22293		1.86624
	5	1.07	0.059		0.190291		0.332039		0.16699		0.219417		0.302913		0		0.0563107									0.047619		0.630952							1.30573		0.229299		0.694268
	TOTAL	0.5924	0.0486826		0.184466		0.6		0.0796117		0.0543689		0.0621359		0.0466019		0.0194175									0.0297619		0							0.484076		0.280255		2.03185
					0.137864				0.118447				0.000778252		0.448544		0.0970874									0.255952		0.630952							0.299363
					0				0.149515				0		0.0349515		0.0621359									0.220238		0.660714							0.178344

## Sheet: Fig. 3G
Fig. 3G	RhoA activation in the dendritic tips of cultured hippocampal neurons
	Control										BAI1 Kd
	16 DIV		17 DIV		18 DIV		20 DIV		21 DIV		16 DIV		17 DIV		18 DIV		20 DIV		21 DIV
	Retracting	Growing	Retracting	Growing	Retracting	Growing	Retracting	Growing	Retracting	Growing	Retracting	Growing	Retracting	Growing	Retracting	Growing	Retracting	Growing	Retracting	Growing
	0	-0.032	0.022	0.017	-0.058	0.053	-0.021	0.03	-0.003	-0.025	-0.024	0.005	-0.004	-0.031	-0.034	0.009	-0.044	-0.04	-0.053	-0.073
	-0.022	-0.042	0.02	-0.044	-0.038	0.031	0.062	0.009	0.086	0.009	-0.024	-0.02	0.029	0.003	-0.016	-0.001	-0.024	-0.04	-0.039	-0.024
	0.076	-0.003	0.033	-0.05	0.033	0.047	0.05	0.026	0.068	-0.007	-0.009	-0.037	0.033	0.014	0.003	-0.027	-0.049	-0.037	-0.037	-0.049
	-0.022	-0.055	-0.068	0.013	-0.068	0.006	0.033	-0.054	0.066	-0.068	0.012	0.019	-0.046	-0.039	-0.028	-0.007	-0.042	-0.05	-0.035	-0.032
	-0.012	0.01	0.037	0.009	-0.035	0.008	-0.035	-0.069	0.01	-0.033	-0.033	-0.011	-0.032	-0.027	-0.017	-0.03	0.035	0.093	0	0.153
	0.004	0.041	-0.012	0.004	0.013	-0.037	-0.073	0.009	-0.079	0.016	-0.019	0.016	-0.045	-0.018	-0.046	0.004	-0.02	-0.042	-0.004	-0.033
	0.047	-0.053	-0.021	0.032	0.013	-0.014	0.04	0	0.027	0.044	-0.051	0.045	-0.065	-0.071	-0.043	-0.051	-0.056	-0.004	-0.054	-0.018
	-0.003	-0.005	-0.012	0.069	0.048	0.016	0.093	0.045	0.053	0.002	0.079	0.153	-0.016	-0.077	-0.017	0.006	-0.03	0.012	0.037	0.024
	0.12	-0.028	0	0.035	0.043	0.022	0.063	-0.001	0.012	-0.001	0.051	-0.074	-0.014	-0.086	-0.049	0.009	-0.036	-0.07	-0.043	-0.084
	-0.053	-0.026	-0.002	-0.01	0.037	0.004	0.103	0.02	0.034	-0.038	0.046	-0.046	-0.075	-0.074	-0.015	0.007		-0.047		-0.076
	0.018	-0.066	-0.027	0.022	0.022	-0.056	-0.012	0.022	-0.025	-0.024	0	-0.061	-0.069	-0.087	-0.042	-0.03	-0.061	-0.078	-0.058	-0.05
	-0.016	-0.044	0.038	-0.03	0.045	-0.046	0.065	-0.047	0.048	-0.044	-0.026	-0.041	-0.038	-0.06	0.011	-0.021	-0.065	-0.058	-0.029	-0.074
	0.034	-0.023	0.018	0.014	-0.041	-0.04	-0.031	-0.029	-0.067	-0.059	-0.063	-0.061	-0.052	-0.012	-0.011	0.009	-0.037	-0.034	-0.061	-0.028
	-0.019	-0.011	-0.044	0.023	0.044	-0.028	-0.062	0.017	-0.003	-0.032	-0.08	-0.009	-0.025	-0.015	0.054	0.014	-0.057	0.024	0.014	-0.038
	0.042	-0.023	-0.014	0.074	-0.042	-0.026	-0.052	0.003	-0.058	-0.007	-0.001	0.021	-0.108	-0.05	-0.051	-0.013	-0.061	-0.013	-0.021	0.007
	0.004	0.017	-0.02	0.08	-0.008	0.004	-0.051	-0.008	0.058	-0.039	-0.049	0.224	-0.105	-0.046	-0.073	-0.002	-0.065	-0.037	-0.077	-0.066
	-0.045	-0.044	-0.05	0.025	-0.023	0.039	0.045	-0.054	0.034	-0.048	0.087	-0.042	-0.033	-0.08	0.045	-0.01	0.031	-0.048	-0.006	-0.04
	0.024	-0.069	0.036	0.036	0.115	0.089	-0.013	-0.036	-0.008	-0.037	-0.06	-0.002	-0.028	0.023	-0.053	0.002	-0.009	0.038	-0.033	0.057
	0.059	-0.053	-0.021	0.09	0.024	0.031	-0.025	0.002	0.113	-0.026	-0.058	-0.062	-0.08	-0.016	-0.017	0.051	-0.023	-0.047	0	-0.086
	0.039	-0.025	0.148	-0.009	0.093	0.041	0.018	-0.009	0.041	-0.036	-0.006	0	0.014	0.034	-0.012	0.016	-0.014	-0.031	-0.042	0.026
	0.029	0.038	-0.028	-0.008	0.158	0.065	0.02	0.013	0.021	0.004	-0.053	-0.041	-0.026	-0.038	0.026	-0.004	0.021	-0.031	-0.012	-0.005
	-0.03	0.052	-0.003	0.01	-0.006	0.021	0.046	0.06	0.022	0.088	-0.041	-0.057	0.003	-0.09	-0.02	-0.063	0.016	-0.085	-0.016	-0.055
	0.003	-0.067	0.025	0.046	-0.021	0.004	0.065	0.019	-0.016	-0.029	-0.031	-0.018	-0.09	-0.064	-0.042	-0.044	-0.069	-0.066	-0.065	-0.079
	0.039	0.009	-0.034	-0.018	-0.02	0.007	-0.007	0.01	0.005	-0.035	-0.067	-0.007	-0.084	-0.099	-0.061	-0.012	-0.013	-0.051	-0.042	-0.07
	-0.043	-0.038	0.075	0.016	0.031	0.113	-0.049	-0.032	-0.071	-0.002	-0.061	0.03	0.132	0.027	0.074	-0.027	0.044	-0.028	0.102	-0.067
	-0.001	-0.03	-0.003	-0.029	0.037	0	-0.051	-0.005	-0.007	-0.027	-0.051	0.019	-0.003	0.044	0.069	-0.014	0.053	-0.004	0.066	-0.065
	0.003	-0.041	0.037	0.012	0.009	0.006	-0.024	-0.017	0.027	-0.058	0.029	0.041	0.09	-0.011	0.144	-0.017	-0.003	-0.04	0.025	-0.06
	-0.05	-0.012	-0.035	-0.005	-0.055	0.014	-0.02	-0.021	-0.012	-0.046	-0.052	0.04	-0.043	-0.043	0.009	-0.011	-0.02	0.032	-0.074	-0.037
	0.004	0.035	-0.061	-0.008	-0.035	-0.006	0.002	0.14	-0.014	0.038	-0.051	-0.075	-0.03	0.012	-0.062	0.01	-0.066	0.015	-0.023	-0.016
	0.024	-0.065	-0.014	-0.025	-0.058	0.028	0.081	0.019	0	-0.001	0.032	-0.046	-0.016	-0.015	-0.024	-0.002	-0.011	-0.003	-0.043	-0.031
	0.123	-0.08	0.03	0.002	0.017	0.011	-0.059	0.003	0.025	0.008	-0.011	-0.098	-0.002	-0.054	-0.025	0.013	0.03	-0.03	-0.001	-0.018
	0.13	-0.098	-0.008	-0.06	-0.067	-0.008	-0.003	0.033	-0.004	0.01	-0.069	-0.097	-0.048	-0.043	0.012	-0.027	-0.016	-0.044	-0.013	-0.046
	0.096	-0.071	-0.005	-0.066	-0.007	-0.037	-0.017	-0.038	-0.023	-0.042	-0.093	-0.008	-0.035	-0.079	-0.022	-0.002	-0.04	-0.022	-0.067	-0.064
	0.067	-0.056	0.025	-0.012	-0.024	0.011	0.017	-0.025	-0.006	-0.043	-0.072	-0.071	-0.013	-0.04	-0.031	-0.018	-0.047	-0.043	-0.045	-0.041
	0.053	-0.033	-0.055	-0.076	0.045	-0.012	-0.032	-0.007	0.024	-0.038	0.048	0.055	-0.019	-0.002	-0.055	-0.029	-0.055	-0.016	-0.071	0.01
	-0.008	0.014	0.031	-0.019	-0.003	-0.068	-0.013	-0.024	0.06	-0.026	-0.024	-0.111	-0.003	0.038	-0.024	0.011	-0.072	0.013	-0.062	0.061
	-0.018	0.004	-0.01	0.004	0.105	-0.011	0.089	-0.038	0.054	-0.05	0	-0.116	-0.061	-0.066	-0.122	-0.022	0.063	0.071	-0.005	0.051
	0.037	0.002	-0.003	-0.015	0.03	-0.053	0.051	-0.062	-0.026	-0.041	-0.081	-0.097	0.034	-0.038	0.058	-0.07		-0.073		-0.053
	0.039	0.047	-0.058	-0.038	-0.003	-0.033	-0.016	0.037	0.029	-0.021	-0.037	-0.076	0.023	-0.061	0.024	-0.093	0.138	-0.064	0.068	-0.06
	-0.011	-0.08	0.1	-0.036	0.004	-0.029	-0.002	0.024	-0.008	-0.022	-0.069	-0.082	0.022	-0.027	-0.002	-0.034	-0.04	-0.035	-0.049	-0.052
	-0.01	-0.096	0.096	-0.062	0.037	-0.033	0.003	0.093	-0.052	0.009	-0.009	-0.086	0	-0.083	0.011	-0.051	0.037	-0.036	-0.001	-0.032
	0.008	-0.041	0.057	-0.068	0.016	-0.056	0.046	0	-0.029	-0.042	-0.015	0.044	-0.006	0.068	-0.06	-0.073	-0.015	-0.045	0.033	0.051
	0.027	-0.033	-0.005	-0.077	0.007	-0.045	0.066	0.054	0.047	-0.05	-0.086	-0.113	0.002	-0.021	0	-0.06	-0.014	0.041	0.013	0.046
	0.028	0.037	-0.006	0.115	0.046	-0.06	0.085	0.093	-0.01	0.015	-0.052	0.043	-0.045	0.074	-0.016	-0.015	-0.033	0.09	-0.071	0.024
	0.188	-0.012	0.059	0.041	0.021	-0.055	-0.018	0.151	0.009	0.037	-0.04	0.007	-0.06	-0.059	-0.061	0.049	0.06	0.125	0.086	0.034
	0.124	-0.009	0.081	-0.043	0.013	-0.059	0.006	0.114	0.038	0.004	-0.025	-0.073	-0.034	-0.063	-0.042	-0.043	0.059	-0.029	0.093	-0.032
	-0.004	0.045	0.036	-0.052	-0.041	0.047	0.004	0.125	0.087	-0.006	-0.004	0.026	-0.068	-0.06	0.065	-0.013	0.076	-0.039	0.067	-0.034
	-0.087	0.037	-0.003	-0.036	0.025	-0.029	-0.036	0.026	0.039	-0.054	-0.093	0.041	-0.007	-0.049	-0.029	-0.066	-0.012	-0.018	-0.039	0.022
	0.001	0.002	-0.002	-0.034	0.018	-0.038	-0.051	0.022	-0.031	-0.044	-0.055	0.026	0.02	-0.072	0.004	-0.03	-0.02	-0.041	-0.032	-0.065
	0.071	0.038	0.09	-0.011	-0.01	-0.046	-0.007	0.061	-0.004	-0.051	-0.052	-0.048	0	-0.055	-0.041	-0.08	-0.05	0.017	-0.008	-0.011
	0.091	-0.003	-0.014	-0.08	0.019	-0.043	0.05	0.134	-0.077	0.005	-0.012	-0.052	-0.037	-0.036	-0.045	-0.079	0.008	-0.03	0.032	-0.041
	0.08	-0.049	0.033	-0.0923281	0.01	-0.066	0.014	0.067	-0.008	-0.003	0.015	-0.014	-0.032	-0.017	-0.053	-0.067	0.016	-0.065	0.113	-0.027
	0.054	-0.026	0	0.048	0.022	-0.044	0.013	0.04	0.015	-0.042	-0.049	-0.037	-0.037	-0.068	-0.021	-0.041	0.085	-0.023	0.102	-0.035
	0.043	-0.043	-0.008	0.01	-0.052	-0.073	0.05	0.036	0.045	-0.039	0.125	-0.006	-0.076	0.076	-0.071	0.013	0.105	-0.063	0.087	-0.059
	0.04	-0.016	0.018	-0.04	-0.022	-0.062	0.062	0.055	0.066	-0.003	0.014	-0.01	-0.075	-0.003	-0.043	-0.025	-0.051	0.029	-0.047	0.073
	0.041	-0.004	-0.002	-0.023	0.074	0.058	-0.032	0.015	0.094	-0.067	0.065	-0.06	-0.082	0.057	-0.022	0.077	-0.061	-0.024	-0.035	0.024
	0.002	0.057	0.081	-0.048	0.104	0.056	-0.026	0.033	0.046	0.012	-0.019	0.006	-0.033	0	-0.044	-0.013	-0.038	0.063	-0.055	-0.007
	0.04	0.026	0.043	0.046	-0.013	-0.023	-0.012	0.015	0.018	-0.051	-0.054	0.019	-0.059	-0.119	-0.065	-0.023	-0.066	0.002	-0.088	-0.008
	-0.026	-0.027	0.073	-0.007	0.012	-0.024	-0.052	0.074	0.037	-0.039	-0.005	0.014	-0.075	-0.02	-0.047	0.017	-0.049	-0.007	0.02	-0.011
	-0.03	-0.003	-0.014	0	0.037	-0.106	-0.006	0.03	0.009	-0.019		0.037	-0.065	-0.031	-0.053	-0.059	0.011	-0.017	-0.044	-0.073
	-0.059		-0.01	0.017	-0.015	-0.039	0.023	0.036	-0.012	0.002			-0.042	0.018	-0.012	0.03	-0.04	-0.022	-0.084	-0.155
	-0.048		-0.07	-0.011	-0.01	-0.018	-0.004	-0.01	-0.007	0.03			-0.03	0.027	-0.022	-0.034	-0.036	-0.069	-0.08	-0.096
	0.05		-0.018	-0.052	-0.046	-0.043	0.016	0.105	0.008	0.005			-0.037	-0.053	-0.01	-0.018	-0.017	-0.06	-0.072	-0.086
	0.053		-0.063	-0.067	0.023	0.009	0.042	0.085	0.059	-0.043			-0.047	0.016	-0.033	0.053	-0.081	-0.049	-0.052	-0.099
	0.11		-0.079	-0.075	-0.015	-0.06	0.055	0.027	-0.041	0.001			-0.07	-0.076	-0.018	-0.059	-0.063	-0.047	-0.06	-0.035
	0.041		-0.025	-0.075	-0.038	0.035	0.012	-0.028	-0.016	-0.026			0.016	-0.089	0.008	0.006	-0.044	-0.127	-0.048	-0.057
	0.318		0.017	-0.076	-0.041	-0.052	0.052	-0.045	0.001	-0.029			-0.028	-0.044	-0.04	-0.052	-0.025	-0.03	-0.026	-0.019
	0.021		-0.034	-0.006	0.061	-0.072	-0.041	-0.054	0.016	-0.02			-0.075	-0.078	-0.036	-0.05	-0.034	-0.035	-0.068	-0.072
	0.008		0.096	-0.002	0.066	-0.048	-0.014	0.086	0.046	0.028			-0.067	-0.012	-0.065	-0.08	-0.032	-0.071	-0.088	-0.097
	0.031		-0.054	0.001	-0.02	-0.096	-0.009	-0.006	0.074	-0.018			-0.012	-0.077	0.014	-0.083	-0.038	-0.088	-0.117	-0.093
	0.05		0.02	0.026	0.054	-0.038	-0.028	0.012	-0.045	-0.057			-0.021	-0.035	-0.046	-0.085	-0.019	-0.056	-0.015	-0.085
	-0.014		0.059	-0.033	-0.056	-0.012	0.02	-0.084	-0.047	-0.11			-0.076	-0.074	-0.076	-0.086	0.013	-0.089	-0.017	-0.085
	0.076		-0.071	-0.076	-0.016	-0.03	0.071	-0.079	0.009	-0.124			-0.004	0.042	-0.081	-0.042	0.071	-0.085	0.005	-0.099
			-0.025	-0.056	0.012	0.004	-0.009	-0.061	-0.031	-0.122			-0.098	-0.067	0	-0.086	-0.099	-0.071	-0.012	-0.085
			-0.009	-0.036	0.035	-0.045	-0.039	0.015	0.01	-0.04			-0.045	-0.054	-0.006	0.008	-0.059	-0.003	-0.057	-0.051
			0.009	0.053	-0.016	-0.044	0.002	-0.014	0.033	-0.035			0.065	0.087	0.009	-0.068	0.003	-0.085	-0.004	-0.061
			0.03	0.031	0.013	-0.058	0.051	-0.037	-0.028	-0.027			0.024	-0.036	-0.042	-0.059	0.013	-0.041	-0.08	-0.064
			-0.014	-0.038	-0.031	-0.082	0.028	0.022	-0.052	-0.048			-0.078	-0.021	-0.005	-0.043	-0.057	-0.053	-0.067	-0.031
			-0.051	-0.063	-0.031	0.009	0.116	-0.051	0.066	-0.035			-0.047	-0.044	-0.018	0.027	-0.079	-0.05	-0.061	-0.041
			-0.04	0.046	0.014	0.009	-0.043	-0.019	-0.009	-0.028			-0.043	0.036	0.013	0.084	-0.023	-0.0658196	-0.092	-0.023
			0.003	0.053	0.07	0.028	-0.018	-0.029	0.03	-0.048			-0.01	-0.041	-0.067	-0.029	-0.025	0.028	-0.089	0.034
			0.038	-0.029	0.042	-0.033	-0.038	-0.041	0.016	-0.087			-0.008	-0.034	-0.065	-0.052	-0.075	-0.042	-0.085	-0.003
			0.044	-0.035	0.087	0.015	-0.024	-0.021	0.088	-0.015			-0.047	0	-0.017	-0.032	-0.033	0.116	-0.021	-0.005
			0.112	-0.021	-0.024	0.017	0.001	-0.053	0.014	-0.037			-0.085	-0.04	-0.052	-0.017	-0.083	-0.041	-0.05	-0.019
			-0.031	-0.037	-0.015	-0.015	-0.017	0.011	-0.026	-0.019			-0.041	-0.062	-0.08	0	-0.008	-0.014	-0.071	-0.039
			0.033	-0.036	0.016	-0.048	-0.045	0.023	0.046	0.011			-0.052	0	0.032	-0.024	-0.039	-0.03	0.009	-0.024
			0.032	-0.013	-0.047	-0.021	-0.055	-0.025	0.033	0.017			-0.058	0.025	-0.048	-0.022	0	-0.032	0.045	0.015
			-0.074	0.016	0.045	-0.029	0.11	0.111	0.009	0.012			-0.06	0.031	-0.029	-0.042	-0.006	0.042	0.012	0.05
			-0.006	0.018	-0.002	-0.021	-0.031	-0.027	0.033	-0.025			-0.056	0.012	-0.055	-0.043	-0.006	-0.017	-0.024	0.002
			0.034	0.004	-0.036	-0.021	0.089	0.012	0.028	-0.022			-0.045		-0.013	-0.024	-0.011	-0.023	0	-0.007
			-0.035	0.11	0.005	0.004	-0.031	-0.037	-0.025	-0.027			-0.056		-0.017	-0.031	-0.002	0.108		0.073
			0.008	0.03	0.121	-0.009	0.16	0.012	0.007	0.051			-0.029		-0.018	-0.01	-0.023	-0.013		0.021
			-0.01	0.046	0.063	0.002	0.061	-0.054	-0.023	0.015			0.086		0.107			0.016		0.006
			0.061		0.075	-0.024	-0.035	-0.081	0.045	-0.032			-0.039		0.011			-0.021		0
			0.016		0.013	-0.039	0.072	-0.049	0.037	-0.033			-0.047		-0.008
			0.072		0.037	0.027	0.175	0.015	0.008	0.002			-0.035		0.003
			0.02		0.003		-0.056	0.085	-0.02	-0.058			-0.045
			-0.1		-0.035		0.038	-0.034	0.126	0.088			0.026
			-0.05		-0.026		0.044	0.02	0.099	0.112
			-0.047		0.023		-0.051	-0.0653615	0.01	-0.033
			0.062		0.045		0.007	-0.03	-0.074	0.004
			0.053		0.047		0.03		-0.076
			0.065		-0.028		0.04		-0.042
			0.046		0.025		-0.018		0.007
			0.037		0.071		0.05		0.121
			0.032		0.074		0.041		0.023
			0.037		0.047		0.039		-0.006
			0.017		0.036		0.09		0.043
			0.096		0.018		0.1		0.107
			0.011		-0.098		0.038		0.048
			-0.039		0.011		-0.058		0.036
			0.005		0.131		0.011		0.093
			0.014		0.07		-0.054		-0.032
			0.008		0.048		-0.012		-0.003
			0.062		-0.056		-0.004		0.134
			0.078		0.029		0.019
			0.023		-0.062		0.014
			0.046		0.034		0.121
			-0.026		0.005		0.094
			0.054		0.052		0.035
			0.055		0.012		-0.003
			-0.019		0.102		0.058
			0.002		0.073		0.061
			0.069		0.057		0.003
			0.015		0.099		0.007
			0.036		0.026		-0.032
			0.11		0.186		-0.019
			-0.027		0.056		0.071
			0.027		0.082
			0.252		0.02
			0.019		0.019
			0.062		0.009
			0.02		0.055
			0.03
			0.027
			0.036
Mean	0.0284795	-0.0187333	0.0136985	-0.00778847	0.0175188	-0.0142917	0.0141641	0.00837266	0.0154261	-0.0201386	-0.0225932	-0.0172333	-0.0307449	-0.0279551	-0.0197917	-0.0224457	-0.0180333	-0.0234343	-0.0228523	-0.0286383
SD	0.0607401	0.0389384	0.049473	0.0447805	0.0484611	0.0401195	0.0497179	0.0516224	0.0455501	0.0375438	0.046451	0.0610944	0.0416657	0.0446522	0.0411313	0.0361937	0.0446171	0.0467061	0.0504521	0.0486061
SEM	0.00715829	0.00506935	0.00425796	0.00466869	0.004218	0.00411618	0.00441175	0.00516224	0.00426615	0.00375438	0.00609931	0.00795381	0.00423051	0.00475994	0.00421999	0.00379413	0.0047294	0.0048432	0.00540903	0.00504022
n	73	60	136	93	133	96	128	101	115	101	59	60	98	89	96	92	90	94	88	94

## Sheet: Fig. 3H
Fig. 3H	RhoA activation at dendritic branch points of cultured hippocampal neurons
	Control										BAI1 Kd
	16 DIV		17 DIV		18 DIV		20 DIV		21 DIV		16 DIV		17 DIV		18 DIV		20 DIV		21 DIV
	Retracting	Growing	Retracting	Growing	Retracting	Growing	Retracting	Growing	Retracting	Growing	Retracting	Growing	Retracting	Growing	Retracting	Growing	Retracting	Growing	Retracting	Growing
	-0.008	-0.016	-0.05	-0.03	-0.098	-0.005	-0.059	0.012	-0.045	0.034	0.025	0.023	-0.048	-0.049	-0.007	-0.004	-0.079	-0.087	-0.061	-0.054
	-0.039	-0.036	-0.045	0.036	-0.055	0.04	0.011	-0.012	0.022	0.003	0.013	-0.036	0	0.031	-0.034	-0.063	-0.065	-0.047	-0.041	-0.045
	0.022	0.007	0.041	0.014	0.037	-0.012	0.036	0.063	-0.002	0.06	0.02	-0.039	-0.012	-0.005	-0.015	0.009	-0.032	-0.006	-0.039	-0.019
	0.017	-0.052	0.031	-0.03	0.056	0.02	0.035	0.071	-0.004	0.042	-0.038	-0.05	-0.01	-0.021	-0.014	-0.023	-0.044	-0.047	-0.09	-0.079
	-0.063	-0.003	0.008	0.014	0.005	-0.057	-0.055	0.004	-0.03	0.042	0.045	0.009	-0.13	-0.047	-0.102	-0.029	-0.119	-0.035	-0.122	-0.041
	0.042	-0.03	-0.015	0.071	-0.037	-0.017	-0.094	-0.008	-0.093	-0.025	-0.001	-0.128	-0.039	-0.013	-0.034	-0.011	-0.052	-0.029	-0.033	-0.056
	-0.009	-0.093	-0.058	0.02	-0.043	0.054	-0.032	-0.024	-0.033	-0.05	-0.044	0.029	0.041	0.01	0.027	0.013	0.045	-0.009	0.023	-0.046
	-0.047	-0.064	0.012	0.034	0.063	0.014	0.058	0.003	0.012	0.003	0.018	-0.005	0.037	-0.094	0.036	-0.069	0.039	-0.056	0.043	-0.075
	0.054	0.05	0.087	-0.014	0.081	0.015	0.057	0.055	0.055	0.046	-0.02	-0.036	-0.103	0.001	-0.093	0.007	-0.152	0.012	-0.149	0.11
	-0.037	0.022	0.076	0.007	-0.016	0.03	-0.027	0.011	-0.006	-0.007	0.071	0.021	0.06	0.025	0.044	0.021	0	0.001	0.05	0
	-0.008	-0.044	-0.007	0.002	-0.033	0.006	-0.044	-0.024	-0.076	-0.001	-0.013	-0.06	-0.065	-0.16	-0.046	-0.148	-0.007	-0.119	-0.049	-0.115
	-0.018	0.034	-0.001	-0.008	-0.038	0.048	-0.071	-0.013	0.049	-0.013	-0.067	-0.064	-0.039	-0.054	-0.048	-0.056	-0.033	-0.073	0.06	-0.108
	0.1	-0.033	-0.038	-0.111	-0.093	0.006	0.009	-0.016	0.02	-0.021	0.033	0.019	-0.042	0.01	-0.053	0.012	-0.111	-0.048	-0.066	-0.057
	0.004	-0.082	-0.071	-0.041	0.006	0.048	-0.058	0.001	0.028	-0.038	-0.002	-0.043	0.004	-0.01	-0.125	-0.014	-0.138	0.014	-0.139	0.02
	0.072	0.028	0.035	0.004	0.022	-0.057	0.038	-0.073	-0.057	-0.085	0.066	0.028	-0.123	-0.049	-0.086	-0.017	-0.116	-0.025	-0.117	-0.024
	-0.013	-0.021	-0.023	-0.016	0.057	0.005	0.028	0.022	-0.021	0.038	-0.107	-0.115	0.031	-0.164	0.045	-0.097	-0.011	-0.112	0.046	-0.127
	0.032	0.062	0.053	-0.002	0.04	0.012	0.047	-0.033	-0.04	-0.021	-0.002	0.032	0.017	-0.095	-0.056	-0.055	-0.028	-0.094	-0.007	-0.073
	0.052	-0.019	0.066	0.044	0.058	-0.014	-0.031	0.068	0.07	0.025	-0.056	0.094	0.029	0.013	0.015	0.028	-0.008	0.016	0.036	0.018
	0.029	-0.078	0.03	0.02	0	-0.023	-0.009	-0.012	0.036	-0.02	-0.11	-0.01	-0.148	-0.101	-0.098	-0.082	-0.055	-0.083	-0.037	-0.081
	-0.015	-0.076	0.052	0.003	-0.006	0.027	-0.058	-0.024	0.051	-0.054	0.038	-0.026	-0.044	0.005	-0.015	-0.019	-0.032	-0.016	-0.016	-0.061
	-0.016	0.042	0.007	0.069	0	0.04	0.105	0.022	-0.05	-0.004	0.02	-0.061	-0.012	-0.17	0.004	-0.142	0.086	-0.124	0.06	-0.149
	0.059	-0.054	0.028	0.03	0.101	0	0.016	-0.016	-0.065	0.006	0.066	0.071	0.085	-0.047	0.061	-0.069	0.042	-0.104	0.028	-0.075
	0.026	-0.06	0.003	-0.01	0.045	0.107	0.05	0.012	0.064	0.003	-0.037	-0.044	-0.001	-0.008	0.004	0.009	-0.132	-0.04	-0.116	-0.03
	0.029	-0.017	0.086	-0.101	0.062	0.011	-0.02	0.015	-0.164	-0.003	-0.008	0.096	-0.093	-0.044	-0.071	-0.043	0.055	-0.033	0.093	-0.043
	-0.041	0.012	0.059	0.033	0.015	0.009	-0.067	0.145	-0.004	0.079	0	0.035	0.094	-0.001	0.087	-0.017	-0.065	-0.036	-0.036	-0.056
	0.061	-0.025	0.046	0.022	-0.05	-0.055	0.027	0.017	0.04	0.028	-0.038	-0.013	-0.059	-0.192	-0.017	-0.161	0.041	-0.127	0.25	-0.132
	0.04	-0.102	0.033	-0.019	-0.003	0.044	-0.165	-0.063	0.058	-0.022	0.036	-0.075	0.044	0.027	0.025	0.029	-0.141	-0.061	-0.14	-0.027
	0.037	-0.006	-0.024	0.023	-0.031	0.012	0.029	-0.07	-0.051	-0.089	-0.066	-0.066	0.033	0.029	-0.118	0.046	-0.068	0.03	-0.053	0
	0.038	0.067	-0.024	-0.028	0.05	0.002	0.04	0.021	-0.005	-0.022	0.054	0.02	-0.021	0.019	-0.014	0.002	-0.014	-0.039	-0.035	-0.016
	0.068	-0.122	-0.073	0.08	0.042	0.031	-0.118	-0.006	-0.011	0.018	0.026	0.067	-0.02	-0.013	-0.049	-0.047	-0.007	-0.066	-0.036	-0.072
	-0.02	0.067	0.033	-0.004	-0.053	0.049	0.052	0.034	-0.104	0.016	0.03	-0.148	-0.01	-0.032	0.015	-0.032	-0.041	-0.046	-0.014	-0.056
	0.049	0.024	0.056	-0.077	-0.029	-0.036	-0.056	-0.02	0.036	-0.011	-0.129	-0.071	-0.032	0.029	-0.005	0.025	0.064	0.03	0.025	0.022
	0.046	-0.01	-0.061	-0.045	0.036	0.066	-0.011	0.076	0.04	0.059	-0.056	-0.108	0.044	-0.102	0.038	-0.099	0.022	-0.071	-0.035	-0.099
	0.036	-0.098	-0.014	0.039	0.058	-0.028	0	0.028	0.019	-0.001	-0.024	-0.052	0.005	0.021	0.008	0.025	0.001	-0.007	0.062	-0.015
	-0.008	0.042	0.004	-0.034	-0.085	-0.058	-0.05	-0.021	-0.015	-0.035	-0.041	-0.134	0.025	-0.004	0.03	-0.014	-0.021	0.031	-0.017	0.091
	0.038	0.075	0.061	-0.017	0.001	-0.031	0.02	0.054	0.046	0.064	-0.166	0.049	-0.017	-0.008	0.013	-0.023	0.03	-0.07	0.203	-0.076
	0.045	-0.11	-0.063	-0.044	-0.016	0.025	0.058	-0.049	0.039	-0.06	-0.022	0.01	0.013	0.003	-0.013	0.037	0.03	-0.017	0.023	-0.027
	-0.064	0.009	-0.004	-0.102	0.003	-0.029	0.03	-0.045	-0.084	-0.008	-0.016	-0.045	0.031	-0.051	0.041	-0.081	0.01	0.019	-0.027	0.027
	-0.023	-0.036	-0.002	-0.08	0.064	0.018	-0.001	-0.026	0.057	-0.023	-0.009	-0.081	0.048	-0.049	0.035	-0.055	0.038	-0.076	0.049	-0.034
	0.018	-0.081	0.001	0.097	0.014	-0.038	-0.002	0.043	-0.029	0.042	0.032	0.046	0.026	0.071	0.034	0.048	-0.006	-0.069	-0.037	-0.052
	-0.042	-0.092	-0.001	0.014	0.013	-0.103	0.03	-0.044	0.058	-0.041	0.039	-0.16	-0.011	-0.028	-0.048	-0.04	-0.006	0.059	0.021	0.034
	0.005	-0.084	0.022	-0.085	0.068	-0.093	0.053	-0.011	-0.112	-0.022	-0.028	-0.046	0.057	0.052	0.028	0.02	0.016	-0.056	0.061	-0.053
	0.015	0.003	0.028	-0.009	-0.004	0.056	-0.099	-0.018	0.058	0.016	0.081	0.031	-0.002	-0.049	-0.031	-0.103	-0.041	0.039	-0.034	0.054
	0.046	-0.027	0.016	-0.002	0.01	0.043	0.036	-0.112	0.004	-0.096	0.062	-0.055	0.005	0.038	-0.002	0.021	0.063	-0.087	0.002	-0.123
	-0.008	-0.073	-0.015	-0.075	0.05	-0.07	0.016	-0.066	-0.061	-0.043	0.026	-0.087	0.023	0.09	0.04	0.084	-0.004	0.007	-0.01	0
	-0.057	-0.075	0.029	0.096	0.065	0.055	0.045	0.085	-0.009	0.069	-0.043	-0.153	-0.029	-0.01	-0.025	-0.035	-0.09	0.087	-0.056	0.103
	0.015	0.032	0.069	0.032	-0.005	-0.022	-0.095	0.004	-0.005	0.001	-0.02	-0.001	0.077	-0.016	0.052	-0.021	0.061	-0.054	0.06	-0.04
	0.041	-0.03	0.032	-0.02	-0.051	-0.101	0.046	-0.009	0.006	-0.053	0.007	-0.078	0.04	-0.114	-0.006	-0.073	-0.022	-0.027	-0.007	-0.03
	-0.018	-0.09	-0.007	0.033	0.016	0.093	0.018	-0.088	0.018	-0.075	-0.019	-0.018	-0.05	0.106	-0.065	-0.108	0.091	-0.086	0.093	-0.085
	-0.003	-0.063	-0.081	0.039	-0.022	0.044	-0.074	-0.035	0.017	0.01	0.072	-0.091	0.05	-0.042	0	-0.007	-0.1	-0.072	-0.124	-0.05
	0.04	0.017	0.038	-0.103	0.08	-0.033	0.02	0.052	-0.039	0.085	-0.044	0.078	0.005	0.021	-0.019	0.045	-0.022	-0.013	-0.053	0.008
	-0.051	-0.027	-0.036	-0.08	-0.084	0.026	-0.013	-0.101	-0.024	-0.095	0.034	-0.112	0.086	-0.084	0.064	-0.045	0.063	0.065	0.052	0.081
	0.016	-0.01	0.044	0.068	0.011	0.011	-0.078	0.078	0.049	0.079	0.024	-0.017	-0.104	0.072	-0.059	0.061	-0.007	-0.041	-0.018	-0.057
	0.014	-0.038	-0.07	-0.055	0.064	-0.101	-0.023	0.013	0.064	0.029	-0.037	-0.097	0.004	-0.001	-0.027	-0.086	0.052	0.078	0.09	0.103
	-0.023	-0.071	0.04	-0.029	-0.062	-0.041	0.015	-0.032	0.016	-0.035	-0.02	-0.036	-0.008	-0.068	-0.078	0.012	-0.05	-0.093	-0.065	-0.097
	0.025	0.069	0.078	-0.006	0.043	0.048	0.046	0.08	-0.054	0.074	-0.062	-0.111	-0.071	-0.025	0.024	0.028	-0.022	-0.002	-0.094	-0.037
	0.004	0.034	-0.024	0.005	-0.057	-0.044	-0.019	-0.01	0.051	0.006	-0.024	0.007	0.046	0.02	-0.009	-0.069	-0.046	0.039	-0.119	0.022
	0.004	0.013	0.063	-0.039	-0.005	-0.018	-0.03	-0.04	-0.021	-0.058	-0.082	-0.009	0.008	0.035	0.066	-0.05	-0.092	-0.028	-0.032	-0.091
	0.025	-0.083	-0.044	-0.143	-0.016	-0.002	0.017	-0.035	0.027	-0.081	-0.031	-0.079	0.053	-0.163	-0.011	0.029	0.014	-0.044	-0.086	-0.099
	0.001	-0.019	0.019	-0.027	0.02	0.029	0.006	0.043	-0.037	0.013	-0.075	-0.109	-0.032	-0.068	-0.004	0.038	0.029	0.025	-0.057	-0.022
	-0.012		-0.06	0.054	-0.027	-0.001	-0.087	-0.067	0.06	-0.045	-0.028	0.057	-0.013	-0.099	0	-0.138	-0.004	0.047	-0.008	0.025
	-0.002		0.017	-0.146	-0.049	-0.104	0.017	-0.007	-0.018	-0.023	0.018		-0.007	-0.042	-0.068	-0.037	0.024	-0.139	-0.159	-0.165
	0.067		-0.014	0.029	0.029	-0.026	-0.02	-0.012	0.035	-0.025			-0.057	-0.122	0.01	-0.083	-0.128	-0.062	-0.049	-0.085
	0.001		-0.058	0.037	0.072	0.04	-0.041	-0.03	0.061	-0.085			0.027	-0.002	-0.007	-0.074	-0.019	-0.114	-0.015	-0.144
	-0.005		0.022	-0.091	-0.04	-0.115	0.101	0.029	-0.031	0.011			-0.044	0.019	-0.011	-0.11	-0.013	-0.087	-0.119	-0.033
	-0.028		0.016	-0.029	-0.041	0.047	-0.037	-0.079	-0.009	-0.137			-0.026	-0.072	0.023	0.035	-0.067	-0.112	-0.161	-0.139
	0.031		-0.002	-0.127	-0.004	0.015	0.014	-0.026	-0.043	-0.072			0.013	-0.066	-0.123	0.005	-0.129	0.006	-0.05	-0.058
	0.023		-0.058	0.029	0.067	-0.06	-0.061	0.009	0.04	-0.038			0.015	0.056	-0.012	-0.016	-0.033	0.018	-0.109	-0.024
	0.048		-0.002	0.056	-0.085	-0.012	0.103	-0.104	0.02	-0.172			-0.144	-0.152	-0.027	-0.049	-0.042	0.015	-0.079	-0.057
	-0.068		0.017	-0.098	0.045	-0.101	0.004	0.04	0.065	0.007			-0.016	-0.043	-0.077	0.015	-0.05	-0.072	-0.089	-0.124
	-0.019		-0.024	0.002	0.028	0.063	0.092	0.062	0.046	-0.013			-0.049	0.017	-0.114	-0.147	-0.057	-0.013	-0.034	-0.027
	-0.034		0.037	-0.014	-0.044	0.019	0.023	-0.065	0.054	-0.057			-0.049	-0.035	-0.001	-0.055	0.017	-0.153	-0.038	-0.175
	0.015		0.011	-0.093	0.091	-0.097	0.067	0.014	-0.011	-0.03			-0.135	-0.088	-0.029	0.021	0.011	-0.038	-0.029	-0.068
			-0.043	-0.037	-0.016	0.014	-0.049	-0.074	0.053	-0.141			-0.072	-0.109	0	-0.064	0.03	-0.048	0.024	-0.113
			0.087	-0.136	-0.005	-0.003	-0.023	0.033	0.055	0.027			-0.019	0.033	0.001	-0.068	0.064	0.031	-0.033	-0.031
			0.002	0.053	-0.015	-0.1	-0.041	0.01	0.058	-0.047			0.001	-0.068	0.019	-0.112	0.042	-0.078	-0.005	-0.113
			-0.004	-0.008	0.133	0.003	0.074	-0.103	-0.011	-0.16			0.01	0.044	-0.036	-0.014	-0.003	-0.063	-0.09	-0.107
			-0.003	-0.054	-0.019	-0.108	0.005	-0.018	0.107	-0.046			0.024	-0.097	0.007	-0.06	0.012	-0.144	-0.04	-0.098
			0.11	-0.068	0.064	0.052	0.06	0.026	0.026	-0.027			-0.044	0.054	0.048	0.044	-0.05	-0.043	-0.084	-0.007
			-0.038	0.04	-0.036	-0.011	0.008	-0.062	0.048	-0.123			0.007	-0.079	0.023	-0.09	-0.006	-0.063	0.006	-0.05
			0.075	-0.002	0.032	-0.008	0.072	-0.062	0.001	-0.074			0.093	0.026	-0.029	0.059	0.029	0.045	-0.006	0.017
			-0.034	-0.078	0.049	-0.06	0.025	-0.116	0.057	-0.15			0.005	-0.106	-0.004	-0.096	0.042	-0.08	-0.111	-0.061
			0.054	-0.015	-0.002	0.035	0.043	0.013	-0.022	0.034			-0.056	-0.049	-0.014	-0.012	0.035	0.025	-0.035	0.038
			0.086	-0.024	0.032	0.017	0.019	0.048	0.008	0.026			-0.024	-0.053	-0.015	-0.092	-0.089	-0.097	0.006	-0.071
			0.023	-0.004	-0.031	-0.068	0.035	-0.014	-0.055	0.034			0.015	0.035	0.035	-0.009	-0.045	-0.031	-0.056	-0.021
			0.051	0.006	0.102	-0.022	0.008	-0.025	-0.03	-0.026			0.007	0.018	-0.017	-0.096	-0.032	-0.115	-0.034	-0.076
			-0.017	-0.047	0.022	0.035	0.087	-0.08	-0.007	-0.069			0.045	-0.076	0.022	0.018	-0.039	-0.027	-0.002	-0.001
			0.057	-0.025	0.011	-0.02	-0.006	0.02	-0.082	0.01			-0.07	-0.061	0.043	-0.065	-0.039	-0.076	0.012	-0.057
			0.047	0.06	-0.051	0.018	0.054	-0.003	-0.063	0.026			0.05	0.045	-0.084	-0.027	-0.044	0.026		0.016
			0.037	-0.067	0.081	-0.018	0.017	-0.082	-0.045	-0.049			0.022		-0.016	-0.095	0.042	-0.108		-0.064
			-0.009	0.018	0.001	-0.027	0.066	-0.04	-0.117	-0.019			-0.067		-0.011	-0.053		-0.008		0.052
			0.08	-0.071	0.008	0.091	0.009	0.006	-0.032	0.005			-0.043		-0.035	0.004		-0.077		-0.087
			0.022	-0.011	0.037	-0.072	0.03	-0.01	-0.01	-0.018			-0.002		-0.013			-0.073		-0.042
			0.048		0.086	-0.018	0	0.002	-0.006	0.009			-0.074		-0.068			0.052		0.069
			0.082		0.018	-0.044	-0.029	-0.039	-0.007	-0.033			-0.009		-0.014
			0.079		0.068	-0.059	0.047	-0.077	-0.017	-0.112			-0.058		0.032
			-0.013		0.05		0.002	0.032	-0.037	0.059			-0.008
			0.043		-0.003		0.046	0.009	-0.015	0.02			0.052
			0.067		0.065		-0.008	-0.008	-0.035	0.011
			0.033		0.03		-0.052	-0.106	-0.025	-0.059
			0.036				0.029	0.03	0.018	-0.01
			0.061		0.038		0.03		-0.034
			0.062		-0.002		0.054		-0.072
			0		0.017		0.029		-0.059
			0.005		-0.036		0.037		0.072
			0.016		0.015		0.023		0.011
			-0.04		-0.035		0.034		-0.053
			0.026		0.071		0.001		0.055
			0.008		-0.007		-0.048		0.057
			0.078		-0.038		0.017		-0.07
			-0.034		0.018		-0.002		-0.02
			-0.043		0.026		-0.017		-0.053
			0.025		0.006		0.011
			0.024		-0.021		-0.018
			-0.017		0.04		0.064
			0.027		-0.014		0.064
			0.056		0.023		0.02
			-0.012		0.019		-0.063
			0.026		-0.016		-0.034
			0.029		0.038		0.058
			-0.01		0.013		0.075
			-0.031		0.012		-0.044
			0.015		-0.003		-0.061
			-0.018		-0.011		-0.052
			0.036		0.039		0.032
			0.002		0.031
			-0.026		0.027
			0.028		-0.041
			0.031		-0.035
			0.007		0.026
			-0.04		0.049
			-0.031		0.051
			0.054		-0.041
			0.067		0.029
			0.055		-0.036
			-0.025		0.003
			0.008
			-0.009
			0.032
Mean	0.00891781	-0.0240167	0.0132158	-0.0150323	0.010163	-0.00676042	0.004384	-0.00940594	-0.00288393	-0.0178515	-0.0101452	-0.031918	-0.00973469	-0.0291573	-0.0127396	-0.0317283	-0.0192	-0.0380745	-0.0252727	-0.0424681
SD	0.0364298	0.0517525	0.0414659	0.0546422	0.0444427	0.0499551	0.049607	0.0497377	0.0495687	0.0541066	0.0510448	0.0641333	0.0522223	0.0627928	0.0453302	0.0544699	0.0562976	0.0543215	0.0714054	0.0604022
SEM	0.0042933	0.0067376	0.00352981	0.00569684	0.00383926	0.00512528	0.00445484	0.00497377	0.00470486	0.00541066	0.00653561	0.00827957	0.00530237	0.00669373	0.00465078	0.00571	0.00596753	0.00563287	0.00765546	0.00626341
n	73	60	139	93	135	96	125	101	112	101	62	61	98	89	96	92	90	94	88	94

## Sheet: Fig. 3I
Fig. 3I	RhoA activation at dendritic tips at the start of day-long time intervals vs. changes in dendritic length
	Individual ranked data					Binned data
	Vector		BAI1 Kd			Vector				BAI1 Kd
	∆Length (µm)	RhoA act.	∆Length (µm)	RhoA act.		∆Length (µm)	SEM	RhoA act.	SEM	∆Length (µm)	SEM	RhoA act.	SEM
	-251.959	0.118	-221.76	-0.006		-114.106	16.6899	0.102273	0.0186757	-69.5133	2.93984	0.0582059	0.00494261
	-148.828	0.121	-155.201	0.132		-59.0203	0.559173	0.113022	0.0109819	-39.2276	0.358769	0.0654722	0.00486763
	-145.538	0.037	-143.798	0.04		-39.9598	0.395061	0.0943345	0.00820955	-19.7822	0.232437	0.0609258	0.00331924
	-121.961	0.18	-116.805	0.022		-19.3911	0.232549	0.0888738	0.00328804	-0.0411246	0.133387	0.0737626	0.0021254
	-90.581	0.148	-109.032	0.001		-0.0551574	0.140555	0.0911418	0.00261443	19.835	0.267958	0.0722961	0.00421492
	-88.321	0.096	-95.651	0.017		19.7203	0.348696	0.0829476	0.00437147	39.8085	0.418285	0.0565985	0.00483943
	-86.585	0.038	-95.463	0.018		39.2866	0.388309	0.0801221	0.00667962	73.9914	2.69682	0.0605208	0.00604041
	-86.466	0.132	-95.384	0.02		77.6452	3.33472	0.0750312	0.00762852
	-80.751	0.03	-90.251	0.029
	-78.524	0.037	-87.494	0.08
	-75.656	0.188	-86.639	0.031
	-68.991	0.16	-85.985	0.019
	-68.301	0.086	-81.038	0.075
	-68.101	0.114	-76.484	0.018
	-68.01	0.094	-74.934	0
	-66.839	0.079	-72.41	0.034
	-65.095	0.198	-71.088	0.113
	-64.644	0.0006385	-70.581	0.051
	-63.661	0.09	-69.523	0.083
	-63.255	0.13	-68.935	0.019
	-62.47	0.08	-68.297	0.1
	-62.107	0.153	-68.245	0.128
	-61.724	0.16	-67.096	0.084
	-61.433	0.189	-65.838	0.073
	-57.573	0.03	-64.541	0.086
	-57.447	0.12	-62.807	0.081
	-56.333	0.025	-62.171	0.097
	-55.538	0.056	-61.798	0.106
	-54.942	0.128	-60.908	0.063
	-53.888	0.171	-60.68	0.063
	-52.367	0.172	-60.495	0.051
	-51.871	0.158	-60.383	-0.009
	-51.343	0.054	-60.288	0.009
	-51.004	0.187	-60.048	0.02
	-50.311	0.155	-59.987	0.143
	-50.15	0.075	-59.503	0.059
	-50.127	0.085	-58.917	0.085
	-50.073	0.097	-58.657	0.05
	-49.549	0.086	-57.902	0.074
	-48.651	0.094	-57.412	0.034
	-47.837	0.125	-56.878	0.055
	-47.629	0.036	-56.015	0.109
	-47.227	0.215	-55.64	0.089
	-46.445	0.149	-55.09	0.052
	-46.07	0.11	-54.534	0.044
	-45.557	0.186	-53.7	0.096
	-45.386	0.092	-53.693	0.024
	-45.004	0.083	-52.998	0.03
	-44.611	0.011	-52.348	0.051
	-44.323	0.074	-51.823	0.071
	-43.944	0.031	-51.168	0.058
	-42.458	0	-50.778	0.041
	-42.135	0.157	-50.668	0.07
	-41.834	0.066	-49.827	0.013
	-40.805	0.096	-48.89	0.066
	-40.579	0.219	-48.752	0.039
	-40.139	0.149	-48.238	0.102
	-39.684	0.067	-46.249	0.034
	-39.421	0.128	-45.503	0.065
	-39.37	0.08	-45.204	0.027
	-39.172	0.068	-44.592	0.032
	-39.01	0.114	-44.541	0.061
	-38.908	0.165	-44.436	0.063
	-38.734	-0.029	-43.639	0.072
	-38.595	0.084	-43.423	0.047
	-38.321	0.107	-43.073	0.064
	-37.957	0.13	-43.021	0.055
	-37.737	0.045	-42.861	0.06
	-37.679	0.026	-42.565	0.133
	-37.495	0.042	-42.385	0.053
	-37.236	0.08	-42.342	0.134
	-36.865	0.059	-42.146	0.072
	-36.77	0.128	-41.99	0.122
	-36.428	0.059	-41.973	0.044
	-36.335	0.042	-41.37	0.042
	-35.973	0.143	-41.186	0.051
	-35.645	0.072	-40.84	0.048
	-35.559	0.068	-40.576	0.046
	-35.414	0.109	-40.362	-0.005
	-35.249	0.172	-40.232	0.129
	-34.809	0.064	-40.14	0.095
	-34.727	0.101	-39.95	0.03
	-34.273	0.108	-39.829	0.02
	-34.245	0.049	-38.859	0.102
	-34.049	0.09	-38.808	0.04
	-33.887	0.099	-38.581	0.038
	-33.863	0.037	-38.266	0.069
	-33.81	0.038	-37.68	0.066
	-33.529	0.109	-37.587	0.067
	-33.044	0.046	-37.233	0.05
	-32.94	0.078	-36.994	0.022
	-32.135	0.048	-36.803	0.093
	-31.998	0.032	-36.297	0.044
	-31.926	0.17	-36.25	0.067
	-31.72	0.112	-35.759	0.062
	-31.702	0.21	-35.721	0.037
	-31.629	0.045	-35.461	0.033
	-31.539	0.093	-35.328	0.066
	-31.181	0.054	-35.206	0.108
	-31.124	0.083	-35.016	0.025
	-31.073	0.094	-34.892	0.166
	-30.029	0.084	-34.746	0.024
	-29.936	0.045	-34.403	0.026
	-29.803	0.119	-33.714	0.089
	-29.668	0.111	-33.588	0.108
	-29.619	0.109	-33.477	0.049
	-28.97	0.07	-32.021	0.048
	-28.825	0.131	-31.98	0.133
	-28.788	0.146	-31.958	0.059
	-28.781	0.108	-31.84	0.031
	-28.716	0.119	-31.699	0.025
	-28.702	0.13	-31.426	0.177
	-28.306	0.041	-31.13	0.091
	-28.042	0.088	-30.875	0.037
	-28.017	0.042	-30.813	0.136
	-27.899	0.094	-30.811	0.094
	-27.758	0.116	-30.354	0.114
	-27.671	0.067	-29.998	0.018
	-27.654	0.143	-29.954	0.006
	-27.455	0.146	-29.377	0.035
	-27.343	0.101	-29.374	0.036
	-26.755	0.063	-29.294	0.076
	-26.631	0.063	-29.293	0.095
	-26.618	0.099	-29.251	0.047
	-25.719	0.124	-29.248	0.047
	-25.605	0.026	-29.089	0.072
	-25.568	0.127	-29.061	0.061
	-25.272	0.043	-28.973	0.054
	-25.261	0.093	-28.799	0.128
	-25.256	0.037	-28.362	0.009
	-25.188	0.079	-28.244	0.149
	-25.041	0.056	-28.206	0.086
	-25.034	0.075	-28.186	0.005
	-24.816	0.143	-28.181	0.028
	-24.8	0.203	-28.173	0.092
	-24.423	0.075	-27.96	0.06
	-23.65	0.05	-27.815	0.036
	-23.614	0.088	-27.808	0.058
	-23.612	0.093	-27.164	0.087
	-23.53	0.042	-26.85	0.058
	-23.348	0.087	-26.829	0.015
	-23.166	0.104	-26.788	0.002
	-22.943	0.02	-26.675	0.037
	-22.865	0.067	-26.651	0.072
	-22.728	0.034	-26.467	0.062
	-22.517	0.086	-26.454	0.048
	-22.448	0.154	-26.436	0.064
	-21.976	0.116	-26.065	0.039
	-21.971	0.13	-25.2	0.019
	-21.724	0.049	-24.952	0.04
	-21.39	0.13	-24.906	0.083
	-21.313	0.101	-24.849	0.041
	-21.257	0.064	-24.778	0.033
	-21.227	0.059	-24.72	0.056
	-21.132	0.069	-24.654	0.03
	-21.114	0.009	-24.648	0.039
	-21.083	0.146	-24.616	0.063
	-21.059	0.046	-24.095	0.003
	-21.046	0.064	-24.039	0.018
	-21.035	0.05	-23.409	0.231
	-20.986	0.066	-23.383	0.081
	-20.635	0.031	-23.27	-0.026
	-20.623	0.213	-22.97	0.078
	-20.61	0.053	-22.554	0.038
	-20.504	0.117	-22.457	0.071
	-20.504	0.098	-22.455	0.02
	-20.235	0.072	-22.439	0.031
	-20.161	0.096	-22.421	0.041
	-20.003	0.212	-22.398	0.055
	-19.859	0.109	-22.117	0.1
	-19.694	0.118	-22.027	0.108
	-19.681	0.109	-21.96	0.078
	-19.666	0.196	-21.912	0.019
	-19.548	0.072	-21.793	0.014
	-19.523	0.172	-21.696	0.017
	-19.326	0.125	-21.611	-0.024
	-19.313	0.082	-21.325	0.085
	-19.222	0.023	-21.239	0.035
	-19.023	0.166	-21.091	0.062
	-18.995	0.045	-20.779	0.148
	-18.804	0.078	-20.65	0.071
	-18.799	0.04	-20.436	0.098
	-18.786	0.129	-20.259	0.066
	-18.653	0.114	-20.083	0.141
	-18.555	0.095	-20.047	0.061
	-18.452	0.089	-19.96	0.034
	-18.428	0.05	-19.906	0.049
	-18.385	0.105	-19.675	0.036
	-18.375	0.096	-19.655	0.088
	-18.249	0.065	-19.633	0.023
	-18.056	0.018	-19.602	0.039
	-18.05	0.061	-19.48	0.009
	-17.923	0.161	-19.444	0.093
	-17.873	0.087	-19.301	0.073
	-17.17	0.124	-19.187	0.211
	-17.084	0.158	-19.113	0.051
	-17.071	0.081	-18.989	0.123
	-17.069	0.133	-18.97	0.066
	-16.914	0.054	-18.96	0.029
	-16.832	0.034	-18.819	0.109
	-16.695	0.018	-18.767	0.059
	-16.671	0.06	-18.64	0.148
	-16.609	0.038	-18.634	0.118
	-16.478	0.084	-18.492	0.008
	-16.472	0.119	-18.437	0.169
	-16.449	0.13	-18.292	0.178
	-16.415	0.064	-18.162	0.015
	-16.338	0.086	-18.146	0.007
	-16.309	0.043	-18.083	0.046
	-16.191	0.047	-18.07	0.055
	-16.161	0.107	-17.681	0.102
	-15.871	0.085	-17.639	0.096
	-15.805	0.053	-17.622	0.017
	-15.69	0.139	-17.491	0.084
	-15.659	0.091	-17.489	0.205
	-15.525	0.101	-17.463	0.043
	-15.497	0.064	-17.345	0.048
	-15.378	0.101	-17.166	0.054
	-15.181	0.089	-16.921	0.074
	-15.141	0.074	-16.866	0.062
	-14.795	0.09	-16.502	-0.039
	-14.564	0.065	-16.44	0.028
	-14.519	0.103	-16.388	0.016
	-14.284	0.067	-16.13	0.025
	-14.182	0.12	-16.046	0.038
	-14.051	0.099	-16.009	0.073
	-14.013	0.094	-15.834	0.032
	-14	0.035	-15.814	0.151
	-13.969	0.117	-15.782	0.099
	-13.734	0.088	-15.636	0.021
	-13.625	0.133	-15.582	0.09
	-13.609	0.099	-15.546	0.097
	-13.498	0.169	-15.481	0.071
	-13.491	0.139	-15.364	0.058
	-13.455	0.041	-15.29	0.147
	-13.44	0.091	-15.215	0.099
	-13.433	0.013	-15.139	0.028
	-13.374	0.054	-15.044	0.064
	-13.337	0.135	-15.012	0.029
	-13.328	0.094	-14.995	0.1
	-13.302	0.162	-14.823	0.018
	-13.29	0.027	-14.79	0.117
	-13.227	0.039	-14.744	0.045
	-13.147	0.131	-14.65	0.055
	-13.086	0.056	-14.469	0.081
	-12.992	0.054	-14.463	0.05
	-12.931	0.11	-14.28	0.069
	-12.896	0.069	-14.201	0.111
	-12.705	0.108	-14.193	0.055
	-12.685	0.093	-13.775	0.064
	-12.511	0.147	-13.68	0.026
	-12.457	0.033	-13.59	0.06
	-12.424	0.034	-13.583	0.078
	-12.4	0.1	-13.478	0.211
	-12.337	0.109	-13.414	0.031
	-12.257	0.037	-13.324	0.093
	-12.24	0.093	-13.3	0.083
	-12.13	0.082	-13.261	0.053
	-12.086	0.021	-13.251	0.07
	-12.032	0.118	-13.171	0.074
	-11.987	0.11	-13.003	0.012
	-11.915	0.085	-12.932	0.032
	-11.9	0.032	-12.648	0.033
	-11.866	0.134	-12.574	0.038
	-11.687	0.058	-12.405	0.138
	-11.669	0.047	-12.377	0.139
	-11.613	-0.000705	-12.326	0.148
	-11.454	0.04	-12.309	0.034
	-11.311	0.139	-12.205	0.015
	-11.309	0	-12.144	0.101
	-11.291	0.068	-12.143	0.065
	-11.288	0.139	-12.09	0.003
	-11.263	0.004	-11.958	0.071
	-11.257	0.161	-11.956	0.056
	-11.192	0.126	-11.956	0.083
	-11.165	0.072	-11.912	0.038
	-11.109	0.056	-11.793	0.094
	-11.067	0.069	-11.756	0.031
	-11.033	0.091	-11.709	0.01
	-10.984	0.057	-11.695	0.029
	-10.961	0.086	-11.455	0.048
	-10.938	0.074	-11.435	0.056
	-10.888	0.148	-11.402	0.05
	-10.681	0.099	-11.324	0.131
	-10.678	0.128	-11.238	0.022
	-10.642	0.122	-11.151	0.072
	-10.623	0.068	-11.149	0.009
	-10.599	0.147	-11.091	0.086
	-10.578	0.068	-11.083	0.09
	-10.479	0.084	-11.077	0.044
	-10.4	0.05	-11.038	0.081
	-10.371	0.062	-10.906	0
	-10.272	0.067	-10.85	0.003
	-10.24	0.137	-10.815	0.059
	-10.216	0.145	-10.767	0.044
	-10.2	0.125	-10.755	0.041
	-10.199	0.049	-10.753	0.073
	-9.866	0.066	-10.72	0
	-9.833	0.107	-10.715	0.189
	-9.807	0.043	-10.698	0.043
	-9.783	0.03	-10.587	0.034
	-9.731	0.116	-10.577	0.111
	-9.701	0.083	-10.463	0.04
	-9.671	0.064	-10.458	0.056
	-9.624	0.074	-10.451	0.082
	-9.545	0.197	-10.406	0.072
	-9.48	0.078	-10.361	0.103
	-9.442	0.112	-10.217	0.065
	-9.416	0.08	-10.177	0.035
	-9.341	0.036	-10.097	0.053
	-9.291	0.092	-10.046	0.047
	-9.288	0.065	-9.952	0.065
	-9.28	0.076	-9.942	0.062
	-9.25	-0.037	-9.918	0.041
	-9.218	0.124	-9.903	0.078
	-9.117	0.085	-9.877	0.112
	-9.102	0.102	-9.835	0.038
	-9.032	0.109	-9.807	0.158
	-8.945	0.049	-9.671	0.123
	-8.91	0.077	-9.653	0.027
	-8.828	0.072	-9.565	0.061
	-8.817	0.093	-9.391	0.041
	-8.798	0.093	-9.203	0.057
	-8.723	0.058	-9.138	0.005
	-8.569	0.113	-9.128	0.067
	-8.544	0.172	-9.097	0.091
	-8.533	0.08	-9.007	0.088
	-8.457	0.072	-8.979	0.15
	-8.447	0.058	-8.979	0.138
	-8.417	0.167	-8.867	0.077
	-8.303	0.045	-8.857	0.048
	-8.198	0.097	-8.815	0.038
	-8.188	0.094	-8.771	0.109
	-8.156	0.069	-8.727	0.068
	-8.084	0.079	-8.619	0.048
	-8.053	0.108	-8.615	0.171
	-8.038	0.068	-8.585	0.062
	-7.799	0.04	-8.537	0.054
	-7.738	0.088	-8.534	0.12
	-7.73	0.069	-8.522	0.007
	-7.651	0.095	-8.453	0.035
	-7.633	0.038	-8.432	0.164
	-7.536	0.102	-8.289	0.128
	-7.457	0.118	-8.236	0.102
	-7.445	0.012	-8.223	0.054
	-7.417	0.099	-8.198	0.007
	-7.409	0.122	-8.147	0.092
	-7.29	0.103	-8.074	0.056
	-7.283	0.134	-7.983	0.053
	-7.217	0.263	-7.932	0.102
	-7.209	0.056	-7.845	0.02
	-7.144	0.317	-7.732	0.049
	-7.14	0.034	-7.599	0.073
	-7.055	0.132	-7.579	0.102
	-6.899	0.144	-7.541	0.076
	-6.891	0.146	-7.503	0.021
	-6.865	0.105	-7.49	0.028
	-6.831	0.017	-7.453	-0.008
	-6.82	0.155	-7.374	0.027
	-6.749	0.396	-7.353	0.061
	-6.717	0.03	-7.344	0.081
	-6.483	0.026	-7.288	0.07
	-6.387	0.137	-7.285	0.102
	-6.362	0.093	-7.284	0.073
	-6.33	0.067	-7.234	0.078
	-6.316	0.099	-7.137	0.029
	-6.305	0.114	-7.127	0.069
	-6.304	0.03	-7.102	0.092
	-6.302	0.068	-7.093	0.089
	-6.259	0.097	-7.031	0.09
	-6.243	0.058	-6.994	0.08
	-6.24	0.127	-6.915	0.027
	-6.222	0.134	-6.911	0.056
	-6.211	0.146	-6.911	0.04
	-6.179	0.109	-6.887	0.082
	-6.171	0.081	-6.881	0.041
	-6.096	0.115	-6.862	0.057
	-6.074	-0.009	-6.842	0.102
	-5.95	0.126	-6.825	0.035
	-5.944	0.023	-6.802	0.071
	-5.91	0.028	-6.799	0.033
	-5.694	0.038	-6.769	0.135
	-5.669	0.113	-6.714	0.071
	-5.659	0.045	-6.699	0.03
	-5.652	0.159	-6.607	0.068
	-5.605	0.081	-6.557	0.07
	-5.586	0.088	-6.444	0.045
	-5.495	0.094	-6.422	0.121
	-5.437	0.053	-6.288	0.073
	-5.36	0.137	-6.283	0.064
	-5.287	0.032	-6.253	0.138
	-5.257	0.091	-6.241	0.031
	-5.241	0.105	-6.158	0.054
	-5.164	0.011	-6.146	0.094
	-5.142	0.043	-6.122	0.085
	-5.137	0.026	-6.069	0.191
	-5.107	0.124	-6.026	0.036
	-5.07	0.138	-6.007	0.034
	-4.965	0.034	-6.006	0.014
	-4.87	0.131	-5.983	0.117
	-4.832	0.059	-5.964	0.054
	-4.774	0.063	-5.885	0.049
	-4.769	0.115	-5.844	0.045
	-4.737	0.183	-5.688	0.035
	-4.602	0.06	-5.652	0.079
	-4.508	0.031	-5.589	0.081
	-4.484	0.144	-5.536	0.064
	-4.481	0.129	-5.493	0.07
	-4.416	0.189	-5.491	0.114
	-4.395	0.081	-5.489	0.053
	-4.386	0.076	-5.445	0.045
	-4.222	0.078	-5.371	0.07
	-4.151	0.125	-5.346	0.035
	-4.068	0.087	-5.332	0.206
	-4.023	0.02	-5.266	0.081
	-4.009	0.129	-5.22	0.057
	-3.99	0.06	-5.218	0.083
	-3.986	0.075	-5.166	0.064
	-3.984	0.127	-5.147	0.089
	-3.977	0.074	-5.074	0.111
	-3.805	0.045	-5.018	0.036
	-3.749	0.073	-5.017	0.112
	-3.656	0.061	-4.999	0.12
	-3.625	0.038	-4.947	0.071
	-3.589	0.017	-4.919	0.129
	-3.585	0.053	-4.908	0.041
	-3.577	0.129	-4.907	0.068
	-3.573	0.158	-4.903	0.051
	-3.572	0.035	-4.865	0.01
	-3.568	0.075	-4.803	0.049
	-3.515	0.132	-4.693	0.05
	-3.509	0.107	-4.68	0.036
	-3.421	0.03	-4.66	0.121
	-3.409	0.043	-4.62	0.08
	-3.347	0.094	-4.584	0.132
	-3.283	0.189	-4.544	0.025
	-3.272	0.085	-4.54	0.039
	-3.242	0.138	-4.476	0.016
	-3.233	0.104	-4.44	0.088
	-3.169	0.084	-4.302	0.034
	-3.164	0.073	-4.292	0.013
	-3.153	0.132	-4.267	0.158
	-3.139	0.087	-4.254	0.08
	-3.046	0.097	-4.221	0.097
	-2.983	0.097	-4.188	0.066
	-2.956	0.127	-4.162	0.046
	-2.89	0.136	-4.135	0.163
	-2.842	0.098	-4.126	0.043
	-2.84	0.045	-4.096	0.061
	-2.834	0.027	-4.091	0.039
	-2.809	0.203	-3.996	0.175
	-2.809	0.073	-3.975	0.065
	-2.776	0.075	-3.825	0.161
	-2.775	0.161	-3.787	0.09
	-2.774	0.074	-3.666	0.11
	-2.771	0.035	-3.513	0.12
	-2.768	0.093	-3.492	0.12
	-2.608	0.123	-3.387	0.023
	-2.562	0.134	-3.361	0.134
	-2.552	0.145	-3.265	0.165
	-2.439	0.083	-3.252	0.086
	-2.415	0.113	-3.185	0.066
	-2.4	0.099	-3.145	0.044
	-2.39	0.047	-3.144	0.189
	-2.364	0.029	-3.138	0.134
	-2.236	0.193	-3.107	0
	-2.186	0.253	-3.081	0.119
	-2.175	0.013	-3.036	0.086
	-2.161	0.084	-3.033	0.06
	-2.134	0.141	-3	0.065
	-2.106	0.054	-2.887	0.031
	-2.08	0.085	-2.819	0.087
	-2.037	0.086	-2.818	0.064
	-1.969	0.138	-2.792	0.051
	-1.797	0.015	-2.78	0.013
	-1.786	0.093	-2.694	0.047
	-1.747	0.113	-2.65	0.046
	-1.74	0.12	-2.629	0.13
	-1.713	0.044	-2.622	0.109
	-1.707	0.025	-2.615	0.222
	-1.675	0.026	-2.609	0.026
	-1.671	0.124	-2.606	0.169
	-1.646	0.095	-2.487	0.056
	-1.64	0.077	-2.282	0.152
	-1.551	0.082	-2.267	0.042
	-1.376	0.114	-2.261	0.022
	-1.34	0.055	-2.188	0.158
	-1.327	0.135	-2.166	0.078
	-1.313	0.034	-2.151	0.042
	-1.203	0.091	-2.074	0.026
	-1.16	0.062	-2.061	0.029
	-1.147	0.06	-2.046	0.062
	-1.137	0.108	-1.957	0.086
	-1.133	0.097	-1.943	0.174
	-1.116	0.115	-1.928	0.057
	-1.111	0.157	-1.927	0.083
	-1.086	0.053	-1.916	0.082
	-1.05	0.082	-1.911	0.022
	-0.976	0.076	-1.895	0.052
	-0.942	0.159	-1.812	0.104
	-0.927	0.072	-1.81	0.103
	-0.922	0.092	-1.715	0.05
	-0.896	0.089	-1.7	0.098
	-0.893	0.029	-1.69	0.082
	-0.887	0.07	-1.687	0.085
	-0.871	0.093	-1.679	0.043
	-0.866	0.061	-1.679	0.052
	-0.835	0.128	-1.658	0.019
	-0.828	0.064	-1.641	0.04
	-0.821	0.026	-1.589	0.101
	-0.768	0.096	-1.58	0.065
	-0.621	0.097	-1.553	0.026
	-0.591	0.088	-1.539	0.151
	-0.567	0.18	-1.452	0.05
	-0.561	0.034	-1.443	0.072
	-0.54	0.153	-1.441	0.046
	-0.509	0.173	-1.417	0.103
	-0.509	0.156	-1.386	0.016
	-0.483	0.056	-1.32	0.01
	-0.399	0.139	-1.206	0.069
	-0.379	0.06	-1.181	0.06
	-0.368	0.135	-1.163	0.066
	-0.352	0.095	-1.087	0.121
	-0.269	0.058	-0.988	0.086
	-0.208	0.089	-0.969	0.111
	-0.174	0.068	-0.938	0.094
	0	0.012	-0.909	0.081
	0.083	0.131	-0.861	0.075
	0.095	0.075	-0.856	0.076
	0.166	0.088	-0.837	0.018
	0.26	0.03	-0.794	0.04
	0.267	0.306	-0.75	0.022
	0.335	0.054	-0.746	0.064
	0.351	0.036	-0.737	0.041
	0.401	0.12	-0.718	0.067
	0.431	0.135	-0.713	0.203
	0.547	0.251	-0.696	0.137
	0.55	0.108	-0.685	0.099
	0.575	0.117	-0.656	0.062
	0.575	0.177	-0.634	0.074
	0.718	0.056	-0.597	0.094
	0.726	0.107	-0.586	0.114
	0.755	0.034	-0.535	0.09
	0.768	0.117	-0.507	0.295
	0.791	0.034	-0.468	0.094
	0.819	0.129	-0.394	0.009
	0.879	0.064	-0.382	0.077
	0.939	0.012	-0.36	0.117
	0.944	0.093	-0.359	0.142
	0.971	0.049	-0.302	0.057
	1.013	0.115	-0.258	0.134
	1.029	0.037	-0.243	0.02
	1.094	0.082	-0.226	0.023
	1.111	0.204	-0.14	0.043
	1.134	-0.008	-0.124	0.106
	1.261	0.062	-0.115	0.062
	1.382	0.131	-0.111	0.072
	1.478	0.152	-0.041	0.132
	1.491	0.038	-0.013	0.046
	1.497	0.097	-0.007	0.151
	1.54	0.075	0.022	0.012
	1.623	0.135	0.167	0.084
	1.683	0.081	0.191	0.155
	1.693	0.143	0.241	0.053
	1.719	0.104	0.265	0.125
	1.78	0.117	0.275	0.007
	1.842	0.107	0.281	0.048
	1.911	0.024	0.333	0.039
	1.952	0.198	0.342	0.054
	1.97	0	0.348	0.056
	1.982	0.159	0.352	0.106
	2.079	0.151	0.369	0.086
	2.121	0.099	0.376	0.072
	2.15	0.102	0.377	0.046
	2.204	0.136	0.412	0.079
	2.286	0.157	0.443	0.087
	2.292	0.071	0.53	0.063
	2.292	0.044	0.609	0.08
	2.301	0.131	0.663	0.043
	2.372	0.069	0.714	0.101
	2.375	0.096	0.839	0
	2.561	0.056	0.85	0.014
	2.616	0.069	0.863	0.175
	2.621	0.079	0.875	0.035
	2.63	0.105	0.957	0.071
	2.691	0.1	0.968	0.148
	2.7	0.035	0.974	0.079
	2.706	0.1	0.991	0.124
	2.759	0.122	1.027	0.069
	2.779	0.093	1.068	0.047
	2.825	0.134	1.116	0.035
	2.837	0.242	1.121	0.048
	2.866	0.039	1.135	0.005
	2.891	0.0006719	1.163	0.069
	2.97	0.078	1.273	0.013
	3.037	0.106	1.274	0.065
	3.299	0.111	1.405	0.023
	3.354	0.134	1.419	0.031
	3.394	0.155	1.43	-0.001
	3.4	0.073	1.437	0.002
	3.418	0.129	1.448	0.064
	3.46	0.048	1.546	0.277
	3.499	0.049	1.577	0.041
	3.536	0.151	1.649	0.049
	3.555	0.084	1.697	0.073
	3.588	0.074	1.713	-0.011
	3.648	0.018	1.722	0.079
	3.671	0.054	1.765	0.154
	3.701	0.127	1.779	0.032
	3.737	0.047	1.796	0.102
	3.877	0.051	1.865	0.034
	3.91	0.08	1.908	0.049
	3.92	0.102	1.945	0.067
	3.958	0.056	1.954	0.138
	4.048	0.024	2.003	0.114
	4.125	0.064	2.05	0.083
	4.125	0.062	2.061	0.2
	4.152	0.169	2.143	0.059
	4.2	0.078	2.153	0.039
	4.216	0.124	2.199	0.034
	4.237	0.162	2.209	0.039
	4.366	0.004	2.246	0.173
	4.414	0.069	2.254	0.053
	4.433	0.115	2.259	0.054
	4.462	0.139	2.259	0.051
	4.464	0.091	2.269	0.137
	4.519	0.06	2.292	0.051
	4.632	0.143	2.341	0.038
	4.77	0.124	2.393	0.088
	4.801	0.061	2.48	0.036
	4.898	0.059	2.517	0.075
	4.964	0.107	2.587	0.11
	5.061	0.078	2.613	0.085
	5.084	0.054	2.694	0.056
	5.176	0.053	2.754	0.008
	5.203	0.094	2.772	0.043
	5.288	0.042	2.811	0.102
	5.318	0.147	2.849	0.075
	5.319	0.065	2.918	0.08
	5.329	0.09	2.947	0.138
	5.333	0.129	2.995	0.062
	5.342	0.128	3.086	0.02
	5.38	0.02	3.115	0.19
	5.415	0.118	3.117	0.099
	5.489	0.061	3.143	0.025
	5.511	0.089	3.154	0.028
	5.579	0.088	3.155	0.126
	5.592	0.132	3.21	0.105
	5.67	0.094	3.228	0.024
	5.914	0.055	3.306	0.061
	6.05	0.075	3.357	0
	6.068	0.133	3.393	0.041
	6.197	0.04	3.431	0.115
	6.235	0.12	3.439	0.123
	6.273	0.097	3.498	0.101
	6.279	0.092	3.549	0.009
	6.335	0.119	3.675	0.048
	6.336	0.075	3.694	0.023
	6.444	0.032	3.777	0.094
	6.501	0.041	3.841	0.055
	6.505	0.032	3.884	0.069
	6.557	0.053	3.887	0.049
	6.572	0.022	3.913	0.076
	6.647	0.072	3.93	0.052
	6.666	0.119	3.935	0.058
	6.683	0.137	4.12	0.1
	6.685	0.083	4.185	0.115
	6.776	0.051	4.215	0.038
	6.908	0.048	4.255	0.151
	6.946	0.162	4.304	0.093
	7.025	0.056	4.365	0.109
	7.116	0.175	4.387	0.105
	7.189	0.083	4.417	0.154
	7.292	0.06	4.421	0.121
	7.318	0.164	4.485	0.015
	7.489	0.103	4.52	0.046
	7.5	0.132	4.677	0.122
	7.501	0.093	4.717	0.04
	7.505	0.11	4.745	0.081
	7.526	0.062	4.778	0.124
	7.621	0.083	4.811	0.112
	7.9	0.013	4.917	0.059
	8.153	0.089	4.919	0.051
	8.162	0.103	4.938	0.119
	8.192	0.078	4.942	0.122
	8.231	-0.058	4.976	0.064
	8.306	0.021	5.021	0.069
	8.346	0.159	5.048	0.046
	8.353	0.174	5.097	0.045
	8.404	0.023	5.098	0.025
	8.462	0.056	5.101	0.008
	8.467	0.022	5.26	0.065
	8.494	0.05	5.287	0.093
	8.645	0.093	5.317	0.063
	8.826	0.13	5.318	0.073
	8.869	0.049	5.331	0
	9.118	0.1	5.445	0.111
	9.179	0.02	5.46	0.046
	9.251	0.118	5.506	0.008
	9.306	0.107	5.609	0.062
	9.308	0.09	5.611	0.109
	9.372	0.069	5.649	0.064
	9.562	0.233	5.697	0
	9.577	0.036	5.709	0.049
	9.588	0.1	5.759	0.12
	9.622	0.267	5.787	0.117
	9.647	0.043	5.798	0.034
	9.68	0.111	5.811	0.065
	9.75	0.031	5.85	0.159
	9.824	0.02	5.946	0.052
	10.215	0.089	6.113	0.039
	10.243	0.155	6.119	0.105
	10.452	0.08	6.176	0.158
	10.618	0.03	6.2	0.015
	10.618	0.124	6.23	0.049
	10.647	0.007	6.237	0.099
	10.669	0.032	6.249	0.148
	10.745	0.07	6.332	0.06
	10.868	0	6.481	0.109
	10.966	0.085	6.545	0.047
	11.007	0.156	6.546	0.028
	11.101	0.049	6.554	0.061
	11.107	0.147	6.592	0.178
	11.144	0.117	6.606	0.041
	11.183	0.069	6.637	0.07
	11.226	0.042	6.651	0.043
	11.246	0.11	6.693	0.133
	11.385	0.06	6.852	0.159
	11.438	0.065	6.933	0.064
	11.481	0.112	6.987	0.041
	11.548	0.088	7.091	0.006
	11.59	0.091	7.253	0.02
	11.99	0.127	7.278	0.038
	12.074	0.104	7.33	0.068
	12.103	0	7.412	0.124
	12.104	0.091	7.561	0.094
	12.107	0.055	7.594	0.112
	12.219	0.162	7.62	0.175
	12.408	0.101	7.654	0.089
	12.444	0.058	7.668	0.036
	12.456	0.077	7.733	0.048
	12.55	0.159	7.894	0.102
	12.559	0.129	7.895	0.02
	12.62	0.063	7.903	0.031
	12.629	0.121	8.045	0.118
	12.649	0.032	8.05	0.088
	12.66	0.184	8.089	0.07
	12.67	0.028	8.151	0.072
	12.757	0.165	8.223	0.021
	13.276	0.068	8.303	0.009
	13.292	0.14	8.475	0.045
	13.315	0.083	8.492	0.06
	13.399	0.029	8.502	0.063
	13.43	0.076	8.713	0.023
	13.431	0.067	8.862	0.043
	13.479	0.139	8.876	0.087
	13.648	0.166	8.944	0.018
	13.76	0.087	8.955	0.134
	13.983	0.141	9.006	0.007
	13.989	0.053	9.073	0.031
	14.021	0.141	9.114	0.056
	14.023	0.107	9.161	0.107
	14.038	0.157	9.241	0.058
	14.148	0.034	9.247	0.041
	14.149	0.049	9.316	0.113
	14.354	0.141	9.331	0.051
	14.512	0.086	9.419	0.024
	14.588	0.034	9.503	0.045
	14.723	0.088	9.575	0.116
	14.771	0.199	9.598	0.028
	14.838	0.179	9.655	0.043
	14.857	0.088	9.657	0.097
	15.06	0.161	9.664	0.097
	15.345	0.017	9.69	0.11
	15.45	0.084	9.747	0.15
	15.472	0.054	9.869	0.068
	15.548	0.109	9.947	0.09
	15.745	0.06	10.07	0.083
	15.757	0.177	10.139	0.097
	15.761	0.057	10.347	0.159
	15.772	0.118	10.456	0.094
	15.996	0.099	10.634	0.005
	16.006	0.024	10.678	0.1
	16.094	0.077	10.825	0.045
	16.112	0.041	10.935	0.104
	16.118	0.131	10.943	0.097
	16.627	0.085	10.975	0.039
	16.66	0.103	11.163	0.096
	16.674	0.052	11.267	0.171
	16.732	0.075	11.267	0.038
	16.872	0.059	11.379	0.04
	16.875	0.053	11.457	0.041
	16.939	0.015	11.493	0.035
	17.039	0.067	11.605	0.063
	17.087	0.072	11.659	0.144
	17.688	0.052	11.695	0.081
	17.719	0.066	11.877	0.15
	17.929	0.143	11.981	0.033
	17.931	0.054	12.079	0.135
	18.065	0.083	12.212	0.098
	18.147	0.096	12.298	0.038
	18.161	0.027	12.571	0.126
	18.21	0.072	12.783	0.133
	18.239	0.122	13.063	0.029
	18.526	0.127	13.096	0.057
	18.53	0.072	13.108	0.067
	18.545	0.139	13.187	0.051
	18.996	0.064	13.223	0.028
	19.182	0.034	13.321	0.057
	19.245	0.031	13.358	0.025
	19.336	0.104	13.621	0.028
	19.443	0.076	13.804	0.088
	19.87	0.021	13.893	0
	19.885	0.06	13.917	0.017
	19.966	0.105	13.944	0.072
	20.014	0.078	13.995	0.106
	20.249	0.095	14.052	0.019
	20.731	0.104	14.135	0.034
	20.987	0.014	14.447	0.054
	21.116	0.158	14.641	0.025
	21.127	0.209	14.662	0.072
	21.265	0.123	14.687	0.115
	21.36	0.133	15.266	0.071
	21.409	0.108	15.375	0.045
	22.08	0.079	15.469	0.116
	22.438	0.089	15.541	0.058
	22.496	0.002	15.572	0.049
	22.981	0.111	15.612	0.131
	22.995	0.064	15.701	0.036
	23.033	0.151	16.193	0.048
	23.551	0.02	16.211	0.035
	23.596	0.027	16.272	0.019
	23.681	0.081	16.386	0.06
	24.02	0.047	16.39	0.096
	24.036	0.137	16.392	0.09
	24.186	0.062	16.408	0.314
	24.207	0.057	16.529	0.043
	24.434	0.11	16.713	0.09
	24.769	0.09	16.842	0.142
	24.891	0.063	16.863	0.102
	24.955	0.099	16.902	0.013
	24.977	0.018	16.967	0.021
	25.379	0.039	17.052	0.051
	25.946	0.071	17.121	0
	25.991	0.155	17.162	0.079
	26.028	0.007	17.194	0.055
	26.052	0.018	17.333	0.085
	26.271	0.188	17.336	0.145
	26.461	0.078	17.431	0.178
	26.538	0.073	17.491	0.064
	26.573	0.13	17.557	0.085
	26.579	0.047	17.683	0.243
	26.984	0.064	17.925	0.018
	27.233	0.138	17.977	0.085
	27.506	0.043	18.059	0.043
	27.627	0.017	18.074	0.03
	27.912	0.046	18.297	0.152
	27.979	0	18.56	0.108
	28.745	0.116	18.683	0.081
	29.044	0.123	18.888	0.111
	29.126	0.037	19.137	0.042
	29.29	-0.053	19.363	0.092
	29.782	0.115	19.715	0.046
	29.794	0.076	19.783	0.073
	29.86	0.093	20.06	0.025
	30.258	0.03	20.122	0.1
	31.127	0.188	20.211	0.063
	31.151	0.11	20.275	0.043
	31.179	0.17	20.396	0.032
	31.431	0.051	20.423	0.038
	31.542	0.124	20.836	0.075
	31.572	0.081	20.913	0.051
	31.706	0.006	20.994	0.096
	32.087	0.104	21.09	0.081
	32.156	0.052	21.196	0.049
	32.447	0.071	21.206	0.037
	32.567	0.029	21.276	0.045
	32.684	0.022	21.919	0.013
	32.851	0.05	21.98	0.025
	33.123	0.026	22.375	0.232
	34.065	0.189	22.838	0.083
	34.134	0.123	22.854	0.095
	34.374	0.153	22.879	0.025
	34.425	0.084	23.111	0.066
	34.508	0.066	23.329	0.039
	35.484	0.05	23.499	0.049
	35.49	0.029	23.884	0.013
	35.638	0.037	23.986	0.048
	35.77	0.046	24.414	0.015
	36.369	0.012	24.425	0.061
	36.378	0.021	24.581	0.063
	36.617	0.038	24.63	0.048
	37.411	0.089	24.779	0.084
	37.943	0.065	24.851	0.084
	38.318	0.115	25.193	0.015
	38.832	0.054	25.655	0.086
	39.516	0.038	25.85	0.028
	39.539	0.111	26.205	0.095
	39.907	0.145	26.22	0.185
	40.34	0.046	26.358	0.132
	40.687	0.088	26.459	0.081
	40.757	0.054	26.659	0.135
	41.069	0.045	26.962	0.024
	41.421	0.147	26.973	0.054
	41.491	0.123	27.067	0.049
	41.807	0.092	27.53	0.034
	42.018	0.085	27.82	0.037
	42.476	0.032	28.781	0.131
	43.135	0.178	29.139	0.083
	43.206	0.037	29.318	0.09
	43.982	0.048	29.438	0.05
	44.453	0.087	29.49	0.168
	44.523	0.031	29.535	0.109
	44.668	0.078	29.581	0.056
	44.802	0	29.65	0.02
	45.819	0.128	29.76	0.163
	46.093	0.106	29.857	0.03
	46.67	0.042	29.896	0.026
	47.499	0.139	29.938	0.11
	47.852	0.089	29.997	0.058
	49.413	0.107	30.191	0.041
	49.774	0.159	30.338	0.051
	50.318	0.063	30.807	0.04
	51.421	0.052	30.853	0.045
	51.768	0.22	30.977	0.114
	51.809	0.052	31.008	0.085
	53.617	0.051	31.262	0.021
	53.94	0.028	31.305	0.162
	54.273	0.018	31.415	0.056
	54.414	0.062	31.986	0.047
	55.109	0.193	33.052	0.028
	55.37	0.062	33.596	0.009
	56.3	0.075	33.874	0.109
	56.545	0.08	34.449	0.094
	56.808	0.079	34.64	0.058
	57.17	0.11	34.795	0.158
	57.837	0.033	34.989	0.004
	57.84	0.126	35.153	0.039
	59.099	0.089	35.466	0.037
	59.119	0.122	35.634	0.085
	59.451	0.028	35.757	0
	59.599	0.037	35.819	0.034
	62.729	0.036	36.029	0.039
	64.274	0.135	36.528	0.034
	66.372	0.153	37.713	0.051
	70.082	0.173	37.822	0.028
	70.424	0.116	38.221	0.032
	71.694	0.038	38.342	0.114
	75.937	0.012	38.672	0.019
	76.791	0.075	38.838	0.16
	78.145	0.05	38.993	0.016
	78.435	0.121	39.439	0.071
	79.973	0.087	39.514	0.005
	80.359	0.081	39.601	0.072
	81.972	0	40.018	0.105
	82.005	-0.015	40.123	0.038
	82.56	0.067	40.61	0.028
	85.811	0.086	40.947	0.042
	87.527	0.036	41.09	0.012
	90.856	0.111	42.251	0.048
	94.297	0.012	43.336	0.038
	94.905	0.029	43.361	0.07
	98.159	0.066	43.581	0.085
	104.772	0.009	43.671	0.022
	106.52	0.053	44.322	0.048
	109.146	0.134	44.36	0.089
	111.666	0.058	44.976	0.022
	112.571	0.046	45.077	0.076
	118.836	0.077	46.259	0.057
	122.408	0.079	46.404	0.054
	138.203	0.002	46.85	0.049
	183.659	0.118	47.495	0.088
	203.64	0.175	47.606	0.082
	205.672	0.054	48.578	0.066
			48.783	0.033
			49.156	0.102
			49.314	0.025
			50.843	0.026
			51.277	0.038
			51.489	0.198
			52.49	0.099
			52.923	0.081
			53.11	0.044
			53.381	0.029
			53.671	0.106
			54.4	0.049
			54.553	0.049
			54.702	0.028
			54.722	0.015
			54.771	0.159
			55.45	0
			55.507	0.088
			55.556	0.029
			55.655	0.086
			56.417	0.092
			56.634	0.053
			57.248	0.074
			57.809	0.007
			57.833	0.143
			59.171	0.097
			60.04	0.021
			60.429	0.013
			62.186	0.016
			62.521	0.056
			65.907	0.04
			67.254	0.02
			68.715	0.116
			71.354	0.05
			72.05	0.106
			72.233	0.004
			72.276	-0.001
			72.589	0.105
			73.366	-0.002
			73.832	0.098
			74.036	0.064
			74.568	0.045
			75.553	0.057
			75.726	0
			76.15	0
			79.113	0.04
			79.53	0.031
			80.485	0.073
			81.457	0.009
			81.521	0.083
			83.601	0.028
			85.317	0.12
			85.949	0.017
			88.759	0.101
			88.844	0.079
			89.686	0.003
			90.455	0.069
			101.135	0.109
			101.61	0.045
			103.795	0.032
			104.165	0
			105.207	0.068
			107.818	0.072
			117.068	0.11
			119.184	0.087
			121.638	0.07
			131.675	0.047
			140.093	0.072
			162.089	0.055
			183.002	0.081
			250.784	0.027
