# Supplementary material for: The adhesion-GPCR BAI1 shapes dendritic arbors via Bcr-mediated RhoA activation causing late growth arrest
Source: eLife. 2019 Aug 28;8:e47566. doi: 10.7554/eLife.47566 (PMC6713510; doi:10.7554/eLife.47566)
Supplement: Figure 3—source data 3. [file elife-47566-fig3-data3.xlsx]

## Sheet: F3S1B
Fig. 3-figure supplement 1B
	t=0 hr.		t=24 hr.
	Rac1-DN	Rac1-CA	Rac1-DN	Rac1-CA
	0.176023	-0.0332705	0.0423838	-0.105171
	0.0952241	-0.360624	0.127412	-0.135498
	0.0351629	0.234215	0.159672	0.00377932
	0.0928938	0.0551107	0.0206668	0.0886348
	0.102069	0.0205092	0.00630921	-0.128418
	0.0155678	-0.0488948	0.145612	-0.0240097
	-0.114857	-0.0698611	0.172353	0.00320024
	-0.223753	-0.141548	0.139541	-0.0466585
	-0.038508	-0.0402958	0.25904	-0.00619727
	-0.0254726	0.00269388	0.10384	-0.0198679
	0.288438	-0.198578	0.0717578	-0.00166114
	0.48986	-0.140158	0.188705	-0.0817881
	0.0682335	-0.106407	0.103665	-0.0612732
	0.341849	-0.277823	-0.0284168	-0.0976548
	0.539029	-0.133603	0.134491	-0.0910523
	0.195046	-0.0753412	0.144848	-0.119466
	0.118922	-0.0280632	0.204159	-0.0356637
	0.149706	-0.158723	0.132004	-0.113157
	0.157354	-0.248372	0.158783	-0.134524
	0.128975	-0.22427	0.0069629	-0.0530133
	0.0201703	-0.13322	0.0362936	-0.0337666
	0.0296693	0.219097	0.0463178	0.0646159
	0.0822063	0.120996	0.029988	-0.182223
	-0.23297	0.212069	0.0660329	-0.0317695
	-0.146323	0.284858	0.0336321	0.0170695
	0.0409181	0.0332193	0.236931	-0.0677418
	0.252166	-0.214118	0.132837	0.0207191
	0.164295	-0.00313417	-0.12929	-0.0370853
	0.215784	-0.0285739	0.127243	-0.0450931
	-0.0181045	-0.126628	0.162218	0.0224346
Mean	0.0999858	-0.0536246	0.1012	-0.0477433
SD	0.176181	0.156639	0.0837936	0.0629387
n	30	30	30	30
SEM	0.0327159	0.0290872	0.0155601	0.0116874

## Sheet: F3S1D
Fig. 3-figure supplement 1D
	t=0 hr.		t=24 hr.
	Vector	p190RhoGAP	Vector	p190RhoGAP
Mean	5.47985e-05	-0.213269	-5.05895e-06	-0.215786
SD	0.178743	0.141221	0.22578	0.229221
n	80	80	60	60
SEM	0.0201101	0.0158886	0.029394	0.0298421
	0.0259482	-0.35138	0.3138	-0.0717689
	0.0848588	-0.319747	-0.0706231	-0.0572212
	0.119629	-0.474415	0.238049	-0.132778
	0.14225	-0.419888	-0.0854874	-0.201101
	-0.0710967	-0.382332	-0.487088	-0.329899
	-0.0849273	-0.401687	-0.537767	-0.318723
	-0.134817	-0.05152	0.278489	0.326532
	-0.0980145	-0.0840127	0.279439	0.273039
	-0.0568601	-0.106185	-0.175758	-0.0932372
	-0.0840744	-0.0886841	-0.237187	-0.138881
	0.155841	-0.188312	0.170695	-0.0979492
	0.138678	-0.214789	0.00295645	0.0660727
	0.035291	-0.292704	0.0232846	-0.450093
	-0.00381335	-0.311246	0.00468115	-0.0794463
	-0.0257152	-0.295032	0.039612	0.110433
	0.00359483	-0.283764	-0.377846	-0.0729939
	-0.0284328	-0.303854	-0.0235018	0.0109756
	-0.0249073	-0.280946	-0.361399	0.0558185
	0.0427751	-0.392903	-0.331516	-0.289789
	0.119984	-0.355947	-0.244359	-0.119366
	-0.174593	-0.353292	0.0351132	-0.438189
	0.342205	-0.280241	0.04348	-0.520736
	-0.0696795	-0.186797	0.07607	-0.371648
	-0.318561	-0.258953	-0.0625359	-0.561146
	-0.125636	-0.254563	-0.277717	-0.375777
	0.196707	-0.181168	-0.120131	-0.28237
	-0.383655	-0.102059	-0.109793	-0.504108
	0.208865	-0.535206	-0.100593	-0.567792
	0.468045	-0.118472	-0.224525	-0.429398
	0.151201	-0.135069	0.15939	-0.448194
	0.0486075	-0.164592	0.0629206	0.230269
	0.083524	-0.0716992	0.163601	0.159237
	0.00219469	-0.170019	-0.0706137	-0.095831
	0.137763	-0.195976	0.000525358	-0.0691145
	0.161901	-0.093136	0.0703107	-0.354455
	-0.0697254	-0.145623	0.0698604	-0.328585
	-0.476749	-0.237725	0.14231	-0.0381877
	-0.341648	-0.258168	0.159503	-0.0630471
	-0.325284	-0.106125	-0.048282	-0.139928
	-0.139534	-0.264607	-0.0653046	-0.116392
	0.0438054	-0.232688	0.355764	-0.165647
	0.0388213	-0.228903	0.383156	-0.133348
	0.0491603	0.0686683	0.388768	0.0114682
	0.1193	0.10652	0.467219	-0.0770193
	0.0451007	-0.307037	0.183007	-0.118394
	0.01439	-0.262562	-0.201771	-0.0838157
	0.0382387	-0.078853	-0.260617	-0.251395
	0.0379319	-0.0939298	-0.00356297	-0.198326
	-0.12664	-0.197451	-0.237242	-0.209304
	-0.102381	-0.204723	0.0193189	-0.150774
	-0.137835	-0.326154	0.184253	-0.571383
	-0.133051	-0.312007	0.205211	-0.397421
	0.0254202	-0.131616	0.167949	-0.410004
	0.0312852	-0.110812	-0.0373089	-0.52696
	-0.0265978	-0.33985	-0.106576	-0.623
	-0.0139514	-0.359918	0.289857	-0.523999
	0.0282119	-0.391901	0.400561	-0.611878
	0.019995	-0.399722	-0.165385	-0.135705
	-0.113336	-0.453236	-0.142211	-0.51919
	-0.0948299	-0.451593	-0.212755	-0.325304
	0.323736	-0.273708
	-0.224225	-0.399773
	-0.0398389	-0.369648
	-0.0870358	0.0717077
	0.100463	-0.0507679
	-0.131678	-0.129788
	0.0823961	-0.0393046
	0.231627	-0.112282
	-0.299437	-0.267889
	-0.247228	-0.222095
	-0.0515032	-1.57361e-05
	0.053834	0.123527
	-0.297929	-0.0339741
	-0.204122	-0.206184
	-0.0439617	-0.170863
	0.363022	-0.072834
	0.351014	-0.234507
	0.27389	-0.0787105
	0.243354	-0.17924
	0.232825	0.00540448

## Sheet: F3S1F
Fig. 3-figure supplement 1F
	t=0 hr.		t=24 hr.
	Vector	Bcr-GAP–	Vector	Bcr-GAP–
Mean	-1.47854e-05	0.0863953	5.47985e-05	0.0761077
SD	0.081488	0.207042	0.178743	0.164594
n	60	60	80	80
SEM	0.0106088	0.0269546	0.0201101	0.0185183
	0.2236	-0.0603507	0.0259482	0.112782
	0.0990474	0.0476363	0.0848588	0.0205613
	0.150871	-0.449135	0.119629	-0.0247517
	0.0552553	-0.496535	0.14225	-0.00273777
	0.170379	0.146943	-0.0710967	0.168563
	0.084935	0.16278	-0.0849273	0.148183
	-0.0893954	0.2333	-0.134817	-0.488919
	-0.146721	0.142577	-0.0980145	-0.487608
	0.0964812	0.105185	-0.0568601	-0.20468
	0.0352489	0.12001	-0.0840744	-0.199816
	0.0255028	-0.0444211	0.155841	0.13017
	0.0103485	-0.0415545	0.138678	0.210147
	0.0384293	-0.00671296	0.035291	0.0817142
	0.0283921	-0.128206	-0.00381335	0.0831461
	0.116135	-0.0484014	-0.0257152	0.0486793
	0.0770298	-0.0313804	0.00359483	0.0481529
	-0.0405363	-0.0199792	-0.0284328	0.0426141
	0.0475048	-0.0656222	-0.0249073	0.0303427
	-0.0570539	-0.0765207	0.0427751	0.0174352
	-0.211491	-0.0214762	0.119984	0.074473
	0.0318927	0.124476	-0.174593	0.133867
	0.0689409	0.410981	0.342205	0.206133
	-0.11052	0.160306	-0.0696795	0.269646
	0.0327093	0.31831	-0.318561	0.247873
	0.0846934	0.373051	-0.125636	0.144355
	-0.0838877	0.227799	0.196707	0.106324
	0.0498196	0.342	-0.383655	0.156637
	-0.0429693	0.0602919	0.208865	0.444913
	-0.0186944	0.325651	0.468045	0.209858
	0.0395459	0.254861	0.151201	0.506034
	-0.101132	0.0525855	0.0486075	0.056012
	-0.131025	0.0802412	0.083524	-0.0334117
	-0.0644337	0.193319	0.00219469	0.00896027
	-0.0283195	0.139481	0.137763	0.0289195
	-0.103937	0.212822	0.161901	0.108408
	-0.0870553	0.266947	-0.0697254	0.0909943
	-0.0206007	0.0942042	-0.476749	0.153338
	-0.0223144	0.109898	-0.341648	0.0490964
	-0.089252	0.124868	-0.325284	0.0764197
	-0.0339183	0.218464	-0.139534	0.113567
	-0.0524563	-0.173731	0.0438054	-0.106747
	-0.0326591	-0.111806	0.0388213	-0.0668376
	0.0467978	-0.162185	0.0491603	0.100021
	-0.00555845	-0.153962	0.1193	0.163358
	-0.0427301	-0.203794	0.0451007	-0.178232
	0.0698433	-0.212986	0.01439	-0.135354
	-0.0652853	-0.0563557	0.0382387	0.0447569
	0.00703941	-0.073996	0.0379319	0.0199244
	-0.0344193	-0.157147	-0.12664	-0.04574
	0.0714595	-0.198167	-0.102381	0.0198443
	0.0211244	0.213991	-0.137835	0.0392169
	0.0480159	0.346783	-0.133051	0.0489056
	-0.0363123	0.364692	0.0254202	0.130884
	0.0582599	0.330845	0.0312852	0.116191
	-0.0215046	0.2539	-0.0265978	0.0335828
	0.0711656	0.333592	-0.0139514	0.0236211
	-0.040341	0.336609	0.0282119	-0.0131992
	-0.0494014	0.358942	0.019995	0.0175209
	0.0222427	0.179867	-0.113336	-0.0644901
	-0.119672	0.409936	-0.0948299	-0.103149
			0.323736	0.0893186
			-0.224225	-0.0712771
			-0.0398389	-0.0297068
			-0.0870358	0.155984
			0.100463	0.0875085
			-0.131678	0.0351203
			0.0823961	-0.0909036
			0.231627	0.0892669
			-0.299437	0.0674728
			-0.247228	0.0843674
			-0.0515032	0.281674
			0.053834	0.226947
			-0.297929	0.433432
			-0.204122	0.131976
			-0.0439617	0.361345
			0.363022	0.238236
			0.351014	0.362411
			0.27389	0.301368
			0.243354	0.280958
			0.232825	0.12265

## Sheet: F3S1H
Fig. 3-figure supplement 1H
	t=0 hr.		t=24 hr.
	Vector	Bcr-GEF–	Vector	Bcr-GEF–
Mean	-0.000123498	-0.0889375	-7.3276e-05	-0.0981204
SD	0.171357	0.158613	0.18103	0.22439
n	80	80	80	80
SEM	0.0192792	0.0178454	0.0203675	0.0252458
	-0.0313438	-0.13	-0.0781046	0.0475489
	0.0219421	-0.195	-0.0808172	0.0017513
	-0.147857	-0.076	-0.0817451	0.108584
	-0.206577	-0.118	-0.063262	0.119681
	0.0407865	-0.119	-0.0105945	0.236023
	-0.0453081	-0.218	0.00422928	0.288347
	0.0884383	-0.168	-0.192372	0.150386
	0.142627	-0.083	-0.254704	0.159548
	-0.0281451	-0.23	-0.0910255	0.0999179
	0.15192	-0.224	-0.0807273	-0.00453275
	0.0234482	-0.21	0.198878	-0.467927
	-0.123431	-0.281	0.142951	-0.549985
	-0.242484	-0.445	0.0548094	-0.271933
	-0.182929	-0.423	0.0945551	-0.267731
	0.123966	-0.391	-0.0709738	-0.317549
	0.0710608	-0.379	-0.067026	-0.332728
	-0.062555	-0.298	-0.133781	-0.244407
	-0.0592513	-0.334	-0.101055	-0.236851
	-0.0529443	-0.387	0.0245252	-0.376099
	-0.0494678	-0.401	0.0485028	-0.367394
	0.146874	-0.079	-0.043203	0.13021
	0.221712	-0.081	0.0618604	-0.299614
	0.00427944	-0.017	-0.539876	-0.0403431
	0.0550561	0.102	0.119023	-0.0374803
	0.278743	-0.12	0.39423	0.00492092
	0.26549	-0.167	0.148592	-0.604722
	0.152977	0.135	0.248705	-0.103856
	0.0785854	0.187	0.183975	0.0789291
	0.12776	-0.079	-0.375958	0.116856
	0.130437	-0.03	-0.000902334	-0.0051045
	0.0179432	-0.154	0.180355	-0.153863
	0.0346684	0.058	0.0981859	-0.126769
	-0.122355	-0.35	0.269009	-0.371079
	0.051274	0.077	-0.103045	-0.0625872
	0.154775	-0.018	0.169254	0.0722116
	0.133179	0.057	0.284028	-0.293916
	0.25179	0.099	-0.125033	-0.0998971
	-0.235997	-0.019	-0.145717	0.0369583
	-0.337294	0.245	-0.118402	-0.191514
	0.112216	-0.196	0.00354557	0.0347757
	0.0440112	-0.011	0.165541	-0.124623
	0.0587645	-0.257	0.13808	-0.123937
	0.110381	0.093	0.272703	-0.0798822
	0.0784055	0.049	0.328015	-0.0944688
	-0.155292	-0.055	0.311456	-0.0409443
	-0.0187088	0.019	0.363114	-0.067949
	-0.175964	0.04	-0.323829	-0.1183
	-0.182227	-0.005	-0.377557	-0.0565657
	0.162022	-0.208	0.0301919	0.110202
	0.0878689	-0.099	0.0208623	-0.0338531
	0.0424238	0.118	0.0175675	-0.576204
	0.0707912	0.108	-0.0126528	-0.0940287
	0.0813067	-0.145	-0.106946	-0.247837
	0.143868	-0.144	-0.123867	-0.304
	-0.0478658	-0.024	0.0275931	-0.440215
	0.0468638	0.004	0.114693	-0.432609
	0.156791	0.053	-0.0590181	-0.218039
	0.127877	0.16	-0.0589132	-0.144125
	-0.0999181	0.105	-0.0143159	-0.0612754
	0.0289067	0.111	0.0226786	-0.179046
	0.0501539	-0.141	-0.0911445	-0.269453
	0.195494	0.043	-0.0692538	0.0218877
	-0.301151	-0.145	-0.065409	-0.018055
	-0.30742	-0.105	-0.12681	-0.0824747
	-0.399856	0.127	0.0665346	-0.160967
	-0.42796	0.099	-0.338335	-0.0180296
	-0.204673	0.013	0.214882	0.21499
	-0.11145	-0.06	0.200231	0.46235
	0.0477375	-0.056	0.00604168	0.490986
	-0.00861476	0	0.00848533	-0.272628
	-0.118348	-0.082	0.004716	-0.630899
	0.0325705	-0.04	0.103527	-0.276936
	-0.00632856	-0.161	-0.0124701	0.0594644
	0.101643	-0.302	0.0370927	-0.0118193
	0.164125	-0.022	-0.0162381	-0.0631932
	0.271358	-0.038	0.152907	-0.229137
	-0.61914	-0.123	0.00244564	0.0192
	0.264096	-0.008	-0.444656	-0.12177
	-0.155465	-0.292	-0.0337483	0.273019
	0.00903216	-0.274	-0.310943	0.232766

## Sheet: F3S1J
Fig. 3-figure supplement 1J
	t=0 hr.		t=24 hr.
	Vector	Tiam1	Vector	Tiam1
Mean	-7.3276e-05	0.262875	0.000109518	0.199607
SD	0.18103	0.264007	0.213266	0.215133
n	80	80	60	50
SEM	0.0203675	0.0297031	0.0277649	0.0307333
	-0.0781046	0.926859	0.0532081	0.185606
	-0.0808172	0.904572	0.0666269	0.133057
	-0.0817451	0.343092	0.0790852	0.0681485
	-0.063262	0.326622	0.0561778	0.0881387
	-0.0105945	0.947028	0.127533	0.590568
	0.00422928	0.949354	0.139638	0.288485
	-0.192372	0.662477	-0.449172	0.00704447
	-0.254704	0.726361	-0.412937	0.0967892
	-0.0910255	0.23997	-0.144639	0.07441
	-0.0807273	0.212023	-0.141682	0.201565
	0.198878	0.0812376	0.161454	-0.0016818
	0.142951	0.0876635	-0.0757672	0.0407147
	0.0548094	-0.0373047	0.426193	-0.128368
	0.0945551	0.134206	0.12873	0.272731
	-0.0709738	-0.131674	0.091899	0.0729897
	-0.067026	-0.0573428	-0.0981336	0.0698422
	-0.133781	0.12802	0.0412011	0.0164734
	-0.101055	0.123589	0.145088	0.0510082
	0.0245252	0.116822	0.114766	-0.114496
	0.0485028	0.0707977	-0.645918	-0.139606
	-0.043203	0.27237	0.255409	0.318839
	0.0618604	0.379585	0.266358	0.353782
	-0.539876	0.318619	0.167827	0.175573
	0.119023	0.510398	0.136626	0.084796
	0.39423	0.314514	0.058942	0.324784
	0.148592	0.179319	0.0144252	0.305674
	0.248705	0.635099	0.222492	0.204584
	0.183975	0.532965	0.359816	0.23946
	-0.375958	0.261106	0.164628	0.348411
	-0.000902334	0.498056	0.236401	0.172021
	0.180355	0.146081	-0.00688557	0.195449
	0.0981859	-0.0392097	0.0608048	-0.486308
	0.269009	0.164923	0.152112	0.570229
	-0.103045	0.147685	0.208207	0.346067
	0.169254	0.197589	0.0805939	0.319527
	0.284028	0.0529587	0.0356925	0.193731
	-0.125033	0.186883	0.145957	0.394177
	-0.145717	-0.0295673	0.102146	-0.190186
	-0.118402	0.157215	-0.085209	0.294272
	0.00354557	0.182508	-0.0623216	0.0696688
	0.165541	0.363148	-0.276727	0.296545
	0.13808	0.348406	-0.0515325	0.5013
	0.272703	0.112051	-0.156532	0.244173
	0.328015	0.174497	0.141401	0.0378206
	0.311456	0.359115	0.00543487	0.520924
	0.363114	0.397465	0.0703649	0.412242
	-0.323829	0.544349	-0.239224	0.472416
	-0.377557	0.470103	0.0712874	0.415742
	0.0301919	0.0875989	-0.0152054	0.439837
	0.0208623	0.0758387	0.161404	0.531401
	0.0175675	0.0994048	-0.180165
	-0.0126528	0.12429	-0.604609
	-0.106946	0.139667	-0.102717
	-0.123867	0.221001	-0.152533
	0.0275931	0.037204	-0.359877
	0.114693	0.0572598	0.0632164
	-0.0590181	0.0304678	-0.00988516
	-0.0589132	0.0456297	-0.391158
	-0.0143159	0.0322503	-0.0504585
	0.0226786	0.00162448	-0.0932873
	-0.0911445	0.363205
	-0.0692538	-0.106838
	-0.065409	0.533017
	-0.12681	0.540009
	0.0665346	0.544047
	-0.338335	0.314826
	0.214882	0.528463
	0.200231	0.858737
	0.00604168	0.608576
	0.00848533	-0.229431
	0.004716	0.0433413
	0.103527	-0.014702
	-0.0124701	0.162056
	0.0370927	0.269968
	-0.0162381	0.272849
	0.152907	0.0380178
	0.00244564	0.204502
	-0.444656	-0.125974
	-0.0337483	0.371225
	-0.310943	0.309264

## Sheet: F3S1K
Fig. 3-figure supplement 1K
	Stable			Retracting			Extending
	Somata	Branches	Tips	Somata	Branches	Tips	Somata	Branches	Tips
Mean	0.973208	0.980175	1.09461		0.990455	1.0783		0.93835	1.09352
SD	0.0796265	0.166733	0.93537		0.132497	0.55367		0.225867	0.801077
n	74	115	106		134	131		96	94
SEM	0.00931957	0.015616	0.0912828		0.0114889	0.0485601		0.0231735	0.0830678
	0.955665	1.19424	0.588235		0.861111	0.674419		0.987879	0.715596
	0.974359	0.806897	1.96296		0.634783	1.11111		0.947619	1
	1.04865	0.959514	0.712418		1.0628	1.37		1.10759	3.12195
	0.898477	0.958333	1.9375		0.982301	1.51351		0.957895	0.28
	1.04255	0.965854	0.410714		1.04571	1.68571		1.34513	3.09091
	0.934524	0.982456	1.47368		1.11278	0.761658		1.14379	1.15625
	1.0098	0.97619	0.432692		1.00787	1.23529		0.995536	1.36842
	0.978022	0.985612	0.5		1.04292	1.31944		0	0
	1.02564	1.37647	1.18571		1.02789	0.752294		1.00541	0.726496
	1.05702	1.15758	0.828571		1.04545	1.69565		0.825	0.834862
	1.06667	1.08333	1.55224		0.985401	4		0.784091	0.585859
	1.02475	0.917874	1.54839		0.893939	0.905263		0	0
	0.978261	1.04902	1.32105		1.03896	1.12		0.835227	1.17857
	1.04324	0.937824	3.75676		1.13068	0.626667		0.926606	1.0283
	1.03109	0.901235	0.757576		1.08333	0.978723		0.911504	1.01429
	1.02235	0.931818	1.00633		1.00441	1.06452		0.930693	0.666667
	1.06167	1.02679	1.16794		1.00952	0.972973		1.10937	0.56
	0.971264	0.985612	1.00935		0.903509	1.61765		0.88587	0.926829
	0.952096	0.961905	0.868421		0.947059	0.773196		0.769231	1.275
	0.969072	0.876471	1.35484		1.0122	0.7		0.706215	1.51562
	0.994565	0.582278	0.66129		0.805882	3.23077		0.46281	0.966667
	0.95	0.846591	0.413636		0.848708	1.15789		0.660714	1.09091
	0.945701	0.884848	1.12381		0.976744	0.922222		1.25758	1
	0.974874	1.11511	1.125		0.922414	0.698413		0.962791	1.00714
	0.971429	0.591304	0.911565		0.994595	0.382979		0.821782	1.45455
	1.02094	0.95098	0.930233		0.95	1.24359		1.20225	1.85185
	0.971014	0.824561	0.510204		1.30252	2.01818		0.81203	2.23077
	0.95283	1.05882	2.19048		0.991525	0.81761		0.797297	0.742138
	0.915423	0.960452	0.885714		0.980645	1.83784		0.846154	0.75641
	1.11921	1.02646	0.848485		0.650442	1.06667		1.07051	1.09091
	1.00549	1.03571	1.03623		1.25676	0.679687		0.953488	0.806452
	0.989637	0.901042	0.542857		0.568627	0.483871		1	1
	0.951456	1.18605	0.88		0.727273	1.21472		0.843931	1.4878
	0.965686	0.911628	1.05333		0.965217	1.08696		0.985714	0.689655
	0.607143	0.888889	1.168		0.964	0.0869565		1.16216	0.857143
	0.574879	0.916201	0.606897		1.13986	0.877193		0.808411	1.01905
	0.957055	1.05634	0.837607		1.00649	0.696262		1.01695	1.08772
	1.01714	0.943262	0.661765		0.861111	0.90566		0.912037	0.942857
	1.01802	0.77	0.764286		0.849315	0.861538		0.954248	0.763158
	0.918033	1.04688	0.791209		0.907143	1.12		0.762821	0.692308
	0.899329	0.908451	0.929825		1.07175	0.533784		0.605769	2.125
	0.967033	1.21296	0.932432		1.07547	0.610465		0.954774	0.830769
	0.919118	1.10559	1.63636		0.982558	0.824818		1.09945	0.793651
	1.16071	1.65979	0.943182		1.01047	1.42017		0.927083	0.147727
	0.91866	1.35593	1		0.971014	0.4375		0.862857	0.52
	0.943396	1.07512	1.03906		1.1164	0.775862		1.14286	0.859375
	0.994152	0.994413	0.642336		1.04317	0.511111		0.967949	0.97561
	1.02339	0.92549	0.842105		0.946939	0.555556		1.17007	1.22
	0.91866	1.01198	0.666667		1.02994	0.867925		1.00508	0.994012
	0.994709	1.10667	1.46341		0.970588	0.764706		0.909524	1.10924
	0.960199	0.8875	1.14159		0.947917	0.95092		0.952941	0.963415
	0.950549	0.840237	2.51429		0.895	0.81875		0.924188	1
	1.01622	1.04861	0.568627		0.960591	1.02429		1.09945	0.728261
	0.985577	0.847458	0.982906		1.08718	0.755245		1.05028	0.460674
	0.956311	0.810811	1.5		0.968586	0.675		0.791304	1.19512
	1.02564	0.94	1.12162		0.96748	0.818966		0.766355	1.13333
	1	0.977444	1.15		0.775194	0.75		0.883212	0.918919
	0.994872	1.00488	0.553571		0.942105	1.15385		1.37931	0.794118
	1	0.87027	1		0.718563	1.69421		0.904762	1.64062
	1.0098	0.739726	9.3		1.17986	1.05691		0.79803	0.553191
	0.953846	0.847222	1.62264		0.977273	0.581967		0.880952	0.959184
	1.00658	1.16556	0.934426		1.21226	0.885906		0.891403	0.566879
	0.938967	1.04324	1.05195		0.948718	1.04678		1.08995	1
	0.936652	1.00667	1.21739		0.859223	0.614035		1	0.382353
	0.934911	0.916667	1.43038		0.986842	1.0087		1.25926	0.226415
	0.976744	0.96748	0.765957		1.08235	3.72727		0.726027	0.842697
	0.969027	1.09821	1.04		1.06433	1.35185		0.915612	1.46429
	1	1.02041	0.9		1.16883	0.699454		0.896373	0.790698
	0.990909	1.00769	0.921687		1.01734	1.32927		1.11688	0.742857
	0.970588	1.36559	1.38144		1.09829	1.96471		1.00704	1.35714
	0.933649	1.21429	0.783951		1.07609	1.0404		0.939698	1.03846
	0.936842	1.06569	1.02804		1.02186	0.669903		0.972222	0.15
	0.972603	1.11814	1.2		0.911765	0.897727		1.08242	1.40385
	0.992	1.02326	0.904412		1.26506	1.5		0.842466	2.24324
		1.11458	0.6		0.983333	0.901099		0.927007	1.32061
		0.90411	0.868421		1.02727	1.06087		0.933333	0.595238
		0.930502	0.550725		0.970213	0.926471		0.96729	0.56383
		1.09722	1.06731		0.963636	0.801724		0.901099	2.21154
		0.935345	1.01282		1.07563	1.44231		0.854651	0.426573
		1.17105	0.706667		0.577236	1.84932		0.985075	0.8
		1.05385	1.64706		0.905759	0.987013		0.881279	1.63889
		0.771028	1.0354		0.995192	1.11688		0.835821	0.629213
		1.03937	0.671875		0.808917	1.37097		1.00424	1.16667
		0.682353	1.00917		0.816754	1.02963		0.93662	1.34
		0.798942	0.43662		1.03906	1.03846		0.951351	0.35
		0.617886	0.683333		0.881226	0.565217		0.670588	1
		1.01657	0.7375		1.00552	1.31633		1.22414	2.34694
		1.368	1.29167		0.917647	0.621795		1	6.4
		0.869159	0.969697		1.33333	0.666667		1.12865	0.788732
		0.814371	0.909091		0.945833	0.975806		1.28378	1.57895
		0.953125	1.27586		1.01875	2		0.920904	1.01124
		1.05128	0.674419		1.12222	0.697143		0.818182	1.17391
		0.411765	1.95455		1.26797	1.2807		1.80435	0.325
		1.04933	0.757282		0.906542	0.746154		1.07534	2.40909
		1.00562	0.916667		1.19375	0.955752		0.675
		1.29333	0.6875		0.949239	1.15672		1.01905
		0.982353	0.614943		1.07772	1.3908
		0.903226	0.88961		0.829114	0.555556
		1.21469	1.11538		0.938967	1.14815
		0.957746	1.59259		1.00465	1.15714
		0.960177	0.377778		1	0.738739
		0.969697	0.815217		0.937824	1.36264
		0.911392	0.986111		1.17188	1.45217
		1.05556	0.379747		1.06452	0.75
		1	0.481013		1.11486	0.784
		0.933962	0.883929		0.908	0.5
		0.913462			0.825581	1.22414
		0.864078			0.966851	0.689655
		0.925926			1.01709	1.53488
		0.983607			1.28704	1.49296
		0.886792			0.985915	1.04065
		0.844221			1.0708	0.953704
		0.796703			1.27879	1.83478
		1.06452			0.941558	1.2967
		0.887324			1.01579	1.32292
					1.04196	2.26154
					1.06612	0.824675
					1.0201	0.578231
					0.880165	1.5566
					1.06587	0.82243
					0.989796	0.772222
					0.706122	1
					1.00565	0.791209
					1.02643	0.60119
					1.01914	0.344828
					1.05128	0.643836
					0.866071	1.07143
					1.08995	1.19595
					0.976415	1.15436
					0.834225	1.38462
					0.967742	0.932203
					1.05848
					1.03067
					1.02994
