# Supplementary material for: The adhesion-GPCR BAI1 shapes dendritic arbors via Bcr-mediated RhoA activation causing late growth arrest
Source: eLife. 2019 Aug 28;8:e47566. doi: 10.7554/eLife.47566 (PMC6713510; doi:10.7554/eLife.47566)
Supplement: Figure 3—source data 4. [file elife-47566-fig3-data4.xlsx]

## Sheet: F3S2B
Fig. 3-figure supplement 2B			Rac1 activation in dendrite tips of cultured hippocampal neurons measured on the indicated day.
	Ensemble data				Individual Data
	15 DIV				15 DIV
	Preparation	Vector			Prep. 1																											Prep. 2
	1	1.039	0.051		1.73246		1.35965		0.368421		1.39912		1.24561		0.807018		1.11842		0.311404		1.53947		1.49123									5.1875		0.226562		1.10156		1.05469		0.03125		0.390625		2.03906		0.0546875		0.0546875
	2	0.791	0.115		2.0614		0.460526		0.0701754		1.79386		1.15351		1.08333		1.7807		0.653509		0.627193		1.32018									2.42188		0.101562		0.9375		0.078125		0.03125		0.1875		1.64844		0.46875		0
	3	0.409	0.044		2.69298		0.350877		0.570175		2		1.17105		0.570175		1.85526		1.06579		1.60526		1.14474									2.24219		0.132812		-0.0234375		1.60937		0		0.851562		1.34375		0.289062		0.53125
	4	0.619	0.087		0.890351		1.13158		0.785088		1.65789		1.03947		0.45614		1.02193		0.736842		0.903509		0.557018									0.8125		-0.15625		0.742188		1.19531		0.40625		-0.0234375		1.92188		0.59375		0.46875
	5	0.655	0.058		1.54825		0.52193		0.131579		1		0.508772		0.385965		1.53947		0.438596		1.62719		0.881579											0.25		1.20312		2.46875		0.273438		0.0625		1.65625		0.40625		0.171875
	TOTAL	0.7026	0.0338792		2.65351		0.0964912		0.434211		2		0.333333		0.412281		1.64912		0.359649		0.548246		0.97807											0.484375				1.44531		0.679687		-0.046875		1.45312		-0.0625		0.4375
					1.64912		0.995614		0.280702		1.23246		0.307018		0.460526		1.45175		0.565789		0.144737		2.06579											0.460937				0.882812		0.367188		0.898438		2.32812		0.00563125		0.0859375
							1.11404		0.210526		1.72368		1.34211		1.12281		1.42544		0.587719		0.587719		1.31579											0.484375						0.367188		0		2.08594		0.453125		-0.015625
	Preparation	BAI1 Kd
	1	1.566	0.024		3.95175		0.592105		1.77632		2.25877		0.0745614		0.0921053		0.109649		0.675439		1.03509		1.91228									1.38281		0.0859375		0.28125		1.78125		0		0.0078125		0.484375		0.414062		1.02344
	2	0.562	0.086		5.34649		0.372807		1.07895		1.89035		0.578947		0.671053		0.934211		1.03509		0.350877		1.14912									0.851562		0.0234375		0.296875		0.179688		1.70312		0.414062		0.460937		1.46875		0.0234375
	3	0.247	0.086						2.39912		2.29825		0.846491		0.885965		0.881579		0.27193		1.10965		0.811404									1.36719		0.335937		0		0.710938		0.78125		0.726562		0.15625		0.734375		1.91406
	4	0.718	0.109						2.55702		3.48684		1.10088		1.00439		0.614035		0.578947		1.5307		2.42105									-0.09375		0.046875		-0.03125		0.648438		0.554687		1.11719		-0.00612734		1.21875		-0.0078125
	5	0.476	0.05						3.35526		3.5614		0.5		0.561404						1.42982											1.90625		0.101562		0.820312		0		0		0.617188		0.25				0.0625
	TOTAL	0.7138	0.0344958						3.35965		2.76316		0.684211		1.15789						2.36404											-0.117188		0.304688		0.203125		0.484375		1.35937		0		-0.03125
									1.99123		2.61404		1.03947		0.767544						1.70175											1.00781		0.179688		0.328125		0		1.6875		0		0.171875
									1.62281		2.7193		1.33333		0.850877						0.00877193											0.335937		0.171875		0.335937		0		1.08594		1.13281		0.164062
	17 DIV				17 DIV
	Preparation	Vector
	1	0.213	0.027		0.346491		0		0.640351		0.29386		-0.00292719		1.10526		0		0.407895		0.289474		0.100877									0		0.53125		0.289062		2.10938		1.67188
	2	0.957	0.087		0.438596				0.52193		0.258772		0		0.350877		0		0.574561		0		0.245614									0.914062		1.21875		0.0703125		1.4375		1.05469
	3	0.237	0.029		0				0.429825		0.285088		0.00438596		0.438596		-0.0131579		0.377193		0.45614		0.0438596									0.625		0.867188		0.273438		1.6875		1.125
	4	0.249	0.061		0.20614				0		0.364035		0.0175439		0.473684		0		0.25		0.355263		0.263158									0.820312		0.554687		0.0390625				0.257812
	5	0.937	0.061						0.184211		0.149123		0				0.0394737		0.29386		0.00877193		0.350877									0.703125		1.52344		0.210938				0.710938
	TOTAL	0.5186	0.0257534						0.22807		0.0482456						-0.0012636		0.298246		0.0438596											0.640625		1.95312		0.109375
									0.346491		0.0833333						0		0.280702													0.796875		1.39062		0.101562
									0.105263		0.175439						0.0219298		0.508772													1.55469		1.28906		0.140625
	Preparation	BAI1 Kd
	1	0.146	0.018		0.197368		0.166667		0		-0.0526316		0.0570175		0.600877		0.0263158		0.0350877		0.298246		0		0.0745614		0.280702		0.0131579		0.333333	1.47656		0		1.14062		0		0.3125
	2	0.539	0.082		0.210526		0.394737		0.197368		0.364035		0.184211		0.214912		0.201754		0.0482456		0.122807		0		-0.00191623		0		0		0.105263	1.375		0		0		1.69531		0.507812
	3	0.183	0.035		0.254386		0.0482456		0.0657895		0.0131579		0.25		0.403509								0		0		0		0.0131579		0.359649	1.15625		0.882812		0.695312		1.25781		0
	4	0.529	0.086		0.197368		0		0.0570175		0.451754		0.197368		0.114035								0.0394737		-0.0482456		0.100877		0.122807		0.166667	0		1.28125		0.1875		0.125		0.179688
	5	0.937	0.062		0.421053		0.0745614		0.236842		0.754386		0.350877		0.447368								0		0.0921053		0.135965		0.144737		0.280702	0.296875		0.0625		0.320312		0.242188		0
	TOTAL	0.4668	0.0279378		0.45614		0.0614035		0		0.131579		0.175439		0.390351								0		0.0175439		0.0964912		0.000461842		0.201754	0		0.226562		0.203125		1.03906		0.117188
					0.421053		0.201754				0.0175439		0.153509		-0.0175439										0.27193				0.00877193		0.0394737	0.609375		0.664062		1.00781		1.20312		0.140625
					0		0.337719				-0.0263158		0.337719		0.0877193										0				0.350877		0.232456	0.695312		0.171875		0.945312		0.921875		0.421875
	18 DIV				18 DIV
	Preparation	Vector			0.171053		0		0		0.267544		0		0.162281		0.175439		0.27193		0.807018		0.605263		0.179825							0.132812		0.890625		0		0.601562		0
	1	0.174	0.037		0.122807		0		0		0.355263		0		0.0482456		0.0394737		-0.0307018		0.0482456		0		0							0.398437		0.046875		0		0		0.9375
	2	0.496	0.117		0.20614		0.153509		0.0614035				0.0657895		0.0570175		-0.0263158		0		0.820175		0.149123		0.745614							0.742188		1.5		0		0.0625		0.117188
	3	0.208	0.036						0.337719				0		0		-0.0526316		0.447368				0.232456		0.0745614							0.570312		1.14844		1.13281		1.60156		0.21875
	4	0.382	0.055						0.114035				0		0.241228		0.0701754		0.289474						0.0921053							0.195312		0.117188		0.171875		1.89062		1.04688
	5	0.903	0.056										0.0394737		0		-0.0482456								0							0.328125		0.890625		0
	TOTAL	0.4326	0.03001										0		0		0.0263158															0		0
													0		0		-0.0131579															0.125		0.648438
	Preparation	BAI1 Kd
	1	0.24	0.019		0.127193		0		0.359649		0.403509		0.166667		0.0012557		0.109649		0.570175		0.162281		0.100877		0.649123							0		0.3125		1.375		0.40625		0
	2	0.385	0.062		0.236842		0.29386		0.399123		0.135965		0.359649		0.210526		0.241228		0.157895		0.298246		0.0570175		0.894737							0.125		0.578125		1.40625		0.117188		0.65625
	3	0.277	0.046		0.197368		0.631579		0.179825		0.245614		0.197368		0.22807		0.118421		0.118421		-0.00877193		0.0745614		1.01316							0.242188		0.273438		0.3125		0.171875		0
	4	0.866	0.102		0.0394737		0.416667		0.140351		0.267544		0.241228		0.162281		-0.000936842		0.109649		-0.00309123				0.495614							0.0546875		0.65625		0.289062		0		0
	5	0.85	0.076		0.0131579		0.324561		0.285088		0.416667		0.214912				0.425439		-0.00877193		0.149123											0.117188		0.507812		0.28125		0.351562		1.20312
	TOTAL	0.5236	0.0300007		0.00438596		0.324561		0.298246		0.346491						0.0263158		-0.0131579		0.131579											0.273438		0.609375		0.140625		0.632812		0.671875
					0.0131579		0.324561		0.535088								0		0.175439		0.0482456											0.242188		0.65625		0		0.265625		1.25781
					0.0482456		0.232456		0.135965								0.131579		0.127193		0.29386											0.148438		0.273438		0.492188		0.289062		0
	20 DIV				20 DIV
	Preparation	Vector
	1	0.271	0.039		0.0131579				0.179825		0.100877		0.109649		0		0		0.469298		0.429825		0.0921053		0.162281							0		0		0		0.992188		0.929687
	2	0.457	0.083		0.0614035				0		0.679825		0.175439		0		0		0.0526316		0.258772		0.223684		0.473684							0.257812		0		0		1.69531		0.226562
	3	0.12	0.023		0				1.34211		0		0.0394737		0.0570175		0.184211		1.02193		0.385965		0.815789		0.184211							0.414062		0		0		0.734375		0.375
	4	--	--		0.0526316				0.280702		0		0.0789474		0.118421		0.460526		0.864035		0.723684		0.451754		0.403509							0.953125		0.453125		0.789062		0		0.648438
	5	0.934	0.068		0.25				0		0.0921053		0.403509		0.0701754		0.00877193				0.802632		0.421053		0.0614035							0.15625		0.164062		0.796875		0.179688		0.5
	TOTAL	0.4455	0.0291151		0.0263158				0.241228		0.372807		0.364035		0						0.557018		0.127193									0.671875		1.26562		1.49219		0.101562		0.0703125
					0.245614				0		0.54386		0.00436623		0								0.109649									0		0.515625		0		0		0.367188
					0				0		0.868421		0.0657895		0.320175								0.122807									0.890625		0.414062		0.664062		1.50781		0.0390625
	Preparation	BAI1 Kd
	1	0.259	0.039		0.210526		0.421053		0.0657895		0.0482456		0.951754		0.0219298		0.350877		0.355263		0.723684		0.302632									0.03125		0.171875		0.640625		0.953125		0.632812
	2	0.37	0.063		0.504386		0.144737		0.0175439		0.171053		0.00438596		0.0175439		0.0131579		0.442982		0.285088		0.188596									-0.015625		0		0.578125		1.10937		0.804687
	3	0.23	0.031		0.381579		0.162281		0		0.114035		0.0263158				0.938596		0.355263		0.72807		0.342105									0.132812		0		0.132812		0		1.0625
	4	--	--		0.00877193		0.421053		0		0.22807		0				0.97807		0.442982		0.245614		0.135965									-0.015625		0		0.414062		0.414062		0.59375
	5	0.356	0.043		0.302632		0.0789474		0		0.0877193		0.0175439						0.355263				0.192982									0.101562		0				0.28125		0.109375
	TOTAL	0.30375	0.0227761		0.45614		0.403509		0										0.535088				0.135965									0		0				0.640625		2.07812
					0.530702		0.263158												-0.00432105				0.285088									0.140625		0.164062				0.429688		0.046875
							0.162281												0.307018				0.144737									0.40625		0.046875				0.21875		0.710938
	21 DIV				21 DIV
	Preparation	Vector
	1	0.266	0.032		0.245614		0.302632		0.0219298		0.192982		0.245614		0.25		0.25		0.289474		0.258772		0.131579									0.773438		0.273438		0.28125		0.585938		0.507812
	2	0.317	0.061		0.210526		0.429825		0		0.482456		0		0.114035		0.416667		0.714912		0.122807		0.447368									0		0		-0.0234375		0.242188		0
	3	0.738	0.105		0.00877193		0.192982		-0.114035		0.25		0		0.0701754		0.324561		0		0.372807		0.872807									1.89844		0.421875		0.164062		0.0859375		0
	4	0.547	0.101		0.495614				0.0833333				0.20614		0.0964912		0		0		0.539474		0.267544									0		0		0.0859375		0.507812		0
	5	1.442	0.073		0.328947								0.894737		0.179825		0.109649		0.407895		0.710526											0.398437		0.046875		0.0859375		0.546875		0.046875
	TOTAL	0.662	0.0353836		0.0833333								0.482456		0.324561		0.0921053		0.22807		0.236842											0.429688		0.148438		-0.002275		0.492188		0.289062
													0.232456		0.179825		0.530702				0.859649											0.945312		0.429688		0		0.46875		0.015625
													0		0.368421		0.114035				0.307018											1.70312		0		-0.015625		0.328125		0.507812
	Preparation	BAI1 Kd
	1	0.256	0.031		0.131579		-0.0219298		0.00404518		0.460526		0.631579		1.26316		-0.0131579		0.315789		0.0263158				-0.0701754							0.351562		0.1875		0.351562		0.125		1.60156
	2	0.459	0.075		0.0263158		0.105263		0.118421		0.464912		0.894737		0.109649		0.0921053		0.0482456		-0.0175439				0.214912							0.328125		0.0703125		0.398437		0.992188		0.953125
	3	0.361	0.048		-0.0570175		0.00247807		0.916667		0.219298		0.5		0.548246		0.570175		0.280702		0.29386				0.192982							0.296875		0.664062		0.265625		0		0.578125
	4	0.911	0.165		0.0526316		0.0921053		0.824561		0.236842		0.754386		0.846491		0		0.22807		0.276316				0.359649							0.242188		0.296875		0		0.015625		0.609375
	5	0.816	0.075		0.131579		-0.0833333		0.0394737		0.425439		0.236842		0.416667		0.258772		0.0657895		-0.0219298				0							0.421875		1.40625		0.179688		0		0.914062
	TOTAL	0.5606	0.0408607		0.109649				0		0.219298		0.570175		0.285088		0.118421		0		0.162281				0.00877193							0.5		0		0		0.015625		1.47656
									0.0789474		0.192982		0.0701754		1.24123		0.350877		0.504386						0.258772							0.0390625		0		0		0.578125		1.21094
									0.0175439		0.0570175		1.30263		0.324561		0.377193		0.144737						0.245614							0.03125		2.20312		0		0		1.03906
	23 DIV				23 DIV
	Preparation	Vector
	1	0.253	0.028		0.324561		0.285088		0.298246		0.350877		0		1.22807		0		0		0.0570175		0		0.0263158		0.855263		0.241228			0		-0.101562		0.320312		0		2.35938		0
	2	0.398	0.088		0.210526		0.372807		0		0.276316		0.22807		0.381579		-0.0219298		0.157895		0.135965		0.0350877		0.0307018		0.144737		0.22807			0		0.125		0		0.539062		0.296875		0.0390625
	3	0.431	0.047		0		0.385965		0		0.315789		0.447368		0.232456		0.144737		0.214912		0.0789474		0.320175		0		0.197368		0			0		0		1.23438		0.3125		0		0.554687
	4	0.375	0.074		0.276316		0.482456		0.289474		0.0438596		0.447368		0.75		0		0.0394737		0.175439		0.0482456		0.504386		0		0.328947			0		0.046875		0		0		1.0625		1.54688
	5	0.739	0.073		0.0307018		0.416667		0.22807		0.0877193		0.552632		0.333333		0.105263		0.171053		0.245614		0.342105		0.0482456				0.486842			0.265625		0.6875		0		0		0.789062		2.35156
	TOTAL	0.4392	0.0293544		0.495614		0.342105		0.355263		0.587719		0.364035		0.570175		0.00877193		0.0877193		0.0307018		0.219298		0.482456				0.842105			0.1875		0.203125		0.09375		0.617188		0		1.17969
							0.311404		0.526316				0				0.350877		0.236842		0.0350877		0.105263		0.0921053							0.320312		0.0078125				0.804687		0.804687		0.109375
							0.372807		0.0131579				0.557018				0.157895		0.223684		0.20614		0.0614035		0							0.46875		-0.078125				1.07031		0.3125		0.046875
	Preparation	BAI1 Kd
	1	0.313	0.037		0		0		0.149123		0		0.951754		0.153509		0.916667															0		1.21094		0.117188		0		0.710938		0.742188
	2	0.37	0.058		0.504386		0.311404		0.0350877		0.0219298		0.0789474		0.201754		0.320175															0.03125		1.24219		0.0546875		0.117188		0.109375		1
	3	0.308	0.047		0.692982		-0.000617105		0.342105		0.666667		0.714912		0.27193		1.23684															0.226562		2.17188		0.3125		0.0703125		0.351562		-0.03125
	4	1.049	0.09		0.570175		0		0.114035		0.350877		0		0.201754		0.350877															0.015625		0.445312		0.179688		0.429688		0.015625		0.71875
	5	1.236	0.081		-0.0701754		0		0.298246		0.0745614		0.407895		0.241228		0.767544															0		0.0703125		0.5		0.171875		0.0625		0.320312
	TOTAL	0.6552	0.0293959		0.0350877		0		0.0175439		0.394737		0.622807		0.0964912		0.210526															0.140625		0.984375		0.15625		0		0.132812		0.742188
					0.258772		0.557018		0.574561		0.372807		0.666667		0.135965		0.381579															0.492188		0.140625		0.132812		0.171875		0.296875
					0.368421		0.447368		0.105263		0.0482456		0.622807		0.377193		0.359649															0.078125		0.609375		0.0703125		0.867188		0.234375
[truncated: 33 more columns]

## Sheet: F3S2C
Fig. 3-figure supplement 2C			Rac1 activation in dendritic branch points of cultured hippocampal neurons measured on the indicated day.
	Ensemble data				Individual Data
	15 DIV				15 DIV
	Preparation	Vector			Prep. 1																											Prep. 2
	1	1.205	0.039		1.97807		1.13158		0.390351		1.11842		1.07018		0.872807		1.25439		0.622807		1.10965		1.63158									2.85156		0.65625		0.945312		1.4375		0.398437		1.07812		2.03906		0.046875		0.234375
	2	1.106	0.052		2.5		1.23246		0.5		1.69298		0.710526		1.17982		1.0614		0.719298		1.74123		1.41667									2.60938		0.65625		1.42188		0.914062		0.59375		1.46094		2.35938		0.6875		0.242188
	3	0.818	0.042		2.41228		1.14474		0.223684		0.837719		1.07456		1.38596		1.08772		0.763158		1.20175		1.61404									2.50781		0.84375		1.19531		0.914062		0.5		0.296875		2.84375		0.59375		0.390625
	4	1.108	0.089		3.34649		1.21053		0.631579		1.02193		0.837719		0.947368		1.14035		0.79386		1.10965		1.16228									3.86719		0.0546875		1.36719		1.30469		0.234375		0.273438		2.8125		0.703125		0.234375
	5	0.949	0.045		1.67982		0.907895		0.609649		1.58772		1.25877		0.758772		1.82018		0.864035		1.42544		1.14035											0.546875		1.33594		1.04688		0.242188		0.359375		2.92969		0.84375		0.203125
	TOTAL	1.0372	0.0252468		2.43421		0.938596		0.47807		1.4386		1		1.38158		2.77193		0.798246		1.24561		1.35526											0.289062				1.99219		0.695312		1.36719		2.625		0.015625		0.164062
					2.37281		1.22807		0.442982		1.2807		1.04825		0.789474		1.94298		0.460526		0.907895		1.41667											0.351562				1.35937		0.414062		0.648438		3.71875		0.71875		0.101562
							0.719298		0.22807		1.35526		0.662281		1.15789		1.38596		0.328947		0.828947		1.67105											0.601562						0.523438		0.414062		2.97656		0.242188		-0.03125
	Preparation	BAI1 Kd
	1	1.746	0.123		5.57456		1.06579		2.71491		2.17544		0.438596		0.802632		0.508772		1.58772		1.25		3.36842									0.140625		0.078125		0.28125		1.39062		1.40625		0.742188		0.0546875		1.10937		1.49219
	2	0.907	0.05		4.22807		0.565789		2.87719		3.01754		0.631579		1.35088		0.929825		1.23246		0.311404		3.32456									1.15625		0.421875		0.492188		0.960938		0.992188		0.15625		0.00748125		1		0.914062
	3	0.51	0.028						1.95175		3.19737		1.0307		0.837719		0.684211		0.881579		0.513158		1.80702									0.609375		0.125		0.125		0.375		1.78906		0.671875		-0.000128984		1.75		1.20312
	4	0.887	0.06						2.62719		2.52632		1.33772		0.671053		0.583333		0.385965		0.903509		2.14474									1.20312		0.125		0.1875		2.34375		1.51562		0.453125		0.046875		0.117188		1.79688
	5	0.748	0.037						2.66667		2.91228		0.583333		0.557018		0.337719				0.684211											1.49219		0.09375		0.148438		0		1.30469		0.445312		0.179688				0.703125
	TOTAL	0.9596	0.0305823						3.75439		2.62719		0.701754		0.982456		0.539474				0.885965											1.03125		-0.015625		0.164062		0.15625		1.6875		1.20312		0.429688
									2.39035		1.13158		0.714912		0.719298		1.04825				1.27193											0.914062		-0.00356953		0.132812		1.03906		1.36719		0.953125		0.09375
									1.69298		1.75		0.0789474		0.385965		0.763158				1.41667											0.914062		0.25		0.0546875		1.10156		1.17969		0.460937		0.109375
	17 DIV				17 DIV
	Preparation	Vector
	1	0.541	0.021		0.596491		0.684211		0.763158		0.346491		0.640351		1.21053		0.5		0.54386		0.280702		0.175439									0.445312		1.42188		0.5625		1.625		1.80469
	2	1.045	0.062		0.802632				0.666667		0.390351		0.342105		1.08333		0.364035		0.412281		0.364035		0.127193									0.398437		1.79688		0.296875		1.60937		1.84375
	3	0.972	0.061		0.679825				0.587719		0.407895		0.482456		1.25877		0.315789		0.337719		0.328947		0.236842									0.679687		1.11719		0.234375		1.84375		2.03906
	4	0.767	0.094		0.254386				0.855263		0.508772		0.47807		1.27632		0.346491		0.324561		0.403509		0.328947									0.695312		1.13281		0.335937		1.47656		1.23438
	5	1.422	0.043						0.763158		0.548246		0.171053				0.232456		0.438596		0.578947		0.263158									0.523438		0.632812		0				1.32812
	TOTAL	0.9494	0.027343						0.907895		0.442982						0.254386		0.574561		0.416667											0.71875		0.546875		0.171875				1.96094
									0.399123		0.609649						0.127193		0.767544													0.601562		1.13281		0.15625
									0.464912		0.504386						0.0789474		0.372807													0.429688		0.929687		0.335937
																																1.5		0.65625		0.179688
	Preparation	BAI1 Kd
	1	0.286	0.019		0.570175		0.324561		0.25		0.219298		0.719298		0.407895		0.407895		0.0921053		0.285088		0.0833333		0.320175		0.407895		0.29386		0.20614	1.60937		1.5		0.59375		1.32031		0.484375
	2	1.06	0.055		0.399123		0.364035		0.157895		0.184211		0.833333		0.561404		0.276316		-0.0131579		0.149123		0.109649		0		0.346491		0.473684		0.403509	1.14062		1.375		0.46875		1.72656		0.65625
	3	0.424	0.024		0.701754		0.368421		0.0657895		0.372807		0.324561		0.359649								-0.00314167		0.135965		0.54386		0.0482456		0.263158	1.36719		1.36719		0.164062		0.890625		0.640625
	4	1.607	0.073		0.412281		0.359649		0.276316		0.464912		0.192982		0.583333								0.219298		0.109649		0.596491		0.421053		0.162281	2.01562		1.98438		0.1875		1.53906		0.578125
	5	1.038	0.05		0.45614		0.526316		0.0307018		0.29386		0.254386		0.697368								0.00107763		0.460526		0.399123		0.0350877		0.192982	1.53906		1.17969		0.664062		0.796875		1.10937
	TOTAL	0.883	0.0217173		0.719298		0.245614		0.175439		0.583333		0.236842		0.495614								0.0570175		0.153509		0.350877		-0.000835088		0.20614	2.24219		1.74219		0.695312		1.20312		0.429688
					0.530702		0.184211		0.0833333		1.04386		0.0701754		0.614035										0.438596				0.100877		0.267544	1.59375		1.05469		0.320312		0.921875		0.820312
					0.188596		0.131579				0.122807		0.276316		0.719298										-0.00237763				0.0175439		0.118421	1.75781		0.445312		0.484375		1.03906		0.742188
	18 DIV				18 DIV
	Preparation	Vector
	1	0.397	0.029		0.385965		0.868421		0.355263		0.390351		0.697368		0.263158		0.118421		0.416667		0.77193		0.600877		0.377193							0.359375		1.05469		1.17969		1.51562		1.1875
	2	1.095	0.094		0.337719		0.385965		0.355263		0.473684		0.79386		0.127193		0.131579		0.565789		0.77193		0.451754		0.245614							0.179688		1.39062		1.21094		0.914062		1.3125
	3	1.093	0.063		0.122807		0.245614		0.491228				0.425439		0.315789		0.188596		0.570175		0.763158		0.355263		0.416667							0.453125		1.02344		1.3125		0.695312		0.976562
	4	1.094	0.049						0.399123				0.223684		0.447368		0.232456		0.298246				0.54386		0.337719							0.460937		1.47656		0.84375		2.65625		1.15625
	5	1.136	0.038						0.0570175				0.5		0.267544		0.140351		0.20614						0.328947							0.257812		1.04688		1.14844		2.04688		1.36719
	TOTAL	0.963	0.0264507										0.162281		0.469298		0.109649								0.429825							0.445312		1.55469		1.34375				1.32812
													0.105263		-0.00877193		0.0570175															0.523438		1.35937						0
													0.447368		-0.0131579		0.201754															0.257812		1.67969
	Preparation	BAI1 Kd
	1	0.283	0.016		0.127193		0.210526		0.289474		0.171053		0.342105		0.0964912		0.0438596		0.570175		0.179825		0.166667		0.815789							0.304688		0.820312		1.25		0.53125		3
	2	1.004	0.089		0.157895		0.118421		0.359649		0.197368		0.315789		0.184211		0.561404		0.407895		0.434211		0.153509		0.72807							0.632812		1.17969		0.90625		0.3125		3.14062
	3	0.587	0.03		0.0614035		0.236842		0.320175		0.0964912		0.254386		0.0614035		0.364035		0.219298		-0.0219298		0.20614		0.666667							0.109375		0.429688		1.28906		0.53125		2.76562
	4	1.479	0.063		0.214912		0.258772		0.27193		0.197368		0.241228		0.0394737		0.377193		0.0877193		0.359649				1							0.375		0.671875		1.17188		0.078125		3.46094
	5	0.992	0.038		0.0833333		0.219298		0.276316		0.144737		0.219298				0.144737		0.359649		0.0657895											0.148438		0.609375		1.21094		0.273438		1.25
	TOTAL	0.869	0.0240749		0.0921053		0.135965		0.517544		0.320175						0.614035		0.184211		0.390351											0.226562		1.5		1.39844		0.648438		2.14062
					0.0350877		0.20614		0.535088								0.135965		0.162281		0.201754											0.445312		1.34375		0.78125		0.414062		2.54688
					0.285088		0.307018		0.184211								0.372807		0.135965		0.736842											0.367188		0.46875		0.234375		0.664062		0.539062
	20 DIV				20 DIV
	Preparation	Vector
	1	0.689	0.032		0.114035				0.97807		0.671053		0.311404		1.70175		0.179825		0.640351		1.04825		0.482456		0.390351							0.929687		1.32812		1.08594		2.27344		0.46875
	2	1.163	0.063		0.149123				1.47807		1.35088		0.298246		1.17544		0.223684		0.464912		1.07018		0.644737		0.175439							0.820312		1.48438		1.47656		1.5		0.648438
	3	0.318	0.038		0.197368				1.14035		0.54386		0.197368		1.41667		0.157895		1.0614		0.837719		0.605263		0.52193							1.11719		2.45312		1.46094		1.78906		0.632812
	4	--	--		0.25				1.10088		0.767544		0.153509		1.67105		0.263158		0.671053		1.08772		0.618421		0.350877							0.984375		1.51562		1.64062		1.60937		0.539062
	5	1.365	0.046		0.197368				0.850877		1.34211		0.219298		1.42982		0.0745614				0.758772		0.79386		0.600877							1.11719		1.63281		2.30469		1.22656		0.59375
	TOTAL	0.88375	0.0231206		0.236842				0.517544		0.557018		0.346491		2.2193						0.754386		0.368421									0.640625		1.08594		1.1875		1.60156		0.414062
					0.219298				0.925439		1.39035		0.254386		2.09211								1.01316									0.539062		0.671875		0.53125		1.33594		0.609375
					0.00438596				1.3114		1.17105		0.333333		0.881579								0.666667									1		1.59375		1.09375		1.1875		0.375
	Preparation	BAI1 Kd
	1	0.511	0.034		0.302632		0.416667		0.710526		0.245614		0.973684		0.157895		1.00439		0.662281		0.885965		0.219298									0.164062		0.21875		0.601562		1.375		1.05469
	2	0.697	0.061		0.561404		0.412281		0.100877		0.140351		0.311404		0.188596		0.885965		0.894737		1.10088		0.0964912									0.101562		0.539062		0.78125		2.24219		1.19531
	3	0.691	0.034		0.434211		0.447368		0.0219298		0.122807		0.0263158				1.72807		0.710526		1.10965		0.425439									0.0390625		0.671875		0.710938		0.835938		0.820312
	4	--	--		0.631579		0.407895		0.45614		0.184211		0.385965				1.2193		0.592105		0.736842		0.552632									0.0546875		0.476562		0.890625		0.625		1.24219
	5	0.458	0.033		0.526316		0.666667		0.0877193		0.184211		0.394737						0.666667				0.25									0.148438		0.257812				1.13281		2.00781
	TOTAL	0.58925	0.021098		0.596491		0.399123		0.118421										0.565789				0.333333									0.203125		0.148438				1.61719		0.546875
					0.530702		0.407895												1				0.118421									0.34375		0.429688				1.01562		1.16406
							0.302632												0.491228				0.241228									0.148438		0.21875				0.46875		0.421875
	21 DIV				21 DIV
	Preparation	Vector
	1	0.465	0.04		0.377193		0.27193		0.153509		0.407895		0.868421		0.20614		0.390351		0.666667		0.280702		0.298246									1.35937		0.875		0.234375		0.546875		0.632812
	2	0.767	0.06		0.635965		1.03947		0.368421		0.0657895		0.530702		0.364035		0.52193		0.666667		0.328947		0.723684									1.63281		0.5625		0.210938		0.570312		0.53125
	3	1.583	0.061		0.469298		0.719298		0.127193		0.118421		0.223684		0.263158		0.596491		0.447368		0.52193		0.307018									1.125		1.21094		0.25		1.21094		0.40625
	4	1.796	0.085		0.767544								0.833333		0.285088		0.394737		0.25		0.574561		0.653509									1.35937		0.320312		0.21875		1.38281		0.601562
	5	1.804	0.071		0.214912								0.723684		0.236842		0.469298		0.697368		0.526316											2.50781		0.101562		0.34375		1.22656		0.554687
	TOTAL	1.283	0.0291115		0.697368								0.973684		0.714912		0.201754		0.723684		0.429825											1.76562		0		0.46875		1.22656		0.507812
													1.42544		0.135965		0.100877				0.52193											1.00781		0.648438		0.679687		1.53906		0.429688
													0.877193		0.557018		0.241228				0.390351											1.14062		0.0625		0.171875		1.08594		-0.015625
	Preparation	BAI1 Kd
	1	0.358	0.019		0.105263		0.175439		0.184211		0.280702		0.79386		0.907895		0.149123		0.320175		0.350877				0.201754							0.242188		1.42969		0.34375		1.80469		0.671875
	2	1.004	0.065		0.153509		0.232456		0.254386		0.22807		0.640351		0.565789		0.105263		0.289474		0.118421				0.307018							0.554687		2.00781		0.171875		1.39844		0.929687
	3	1.002	0.04		0.263158		0.127193		0.258772		0.504386		0.723684		0.679825		0.149123		0.52193		0.127193				0.298246							0.3125		1.75781		0.539062		2.11719		1.27344
	4	1.213	0.17		0.0219298		0.350877		0.263158		0.552632		0.653509		0.5		0.29386		0.574561		0.0701754				0.609649							0.257812		2.89062		0.726562		1.78125		0.84375
	5	1.097	0.056		0.22807		0.153509		0.192982		0.280702		0.70614		0.166667		0.355263		0.504386		0.535088				0.394737							0.554687		2.05469		0.492188		1.78906		1.39062
	TOTAL	0.9348	0.0391009						0.22807		0.276316		0.929825		0.574561		0.364035		0.447368		0.285088				0.377193							0.304688		0.726562		0.25		1.4375		1.03906
									0.223684		0.846491		0.991228		0.710526		0.276316		0.214912		0.166667				0.385965							0.375		1.16406		0.328125		1		1.25
									0.285088		0.846491		0.416667		0.285088		0.22807		0.267544		0.192982				0.307018							0.289062		0.820312		0.382812		1.57812		0.859375
	23 DIV				23 DIV
	Preparation	Vector
	1	0.442	0.023		0.368421		0.25		0.815789		0.355263		0.464912		0.539474		0.118421		0.140351		0.135965		0.285088		0.368421		0.780702		0.934211			1.28125		0.546875		0.695312		1.73438		2.8125		2.10938
	2	1.363	0.097		0.241228		0.333333		0.662281		0.574561		0.254386		0.679825		0.114035		0.127193		0.100877		0.394737		0.557018		0.890351		0.802632			1.48438		0.742188		0.820312		1.67969		2.21094		0.0390625
	3	1.962	0.045		0.324561		0.381579		0.649123		0.464912		0.583333		0.684211		0.135965		0.166667		0.105263		0.315789		0.539474		0.54386		1.12719			1.07031		0.664062		1.20312		2.65625		2.63281		2.14844
	4	1.625	0.076		0.464912		0.328947		0.311404		0.583333		0.263158		0.324561		0.135965		0.223684		0.0921053		0.52193		0.745614		1.09211		0.925439			1.25		0.40625		0.59375		1.75		2.61719		1.60156
	5	1.024	0.047		0.359649		0.359649		1.13596		0.460526		0.824561		0.881579		0.0745614		0.0745614		0.0131579		0.298246		0.434211		0.539474		0.697368			1.95312		0.40625		0.359375		1.89062		1.14844		1.75
	TOTAL	1.2832	0.0282475		0.381579		0.311404		0.495614		0.592105		0.890351		0.864035		0.0526316		0.328947		0.175439		0.197368		0.267544				0.833333			1.67969		0.34375		0.179688		0.578125		2.5625		2.15625
					0.557018		0.403509		0.859649		0.127193		0.364035		0.45614		0.276316		0.0833333		0.20614		0.570175		0.320175				0.320175			3.5625		0.453125				0.164062		1.21875		1.76562
							0.307018		0.285088				0.412281				0.144737		0.0570175		0.258772		0.412281		0.425439							1.57031		0.570312				1.17969		2.53906		1.375
							0.258772		0.403509				0.307018				0.144737		0.0657895		0.0921053		0.359649		0.548246
	Preparation	BAI1 Kd
	1	0.616	0.029		0.5		0.622807		0.719298		0.947368		1.35526		0.241228		0.631579															1.32812		1.84375		0.101562		1.07031		0.78125		1.29688
	2	0.982	0.062		0.70614		0.298246		0.442982		0.214912		1.60088		0.276316		0.868421															1.54688		1.22656		0.257812		0.679687		0.46875		1.21875
	3	0.999	0.04		0.741228		0.29386		0.416667		0.592105		1.41667		0.214912		0.684211															0.945312		2.28125		0.25		1.09375		0.34375		0.6875
	4	1.762	0.076		0.635965		0.495614		0.429825		0.653509		1.16228		0.20614		0.662281															1.03906		1.125		0.1875		0.960938		0.257812		0.953125
	5	1.193	0.053		0.679825		0.425439		0.969298		0.754386		1.22807		0.0438596		0.802632															1.17188		2.39844		0.25		0.289062		0.640625		1.60156
	TOTAL	1.1104	0.0243885		0.5		0.399123		0.372807		0.592105		0.741228		0.175439		0.583333															1.48438		2.15625		0.257812		0.445312		0.195312		0.859375
					0.609649		0.570175		0.561404		0.758772		1.72807		0.210526		0.407895															1.22656		1.96875		0.203125		0.515625		1.53125
					0.368421		0.0964912		0.592105		0.0263158		1.16667		0.285088		0.824561															2.67969		1.49219		0.53125		0.617188		0.492188
[truncated: 33 more columns]

## Sheet: F3S2E
Fig. 3-figure supplement 2E			Changes in RhoA activation at dendritic tips vs. changes in dendritic length in hippocampal neurons
	Individual ranked data					Binned data
	Vector		BAI1 Kd			Vector				BAI1 Kd
	∆Length (µm)	RhoA act.	∆Length (µm)	RhoA act.		∆Length (µm)	SEM	RhoA act.	SEM	∆Length (µm)	SEM	RhoA act.	SEM
	-251.959	-0.118	-221.76	0.011		-102.109	9.30752	-0.017825	0.0199083	-111.375	15.7444	-0.020254	0.0161988
	-148.927	0.006	-155.201	-0.051		-48.7061	0.485017	-0.00408958	0.0113391	-49.2256	0.559037	-0.00901879	0.00834725
	-145.538	-0.008	-95.651	-0.007		-29.6526	0.281299	-0.00516581	0.0054622	-29.9862	0.329415	-0.00276881	0.00595187
	-120.188	0.077	-90.251	-0.029		-9.60685	0.180064	-0.00329911	0.00281507	-9.48161	0.183059	-0.00524066	0.00252769
	-114.781	-0.13	-87.494	-0.057		2.28083	0.104256	-0.00544751	0.00155517	2.25953	0.110575	-0.00199693	0.00135834
	-97.622	0.165	-85.985	0.042		19.7442	0.258721	-0.0083	0.00414972	19.7521	0.302827	-0.00343052	0.00395224
	-90.581	-0.013	-81.038	-0.05		44.7796	0.385224	-0.0109776	0.00586759	44.872	0.354575	-0.00559113	0.00644249
	-88.321	-0.021	-71.088	-0.047		99.1661	4.38835	-0.0128028	0.0139847	98.2225	4.00862	0.0177684	0.0110276
	-86.466	-0.046	-70.581	-0.044
	-81.242	-0.038	-67.096	-0.049
	-80.751	0.05	-65.838	0.031
	-78.524	0.098	-64.541	-0.039
	-75.656	-0.15	-62.171	-0.09
	-68.991	-0.16	-60.908	-0.017
	-68.301	0.041	-60.68	-0.026
	-68.101	-0.011	-60.495	0.039
	-68.01	0.011	-60.383	0.036
	-67.523	0	-60.288	-0.005
	-67.39	-0.109	-59.987	-0.125
	-65.095	-0.043	-59.503	-0.029
	-64.644	-0.073	-58.917	-0.056
	-64.545	0.077	-58.657	0.046
	-63.711	-0.049	-57.902	0.008
	-63.661	-0.053	-56.878	-0.037
	-63.612	0.04	-55.64	-0.064
	-63.255	-0.057	-53.7	-0.042
	-62.47	0.083	-53.693	0.048
	-61.724	-0.007	-52.998	0.011
	-61.433	-0.082	-52.348	-0.005
	-59.853	-0.024	-51.823	-0.046
	-57.447	0.027	-51.168	0.046
	-55.538	0.024	-50.778	-0.023
	-55.144	0.058	-50.668	0.015
	-54.942	-0.033	-48.89	0.057
	-54.341	-0.174	-48.752	0.02
	-53.888	0	-48.238	-0.044
	-52.233	0.013	-45.204	0.036
	-51.871	-0.019	-44.592	0.019
	-51.611	-0.028	-44.541	-0.0602474
	-51.343	0.002	-44.436	-0.004
	-51.004	-0.187	-43.639	0.043
	-50.311	0	-43.073	0.004
	-50.15	0.002	-42.861	0.016
	-50.127	-0.004	-42.565	-0.039
	-47.837	0.001	-42.385	-0.007
	-47.227	-0.075	-42.342	0.017
	-46.306	0.039	-41.99	-0.122
	-46.07	0.065	-41.186	-0.003
	-45.557	-0.014	-40.576	0.007
	-45.386	-0.005	-40.362	0.025
	-45.004	0.091	-40.232	0.064
	-44.611	0.019	-40.14	-0.051
	-43.944	0.023	-39.95	-0.01
	-43.205	0.034	-39.829	0.033
	-42.955	0.024	-39.706	-0.072
	-42.458	0.13	-38.581	-0.016
	-42.135	-0.037	-38.266	-0.053
	-41.834	0.01	-37.68	0.034
	-40.805	-0.059	-37.587	-0.006
	-40.139	-0.011	-37.233	0.081
	-39.684	-0.002	-36.994	0.03
	-39.421	-0.027	-36.803	-0.052
	-39.01	-0.024	-36.25	0.004
	-38.321	-0.107	-35.759	0.029
	-37.957	-0.076	-35.721	-0.022
	-37.737	0.015	-35.461	0.1
	-37.679	0.092	-35.328	-0.018
	-37.495	0.045	-35.206	-0.064
	-37.287	0.022	-34.892	-0.118
	-37.198	0.018	-34.746	0.039
	-36.77	-0.044	-34.403	0.039
	-36.605	-0.021	-33.714	0.095
	-36.21	0.026	-33.477	0.001
	-35.973	-0.143	-33.131	-0.142
	-35.645	-0.019	-32.021	0.015
	-35.59	-0.044	-31.98	-0.069
	-35.559	-0.047	-31.958	0.03
	-35.414	-0.024	-31.84	0.072
	-35.249	-0.004	-31.699	-0.003
	-35.076	0.004	-31.426	-0.11
	-34.809	0.028	-31.13	-0.027
	-34.727	-0.101	-30.875	0.009
	-34.273	0.031	-30.813	-0.036
	-34.245	0.006	-30.811	0.064
	-34.049	-0.09	-30.354	-0.079
	-33.887	0.034	-29.998	0.15
	-33.863	-0.006	-29.954	0.003
	-33.529	0.03	-29.377	-0.035
	-33.432	-0.08	-29.374	0.018
	-33.044	0.113	-29.294	-0.032
	-32.94	-0.012	-29.248	0.02
	-32.289	-0.041	-29.089	0.011
	-31.998	0.101	-29.061	0.013
	-31.926	-0.021	-28.973	0.027
	-31.702	-0.051	-28.799	-0.066
	-31.629	0.019	-28.362	0.027
	-31.539	0.012	-28.244	-0.011
	-31.124	0.049	-28.186	0.017
	-31.073	-0.045	-28.181	-0.008
	-30.958	0.099	-28.173	-0.066
	-30.364	0.034	-27.96	0.011
	-29.936	-0.015	-27.815	-0.014
	-29.92	-0.041	-27.808	0.03
	-29.803	-0.021	-27.164	-0.031
	-28.971	-0.008	-26.85	0.013
	-28.97	0.007	-26.829	0
	-28.825	0.044	-26.788	0.002
	-28.788	-0.016	-26.675	0.002
	-28.716	-0.079	-26.651	-0.029
	-28.713	0.035	-26.467	-0.062
	-28.702	-0.053	-26.454	-0.048
	-28.042	-0.018	-26.436	-0.001
	-28.017	0.02	-26.065	-0.007
	-27.899	-0.083	-25.883	-0.031
	-27.758	0.04	-25.2	0.052
	-27.455	0.013	-24.906	-0.029
	-27.343	0.015	-24.72	-0.017
	-26.755	0.025	-24.654	0.006
	-26.631	0.087	-24.648	-0.031
	-26.193	-0.021	-24.616	-0.023
	-25.719	-0.067	-24.095	0.036
	-25.605	0.02	-24.039	0.043
	-25.568	0.016	-23.409	-0.079
	-25.272	0.035	-23.383	-0.035
	-25.261	0.04	-23.27	0.068
	-25.256	0.01	-22.97	-0.026
	-25.214	0.051	-22.457	-0.005
	-25.181	-0.017	-22.455	0.042
	-25.028	-0.036	-22.439	-0.013
	-24.896	0.065	-22.421	0.022
	-24.884	-0.038	-22.398	0.038
	-24.816	-0.051	-22.117	-0.003
	-24.8	-0.065	-21.96	-0.033
	-24.595	-0.107	-21.912	0.049
	-23.941	-0.014	-21.696	0.038
	-23.914	-0.001	-21.611	0.089
	-23.53	0.051	-21.239	0.031
	-23.348	0.004	-20.779	-0.051
	-23.166	0.071	-20.501	-0.007
	-22.943	0	-20.436	0.006
	-22.865	0.005	-20.259	0.028
	-22.517	-0.017	-20.083	-0.021
	-22.448	-0.053	-20.047	-0.009
	-22.162	-0.023	-19.675	-0.004
	-21.971	0.042	-19.655	-0.033
	-21.896	-0.028	-19.633	0.045
	-21.724	0.014	-19.602	-0.02
	-21.566	0.142	-19.301	0.018
	-21.313	0.011	-19.187	-0.072
	-21.257	-0.034	-18.989	-0.032
	-21.227	0.103	-18.97	-0.048
	-21.132	-0.043	-18.819	-0.026
	-21.114	-0.026	-18.767	0.025
	-20.986	-0.014	-18.64	0.008
	-20.712	0.002	-18.634	-0.001
	-20.695	-0.082	-18.492	0.028
	-20.623	-0.052	-18.437	-0.076
	-20.61	0.036	-18.292	-0.02
	-20.504	-0.062	-18.162	0.002
	-20.504	-0.095	-18.146	0.01
	-20.235	0.028	-18.083	0.045
	-20.161	0.019	-18.07	0.073
	-20.003	-0.032	-17.681	-0.069
	-19.859	0.019	-17.639	0.051
	-19.694	-0.004	-17.622	0.005
	-19.681	0.033	-17.491	0.025
	-19.666	-0.042	-17.489	-0.132
	-19.585	0.024	-17.463	0.013
	-19.548	0.028	-17.345	0.008
	-19.523	-0.097	-17.166	-0.022
	-19.326	-0.017	-16.921	-0.026
	-19.222	0.011	-16.866	-0.02
	-19.2	0.005	-16.502	0.089
	-19.023	-0.091	-16.388	0.094
	-18.995	-0.05	-16.13	0.008
	-18.804	-0.078	-16.046	-0.082
	-18.799	0.025	-16.009	-0.055
	-18.786	0.015	-15.834	-0.007
	-18.653	-0.01	-15.814	-0.107
	-18.555	0.058	-15.782	-0.047
	-18.452	-0.004	-15.636	-0.002
	-18.249	-0.065	-15.582	-0.017
	-18.249	-0.045	-15.546	-0.044
	-18.129	-0.053	-15.481	-0.022
	-18.056	0.001	-15.29	-0.082
	-17.923	0.038	-15.215	-0.014
	-17.873	0.033	-15.139	0.077
	-17.732	0.03	-15.012	0.008
	-17.292	-0.007	-14.995	-0.009
	-17.17	0.023	-14.823	0.032
	-17.084	-0.01	-14.79	-0.022
	-17.069	-0.055	-14.744	-0.021
	-16.914	-0.018	-14.65	0.002
	-16.878	0.035	-14.469	-0.045
	-16.695	0.029	-14.463	-0.031
	-16.671	0.009	-14.28	0.009
	-16.478	0.033	-14.193	0.066
	-16.472	0.093	-13.775	0.024
	-16.449	0.023	-13.59	-0.006
	-16.415	-0.041	-13.478	-0.04
	-16.338	0.02	-13.414	0.07
	-16.309	0.114	-13.324	0.065
	-16.191	-0.021	-13.261	-0.003
	-16.161	0.023	-13.171	0.058
	-16.158	0	-13.003	0.008
	-15.826	-0.013	-12.932	0.014
	-15.805	-0.053	-12.574	0.023
	-15.659	-0.026	-12.405	0.019
	-15.378	0.016	-12.377	-0.101
	-15.181	0.048	-12.326	-0.062
	-15.141	0.032	-12.309	0.018
	-14.337	-0.034	-12.205	0.095
	-14.318	0.003	-12.144	-0.101
	-14.284	0.063	-12.09	0.005
	-14.2	-0.166	-11.958	-0.015
	-14.182	-0.014	-11.956	-0.022
	-14.051	-0.045	-11.956	0.031
	-14.013	0.044	-11.912	0.029
	-13.969	-0.006	-11.793	0.01
	-13.737	-0.044	-11.756	0.012
	-13.734	0.007	-11.709	0.014
	-13.625	-0.033	-11.695	-0.004
	-13.609	-0.015	-11.238	0.031
	-13.491	-0.094	-11.151	-0.003
	-13.455	0.021	-11.083	0.009
	-13.448	-0.049	-11.077	0.003
	-13.328	0.102	-11.038	0.015
	-13.302	-0.061	-10.906	0.014
	-13.29	0.062	-10.85	0.043
	-13.086	0.002	-10.767	-0.005
	-12.992	0.065	-10.753	-0.02
	-12.896	0.047	-10.72	0.014
	-12.853	-0.005	-10.715	0.033
	-12.705	-0.01	-10.698	0.007
	-12.511	0.03	-10.587	0.001
	-12.457	-0.009	-10.577	-0.028
	-12.424	0.031	-10.463	-0.04
	-12.4	-0.034	-10.458	-0.013
	-12.375	-0.038	-10.451	0.034
	-12.257	0.013	-10.406	0.026
	-12.13	-0.032	-10.217	-0.048
	-12.086	0.095	-10.097	0.003
	-12.032	-0.051	-9.877	-0.009
	-11.915	-0.049	-9.835	0.008
	-11.9	0.108	-9.807	-0.057
	-11.454	0.004	-9.671	-0.006
	-11.309	0.029	-9.653	0.039
	-11.291	0.049	-9.565	0.024
	-11.288	0.009	-9.138	0.033
	-11.257	0.053	-9.128	0.042
	-11.192	-0.01	-9.097	-0.041
	-11.162	-0.03	-8.979	-0.069
	-11.16	-0.019	-8.857	0.033
	-11.109	0.048	-8.771	-0.05
	-11.067	0	-8.619	-0.007
	-11.033	0.014	-8.615	0.013
	-10.984	-0.002	-8.534	-0.056
	-10.961	0.007	-8.522	0.028
	-10.938	0.071	-8.453	0.027
	-10.888	-0.043	-8.432	-0.006
	-10.835	-0.014	-8.289	-0.014
	-10.678	-0.011	-8.236	-0.023
	-10.642	-0.028	-8.223	-0.044
	-10.599	-0.108	-8.198	0.034
	-10.578	0.073	-8.074	0.023
	-10.479	-0.002	-7.983	-0.014
	-10.41	0.019	-7.932	-0.047
	-10.4	0.046	-7.732	-0.021
	-10.272	0.064	-7.599	0.002
	-10.216	0.034	-7.579	-0.025
	-10.2	0.041	-7.503	0.054
	-10.141	-0.034	-7.49	0.006
	-9.977	-0.008	-7.453	0.064
	-9.866	-0.039	-7.344	0.087
	-9.833	0.051	-7.288	-0.001
	-9.783	0.003	-7.285	-0.042
	-9.731	0.033	-7.137	0.016
	-9.701	0.014	-7.127	-0.079
	-9.671	-0.026	-7.093	-0.044
	-9.624	0.017	-7.031	-0.053
	-9.545	-0.013	-6.994	-0.019
	-9.48	-0.028	-6.915	-0.01
	-9.442	0.091	-6.911	-0.004
	-9.416	-0.049	-6.887	0.06
	-9.341	-0.004	-6.881	-0.003
	-9.324	-0.081	-6.862	0.01
	-9.312	-0.025	-6.825	0.011
	-9.291	-0.022	-6.802	0.058
	-9.288	0.049	-6.799	-0.011
	-9.218	-0.015	-6.769	-0.001
	-9.181	0.001	-6.714	-0.044
	-9.117	0.004	-6.699	0.042
	-9.102	-0.001	-6.444	-0.014
	-9.032	0.043	-6.422	-0.025
	-8.945	-0.076	-6.283	-0.008
	-8.817	-0.035	-6.253	-0.067
	-8.752	0.067	-6.158	0.032
	-8.692	0.028	-6.122	-0.006
	-8.646	-0.076	-6.007	-0.013
	-8.569	-0.056	-6.006	0.005
	-8.544	-0.001	-5.983	-0.036
	-8.533	0.017	-5.964	0.013
	-8.457	-0.05	-5.885	-0.032
	-8.447	0.096	-5.688	-0.014
	-8.417	-0.005	-5.652	0.019
	-8.41	-0.011	-5.589	-0.008
	-8.303	-0.014	-5.536	-0.028
	-8.188	0.014	-5.489	-0.018
	-8.156	0.012	-5.445	-0.027
	-8.084	-0.014	-5.371	0.035
	-8.028	-0.096	-5.22	-0.033
	-8.009	-0.003	-5.218	0
	-7.799	0.041	-5.166	-0.012
	-7.771	-0.053	-5.147	-0.064
	-7.762	-0.12	-5.074	-0.009
	-7.73	0.018	-5.018	-0.001
	-7.651	-0.015	-4.999	-0.029
	-7.636	-0.02	-4.908	0.008
	-7.633	0.122	-4.907	-0.043
	-7.575	-0.091	-4.903	0.012
	-7.536	-0.025	-4.865	0.011
	-7.445	0.048	-4.803	0.008
	-7.417	-0.019	-4.68	0.017
	-7.409	-0.052	-4.593	0.0218196
	-7.29	0.054	-4.584	-0.043
	-7.217	-0.263	-4.544	-0.001
	-7.144	-0.07	-4.54	-0.036
	-7.14	0.029	-4.476	0.022
	-7.055	0.008	-4.44	-0.015
	-6.899	-0.014	-4.302	0.007
	-6.891	-0.022	-4.292	0.016
	-6.865	-0.077	-4.267	-0.065
	-6.831	0.04	-4.221	0.007
	-6.749	-0.079	-4.188	-0.058
	-6.717	0.034	-4.135	-0.068
	-6.483	0.107	-4.126	0.002
	-6.387	-0.049	-4.125	-0.013
	-6.362	-0.023	-4.096	-0.029
	-6.33	-0.004	-4.091	0.002
	-6.316	-0.068	-3.975	0.044
	-6.305	-0.027	-3.825	-0.026
	-6.304	-0.004	-3.787	-0.002
	-6.302	-0.035	-3.666	-0.022
	-6.259	-0.006	-3.513	-0.028
	-6.24	-0.065	-3.492	-0.067
	-6.222	-0.058	-3.387	0.04
	-6.096	0.05	-3.361	0.015
	-6.074	0.097	-3.252	0.049
	-5.95	-0.009	-3.185	0.008
	-5.949	-0.045	-3.144	-0.06
	-5.91	0.015	-3.107	0.044
	-5.819	-0.091	-3.081	-0.061
	-5.694	-0.005	-3.036	-0.028
	-5.652	-0.093	-3	0.022
	-5.605	-0.04	-2.887	0.03
	-5.586	0.07	-2.819	-0.001
	-5.567	0.055	-2.694	0.016
	-5.495	-0.004	-2.65	-0.012
	-5.437	0.005	-2.629	-0.066
	-5.36	0.042	-2.622	-0.026
	-5.287	-0.032	-2.615	0.027
	-5.257	0.029	-2.609	-0.009
	-5.164	0.008	-2.606	0.009
	-5.107	-0.037	-2.487	0.004
	-4.965	0.041	-2.282	-0.029
	-4.87	0.01	-2.261	0.018
	-4.851	-0.016	-2.188	0.015
	-4.832	0.021	-2.166	-0.024
	-4.774	-0.018	-2.151	0.009
	-4.737	-0.046	-2.061	0.066
	-4.602	0.002	-2.046	0.021
	-4.484	-0.009	-1.957	-0.003
	-4.481	0.003	-1.943	-0.032
	-4.416	-0.044	-1.928	-0.034
	-4.395	-0.034	-1.916	0.014
	-4.386	0.038	-1.911	-0.004
	-4.232	0.001	-1.812	-0.026
	-4.151	-0.06	-1.81	-0.018
	-4.073	-0.101	-1.715	-0.02
	-4.009	-0.015	-1.7	-0.01
	-3.99	-0.004	-1.69	-0.054
	-3.984	-0.04	-1.687	-0.022
	-3.977	0.007	-1.679	0.002
	-3.838	0.016	-1.679	0.011
	-3.805	-0.016	-1.658	-0.007
	-3.749	-0.005	-1.589	-0.026
	-3.656	0.025	-1.58	0.001
	-3.589	-0.008	-1.539	0.049
	-3.585	0.025	-1.441	0.02
	-3.572	-0.055	-1.386	0.01
	-3.521	-0.042	-1.32	0.002
	-3.515	-0.023	-1.206	0.006
	-3.509	0.024	-1.181	0.038
	-3.47	-0.074	-1.163	-0.034
	-3.384	-0.006	-1.087	-0.026
	-3.347	0.022	-0.988	-0.003
	-3.283	-0.041	-0.969	-0.032
	-3.242	-0.075	-0.938	-0.015
	-3.233	0.033	-0.909	0.022
	-3.169	0.144	-0.856	-0.018
	-3.164	0.065	-0.837	-0.004
	-3.164	-0.006	-0.75	0.017
	-3.153	0.008	-0.746	-0.043
	-3.046	-0.026	-0.737	0.008
	-2.89	0.022	-0.718	-0.041
	-2.84	0	-0.713	-0.052
	-2.809	-0.016	-0.685	-0.108
	-2.809	-0.091	-0.656	0.001
	-2.776	0.016	-0.634	-0.066
	-2.775	-0.023	-0.507	-0.106
	-2.774	0.009	-0.468	-0.015
	-2.771	-0.011	-0.394	0.018
	-2.768	-0.013	-0.382	-0.014
	-2.608	-0.01	-0.359	0.014
	-2.562	-0.015	-0.302	-0.017
	-2.562	-0.049	-0.258	-0.001
	-2.554	-0.023	-0.14	-0.069
	-2.552	0.007	-0.124	-0.079
	-2.49	-0.023	-0.115	0.005
	-2.415	-0.027	-0.041	0.032
	-2.4	-0.011	0	0
	-2.39	-0.015	0	0
	-2.364	0.008	0	0
	-2.306	-0.009	0	0
	-2.236	-0.005	0	0
	-2.163	-0.064	0	0
	-2.161	0.012	0	0
	-2.12	0.033	0	0
	-2.08	-0.056	0	0
	-1.969	0.025	0	0
	-1.877	0.032	0	0
	-1.797	0.005	0	0
	-1.786	-0.002	0	0
	-1.747	-0.061	0	0
	-1.74	-0.001	0	0
	-1.713	0.012	0	0
	-1.707	0.006	0	0
	-1.675	0.046	0	0
	-1.671	0.019	0	0
	-1.551	-0.041	0	0
	-1.524	-0.063	0	0
	-1.376	-0.039	0	0
	-1.372	0.039	0.022	0.024
	-1.34	-0.031	0.191	-0.005
	-1.327	0.003	0.241	0.013
	-1.313	0.021	0.265	-0.008
	-1.203	-0.037	0.275	0.016
	-1.16	0.147	0.281	-0.006
	-1.147	-0.017	0.333	0
	-1.133	0.03	0.348	-0.012
	-1.116	0.003	0.352	-0.069
	-1.111	-0.028	0.376	-0.023
	-1.086	-0.001	0.377	-0.021
	-0.976	-0.004	0.412	0.001
	-0.942	-0.092	0.443	0
	-0.927	0.012	0.53	0.026
	-0.922	-0.018	0.839	0.033
	-0.896	0.005	0.875	0.032
	-0.893	0.042	0.968	-0.008
	-0.887	0.082	0.974	-0.033
	-0.871	-0.081	0.991	0.017
	-0.866	0.146	1.027	0.005
	-0.835	0.036	1.068	-0.004
	-0.828	-0.015	1.116	-0.001
	-0.821	-0.009	1.121	0.024
	-0.768	-0.01	1.135	0.034
	-0.736	-0.093	1.273	0.002
	-0.621	-0.012	1.274	-0.014
	-0.599	-0.018	1.419	-0.024
	-0.591	-0.006	1.448	0.067
	-0.567	-0.028	1.546	-0.039
	-0.561	-0.021	1.577	0.015
	-0.509	-0.033	1.649	-0.001
	-0.483	-0.024	1.697	0.032
	-0.399	-0.015	1.713	0.123
	-0.379	0.026	1.722	-0.079
	-0.372	-0.011	1.765	0.01
	-0.368	-0.025	1.865	0.028
	-0.352	-0.013	1.908	0.024
	-0.269	-0.018	2.003	0.022
	-0.208	-0.014	2.05	-0.029
	0	0	2.061	0.022
	0	0	2.143	0.002
	0	0	2.153	-0.026
	0	0	2.199	0.028
	0	0	2.246	-0.064
	0	0	2.259	0.01
	0	0	2.259	0.015
	0	0	2.269	-0.047
	0	0	2.393	-0.052
	0	0	2.48	-0.005
	0	0	2.587	-0.02
	0	0	2.613	0.029
	0	0	2.754	0.038
	0	0	2.772	-0.009
	0	0	2.811	-0.031
	0	0	2.918	0.006
	0	0	2.995	0.086
	0	0	3.086	0.032
	0	0	3.115	-0.022
	0.083	-0.027	3.117	0.028
	0.095	0.062	3.143	0.064
	0.153	-0.086	3.154	0.044
	0.166	0.064	3.155	-0.031
	0.267	-0.196	3.228	-0.004
	0.335	-0.033	3.357	0.018
	0.342	0.024	3.393	-0.013
	0.351	0.056	3.439	0.025
	0.401	-0.047	3.498	-0.009
	0.55	-0.033	3.675	-0.018
	0.68	0.068	3.694	-0.011
	0.718	-0.005	3.777	-0.034
	0.726	-0.028	3.841	-0.004
	0.768	-0.037	3.884	0.017
	0.791	0.012	3.887	-0.057
	0.792	0.009	3.93	-0.029
	0.819	-0.014	3.935	0.024
	0.879	-0.005	4.185	-0.025
	0.939	-0.012	4.215	-0.012
	0.944	-0.007	4.255	-0.051
	0.971	0.013	4.304	-0.023
	1.013	-0.012	4.365	-0.029
	1.029	0.035	4.387	-0.076
	1.084	-0.004	4.417	-0.044
	1.094	0.007	4.421	0.011
	1.111	-0.072	4.485	-0.008
	1.134	0.027	4.52	-0.003
	1.382	0.013	4.677	-0.042
	1.478	-0.035	4.745	-0.036
	1.491	0.007	4.778	-0.04
	1.623	-0.018	4.811	-0.009
	1.623	0.019	4.917	-0.016
	1.683	-0.09	4.919	0.025
	1.693	-0.098	4.938	0.017
	1.74	0.015	4.976	0.033
	1.78	0.019	5.021	-0.014
	1.871	-0.02	5.048	0.013
	1.911	0.025	5.097	-0.01
	1.97	0.015	5.098	0.003
	2	0.002	5.101	0.022
	2.079	-0.043	5.26	-0.025
	2.121	-0.048	5.287	0.025
	2.15	-0.043	5.317	-0.005
	2.204	-0.005	5.331	0.036
	2.28	-0.033	5.445	-0.086
	2.286	-0.011	5.46	-0.003
	2.292	-0.01	5.506	0.036
	2.292	-0.004	5.609	0.025
	2.301	-0.047	5.611	0.008
	2.372	-0.006	5.649	-0.034
	2.377	-0.009	5.697	0.011
	2.542	0.011	5.709	0.02
	2.561	0.062	5.787	-0.063
	2.616	-0.067	5.798	-0.011
	2.621	-0.019	5.811	-0.057
	2.63	0.023	5.85	-0.073
	2.7	0.045	5.881	-0.038
	2.706	-0.019	5.946	0.032
	2.779	0.041	6.119	-0.034
	2.825	-0.043	6.176	-0.019
	2.837	-0.053	6.249	0.021
	2.866	-0.006	6.332	0.008
	2.891	0.0383281	6.545	-0.025
	2.97	0.01	6.554	-0.006
	3.037	-0.01	6.592	-0.101
	3.299	-0.027	6.606	0.031
	3.354	0.028	6.637	-0.036
	3.394	-0.08	6.651	0.015
	3.4	-0.007	6.693	0.024
	3.418	0.003	6.852	-0.069
	3.499	0.019	6.933	-0.013
	3.536	0.016	6.987	0.021
	3.588	-0.002	7.33	-0.013
	3.593	-0.025	7.412	-0.022
	3.648	0.035	7.594	-0.003
	3.661	-0.056	7.62	-0.087
	3.671	0.065	7.654	-0.006
	3.701	-0.034	7.733	-0.007
	3.737	-0.005	7.894	0.042
	3.79	0.033	7.895	0.005
	3.877	-0.005	7.903	-0.022
	3.91	-0.004	8.05	0.005
	3.92	-0.027	8.089	-0.011
	3.958	0.049	8.223	0.031
	4.048	0.008	8.303	0.033
	4.121	-0.007	8.435	-0.028
	4.125	0.03	8.492	0.03
	4.125	0.019	8.862	0.039
	4.15	0.024	8.955	0.018
	4.152	-0.037	9.006	0.029
	4.2	0.07	9.114	0.031
	4.216	0.028	9.161	-0.035
	4.237	-0.094	9.247	-0.01
	4.29	0.058	9.316	-0.062
	4.311	-0.052	9.331	0.012
	4.366	-0.007	9.419	0.009
	4.433	-0.007	9.494	-0.012
	4.462	-0.077	9.598	0.02
	4.464	-0.002	9.655	0.042
	4.519	-0.025	9.657	0.018
	4.632	-0.067	9.664	-0.018
	4.652	0.05	9.69	0.01
	4.77	-0.015	9.747	-0.114
	4.801	-0.041	9.869	-0.02
	4.843	0.011	9.947	-0.03
	4.898	-0.047	10.07	-0.019
	4.915	-0.038	10.347	-0.039
	4.964	-0.04	10.456	-0.063
	5.203	0.013	10.634	0.012
	5.288	0	10.935	0.048
	5.303	-0.06	10.975	0.008
	5.318	-0.066	11.163	0.007
	5.319	-0.008	11.267	-0.095
	5.329	0.017	11.267	-0.01
	5.333	-0.032	11.379	0.037
	5.38	0.012	11.457	0.007
	5.415	-0.03	11.605	-0.017
	5.592	-0.041	11.659	-0.022
	5.67	-0.023	11.695	-0.005
	5.914	0	11.877	-0.072
	6.05	-0.003	11.981	0.007
	6.068	-0.026	12.079	-0.026
	6.197	-0.011	12.212	0.006
	6.273	-0.044	12.298	0
	6.335	-0.027	12.571	-0.075
	6.336	0.003	12.783	-0.022
	6.444	0.066	13.063	0.023
	6.505	0.016	13.096	0.025
	6.557	0.005	13.187	0.007
	6.572	0.005	13.321	0.024
	6.647	0.011	13.358	0.051
	6.666	-0.014	13.621	-0.007
	6.683	-0.091	13.804	-0.027
	6.685	-0.031	13.893	0.045
	6.76	-0.006	13.917	0.003
	6.776	0.029	13.944	0.001
	6.908	-0.014	13.995	-0.027
	6.944	-0.063	14.052	-0.008
	6.946	-0.141	14.182	-0.066
	7.116	-0.057	14.447	0.063
	7.164	-0.035	14.641	0.078
	7.284	0.006	14.662	-0.024
	7.292	-0.007	14.687	-0.062
	7.318	-0.055	15.112	0.075
	7.372	-0.007	15.469	-0.031
	7.489	-0.008	15.541	0.014
	7.501	-0.0923281	15.572	-0.021
	7.526	-0.027	15.612	-0.032
	7.621	0.151	15.701	0.045
	7.786	-0.024	15.702	0.016
	7.823	0.005	16.211	0.024
	7.9	-0.005	16.272	-0.004
	8.048	0.029	16.386	0.004
	8.126	-0.021	16.392	-0.039
	8.127	-0.016	16.408	-0.14
	8.153	0	16.529	0.01
	8.162	-0.036	16.902	0.018
	8.192	0.059	16.967	0.028
	8.306	0.065	17.052	0.081
	8.346	-0.012	17.121	0.014
	8.353	-0.039	17.132	0.018
	8.462	-0.005	17.162	-0.001
	8.467	0.015	17.194	-0.033
	8.645	-0.028	17.4	0.116
	8.712	-0.012	17.431	0.066
	8.826	-0.126	17.491	-0.023
	8.869	-0.009	17.683	-0.105
	9.118	-0.001	17.977	0.015
	9.165	0.003	18.074	-0.009
	9.179	-0.002	18.297	-0.064
	9.372	0.01	18.683	0.001
	9.562	-0.074	19.137	-0.027
	9.577	0.013	19.363	0.017
	9.588	-0.05	19.715	-0.051
	9.622	-0.059	19.783	-0.031
	9.647	0.007	20.06	0.03
	9.68	-0.03	20.122	-0.042
	9.75	-0.014	20.211	-0.002
	9.789	0.002	20.275	-0.013
	9.824	-0.014	20.396	-0.026
	9.923	-0.003	20.423	-0.019
	10.092	0.004	20.994	-0.037
	10.215	0.131	21.09	-0.055
	10.452	0	21.196	0.016
	10.618	-0.016	21.206	0.014
	10.618	-0.016	21.276	0.022
	10.647	0.013	21.919	0.074
	10.669	0.006	21.98	0.014
	10.676	0.003	22.838	0.023
	10.745	-0.001	22.854	0.017
	10.754	-0.012	22.879	0.001
	10.868	0.094	23.329	0.018
	10.966	-0.025	23.782	-0.019
	11.007	-0.015	23.884	0.001
	11.101	0.076	24.401	-0.026
	11.107	0.019	24.414	0.033
	11.183	0.011	24.425	0.028
	11.246	-0.051	24.581	-0.011
	11.438	-0.03	24.63	-0.013
	11.548	-0.03	24.851	0.008
	11.59	-0.009	25.193	0.003
	11.768	-0.022	26.206	0
	11.849	0.014	26.358	-0.084
	11.92	-0.075	26.459	0.021
	12.074	-0.042	26.659	-0.037
	12.107	0.013	26.962	0.046
	12.219	-0.049	27.033	-0.012
	12.408	0.033	27.53	0.026
	12.415	0.054	27.82	0.043
	12.456	0.009	29.139	0.046
	12.547	-0.003	29.318	-0.027
	12.62	-0.038	29.438	-0.014
	12.649	0.016	29.49	-0.135
	12.66	-0.012	29.535	-0.056
	12.757	-0.105	29.65	0.042
	13.276	0.006	29.857	0
	13.292	-0.05	29.896	0.017
	13.399	-0.001	29.938	-0.04
	13.431	0.001	29.997	0.001
	13.76	-0.024	30.191	0.009
	13.983	-0.077	30.405	0.006
	14.021	-0.016	30.807	-0.013
	14.038	-0.045	30.977	0.003
	14.148	0.053	31.008	-0.087
	14.149	0.041	31.262	0.09
	14.354	0.018	31.305	-0.104
	14.512	-0.003	31.749	-0.06
	14.588	0.004	31.986	-0.007
	14.771	-0.074	33.052	-0.001
	14.838	-0.012	33.596	0.002
	14.857	0.051	33.874	-0.002
	15.06	-0.045	34.449	-0.032
	15.345	-0.012	34.598	0.004
	15.548	-0.043	34.64	0.006
	15.629	-0.019	34.989	0.024
	15.757	-0.12	35.153	0.015
	15.761	0.005	35.466	0.016
	15.772	-0.04	35.634	0.006
	15.865	-0.039	35.819	-0.014
	15.935	-0.005	36.029	0.026
	15.996	-0.021	36.528	0.003
	16.006	0.016	37.822	-0.015
	16.094	-0.051	38.221	-0.01
	16.112	0.095	38.672	0.049
	16.118	-0.031	38.993	0.018
	16.627	0.002	39.439	-0.037
	16.66	0.004	39.514	0.014
	16.689	-0.06	40.018	0.054
	16.872	0	41.09	0.036
	16.875	-0.012	41.99	0.122
	16.939	-0.011	42.251	-0.023
	17.039	-0.019	42.589	-0.015
	17.087	-0.003	43.336	-0.023
	17.688	0.06	43.361	-0.03
	17.929	-0.113	43.581	-0.029
	18.147	-0.026	43.671	0.062
	18.239	-0.028	44.976	0.002
	18.308	-0.017	46.259	0.006
	18.526	-0.057	46.909	-0.09
	18.53	0.022	47.495	-0.033
	18.545	-0.032	48.578	-0.114
	18.996	-0.016	48.783	0.031
	19.158	-0.016	48.834	-0.04
	19.163	0.009	49.314	0.06
	19.182	-0.009	49.558	-0.047
	19.245	0.012	51.277	-0.033
	19.443	0.027	51.489	-0.093
	19.87	0.007	52.923	-0.043
	19.885	0.021	53.11	0.018
	20.014	-0.033	53.381	0.01
	20.249	0.044	53.671	-0.046
	20.731	-0.04	54.4	-0.002
	20.86	0.042	54.553	-0.028
	21.116	-0.012	54.702	0.012
	21.127	-0.108	54.771	-0.009
	21.265	-0.012	55.45	0.106
	21.409	-0.067	55.507	-0.051
	21.602	-0.084	55.556	-0.012
	21.81	-0.067	55.655	0.046
	22.438	0.07	56.452	-0.046
	22.496	-0.009	56.634	0.023
	22.691	-0.028	57.809	0.052
	22.995	-0.014	57.833	-0.079
	23.033	-0.164	59.171	-0.007
	23.158	-0.01	60.04	-0.012
	23.309	0.029	62.186	-0.001
	23.596	-0.042	65.348	0.02
	23.757	-0.014	65.907	0.002
	24.02	-0.027	67.254	-0.006
	24.186	-0.025	68.974	0.123
	24.207	-0.038	72.233	0.047
	24.425	-0.019	72.276	0.023
	24.562	0.005	72.321	0.018
	24.891	0.006	72.589	-0.071
	24.955	-0.027	73.366	-0.005
	24.977	0.02	74.036	-0.03
	25.379	-0.019	74.568	-0.019
	25.946	0.059	75.553	0.034
	25.991	0.077	75.577	-0.005
	26.052	0.011	75.726	0.066
	26.271	0.018	80.485	0.058
	26.573	-0.044	81.457	0.006
	26.579	-0.029	83.601	0.094
	26.984	0.06	85.317	0.034
	27.026	-0.023	85.949	0.032
	27.177	-0.021	88.844	-0.058
	27.233	0.006	92.202	-0.056
	27.598	0.009	101.135	-0.052
	27.627	-0.012	103.795	-0.016
	27.912	0.044	104.985	0.134
	27.979	0.093	105.207	0.019
	28.745	-0.047	110.102	-0.009
	29.044	-0.044	118.399	-0.015
	29.126	0.048	162.089	0.038
	29.462	-0.017	165.082	0.057
	29.651	0.031	177.289	0.073
	29.782	0.088	183.002	-0.065
	29.794	-0.055	195.303	0.123
	29.86	-0.014
	30.258	-0.017
	30.31	-0.093
	31.127	-0.017
	31.151	-0.052
	31.179	-0.067
	31.431	0.002
	31.542	-0.015
	31.572	-0.016
	32.087	-0.067
	32.156	0.017
	33.123	0.023
	34.065	-0.046
	34.374	-0.006
	34.425	-0.044
	35.484	0.03
	35.49	0.011
	36.369	0.048
	36.378	0.068
	36.666	-0.039
	37.411	-0.057
	37.943	0.006
	38.318	-0.019
	38.832	0.136
	39.516	-0.012
	39.539	-0.035
	39.907	-0.02
	40.34	-0.023
	40.687	0.025
	40.757	-0.021
	41.069	0.073
	41.421	-0.064
	41.491	-0.035
	41.807	0.012
	42.018	-0.023
	43.135	0.055
	43.206	-0.017
	43.831	-0.037
	43.886	-0.049
	43.982	-0.001
	44.523	-0.008
	44.668	0.018
	44.802	0.141
	46.072	0.006
	46.093	0.004
	46.238	0.086
	46.67	-0.037
	47.499	-0.019
	47.852	-0.04
	49.413	-0.043
	49.774	-0.081
	50.318	0.045
	51.421	-0.023
	51.768	-0.104
	51.835	-0.021
	53.94	0.004
	54.414	0.002
	55.109	-0.081
	55.37	-0.045
	56.3	-0.031
	56.545	-0.035
	57.17	0
	57.837	0.05
	57.84	0.004
	59.099	-0.033
	59.119	-0.04
	59.599	0.006
	62.729	-0.044
	64.274	-0.066
	66.372	-0.071
	70.082	-0.109
	70.424	-0.086
	71.694	-0.021
	76.791	0.036
	78.435	-0.083
	79.289	0.191
	79.973	0.001
	80.359	-0.021
	81.972	0.082
	82.005	0.028
	82.56	0.148
	85.811	0.071
	90.856	-0.023
	94.297	0.005
	94.905	-0.011
	98.159	-0.039
	109.146	-0.112
	112.43	-0.025
	112.571	0.02
	118.836	-0.02
	122.408	-0.022
	138.203	0.026
	183.659	-0.048
	203.64	-0.138
	44.523	0.031
	44.668	0.078
	44.802	0
	45.819	0.128
	46.093	0.106
	46.67	0.042
	47.499	0.139
	47.852	0.089
	49.413	0.107
	49.774	0.159
	50.318	0.063
	51.421	0.052
	51.768	0.22
	51.809	0.052
	53.617	0.051
	53.94	0.028
	54.273	0.018
	54.414	0.062
	55.109	0.193
	55.37	0.062
	56.3	0.075
	56.545	0.08
	56.808	0.079
	57.17	0.11
	57.837	0.033
	57.84	0.126
	59.099	0.089
	59.119	0.122
	59.451	0.028
	59.599	0.037
	62.729	0.036
	64.274	0.135
	66.372	0.153
	70.082	0.173
	70.424	0.116
	71.694	0.038
	75.937	0.012
	76.791	0.075
	78.145	0.05
	78.435	0.121
	79.973	0.087
	80.359	0.081
	81.972	0
	82.005	-0.015
	82.56	0.067
	85.811	0.086
	87.527	0.036
	90.856	0.111
	94.297	0.012
	94.905	0.029
	98.159	0.066
	104.772	0.009
	106.52	0.053
	109.146	0.134
	111.666	0.058
	112.571	0.046
	118.836	0.077
	122.408	0.079
	138.203	0.002
	183.659	0.118
	203.64	0.175
	205.672	0.054

## Sheet: F3S2F
Fig. 3-figure supplement 2F			Changes in RhoA activation at dendritic branch points vs. changes in dendritic length in hippocampal neurons
	Individual ranked data					Binned data
	Vector		BAI1 Kd			Vector				BAI1 Kd
	∆Length (µm)	RhoA act.	∆Length (µm)	RhoA act.		∆Length (µm)	SEM	RhoA act.	SEM	∆Length (µm)	SEM	RhoA act.	SEM
	-251.959	-0.215	-221.76	0.005		-48.7061	0.485017	-0.0203479	0.00909267	-58.7331	0.651576	-0.0156778	0.00708434
	-148.927	-0.011	-155.201	-0.015		-29.6526	1.61486	-0.0204402	0.00552026	-39.0949	0.416626	-0.0146762	0.00631899
	-145.538	0.033	-95.651	0.014		-9.60685	1.17799	-0.0064196	0.00236974	-19.9081	0.251722	-0.00895211	0.00337836
	-120.188	0.01	-90.251	-0.119		2.28083	0.104256	-0.00282873	0.00138483	-2.20174	0.10462	-0.00270787	0.00101261
	-114.781	-0.204	-87.494	-0.151		19.7442	0.258721	-0.00677523	0.00274099	9.57418	0.193874	-0.00424373	0.00208524
	-97.622	-0.036	-85.985	-0.028		39.4293	0.431492	0.00422596	0.00801724	29.6906	0.383639	-0.00132468	0.00260913
	-90.581	0.001	-81.038	-0.035		59.9693	0.927925	-0.0103646	0.00853101	50.0548	0.449924	0.0112719	0.00772335
	-88.321	-0.053	-71.088	-0.023						90.7366	3.01447	0.0312037	0.0140304
	-86.466	0.005	-70.581	-0.014
	-81.242	-0.19	-67.096	-0.001
	-80.751	0.007	-65.838	-0.017
	-78.524	0.056	-64.541	-0.033
	-75.656	-0.059	-62.171	-0.015
	-68.991	-0.224	-60.908	0.002
	-68.301	-0.058	-60.68	0.011
	-68.101	0.001	-60.495	-0.041
	-68.01	0.022	-60.383	-0.006
	-67.523	-0.012	-60.288	-0.007
	-67.39	-0.044	-59.987	-0.003
	-65.095	0.012	-59.503	-0.015
	-64.644	-0.042	-58.917	-0.026
	-64.545	-0.029	-58.657	0.004
	-63.711	-0.042	-57.902	-0.023
	-63.661	0	-56.878	0.014
	-63.612	0.011	-55.64	-0.001
	-63.255	-0.052	-53.7	-0.173
	-62.47	0.017	-53.693	-0.006
	-61.724	0.005	-52.998	-0.015
	-61.433	-0.009	-52.348	-0.027
	-59.853	-0.031	-51.823	-0.046
	-57.447	-0.034	-51.168	-0.035
	-55.538	0.002	-50.778	0.014
	-55.144	-0.046	-50.668	0.046
	-54.942	-0.026	-48.89	-0.036
	-54.341	-0.099	-48.752	-0.002
	-53.888	-0.007	-48.238	-0.019
	-52.233	-0.008	-45.204	-0.018
	-51.871	-0.046	-44.592	-0.036
	-51.611	-0.006	-44.541	-0.057
	-51.343	-0.013	-44.436	-0.01
	-51.004	-0.23	-43.639	-0.009
	-50.311	0.044	-43.073	0.001
	-50.15	-0.024	-42.861	-0.028
	-50.127	0.027	-42.565	-0.046
	-47.837	-0.006	-42.385	0.02
	-47.227	-0.04	-42.342	0.011
	-46.306	0.003	-41.99	-0.162
	-46.07	-0.02	-41.186	0.005
	-45.557	0.017	-40.576	-0.006
	-45.386	0.002	-40.362	0.049
	-45.004	0.006	-40.232	0.049
	-44.611	0.033	-40.14	0.019
	-43.944	0.001	-39.95	-0.002
	-43.205	-0.048	-39.829	-0.004
	-42.955	-0.017	-39.706	0.02
	-42.458	-0.01	-38.581	-0.007
	-42.135	-0.048	-38.266	0.02
	-41.834	0.008	-37.68	0.029
	-40.805	-0.029	-37.587	-0.095
	-40.139	0.027	-37.233	0.009
	-39.684	-0.027	-36.994	-0.007
	-39.421	0.021	-36.803	-0.033
	-39.01	0.038	-36.25	0.014
	-38.321	-0.214	-35.759	-0.04
	-37.957	-0.018	-35.721	-0.033
	-37.737	-0.007	-35.461	-0.032
	-37.679	0.005	-35.328	-0.07
	-37.495	-0.026	-35.206	0.008
	-37.287	-0.005	-34.892	-0.1
	-37.198	0.014	-34.746	0.028
	-36.77	0.019	-34.403	-0.014
	-36.605	-0.044	-33.714	0.041
	-36.21	-0.02	-33.477	-0.035
	-35.973	-0.003	-33.131	0.043
	-35.645	0.011	-32.021	-0.012
	-35.59	-0.169	-31.98	-0.043
	-35.559	-0.027	-31.958	-0.03
	-35.414	0.004	-31.84	-0.005
	-35.249	0.005	-31.699	0.018
	-35.076	-0.051	-31.426	-0.019
	-34.809	0.002	-31.13	-0.014
	-34.727	-0.198	-30.875	0.016
	-34.273	0.008	-30.813	0.002
	-34.245	-0.037	-30.811	-0.094
	-34.049	-0.194	-30.354	-0.05
	-33.887	0.002	-29.998	0
	-33.863	-0.007	-29.954	0.003
	-33.529	-0.014	-29.377	-0.102
	-33.432	-0.044	-29.374	0.014
	-33.044	0.051	-29.294	-0.051
	-32.94	0.016	-29.248	0.003
	-32.289	-0.035	-29.089	-0.059
	-31.998	0.012	-29.061	-0.038
	-31.926	-0.01	-28.973	-0.015
	-31.702	0.038	-28.799	-0.008
	-31.629	0.032	-28.362	-0.012
	-31.539	-0.026	-28.244	-0.015
	-31.124	0.013	-28.186	-0.016
	-31.073	-0.002	-28.181	0.013
	-30.958	-0.003	-28.173	-0.001
	-30.364	0.022	-27.96	-0.116
	-29.936	0.004	-27.815	0.029
	-29.92	-0.041	-27.808	0.014
	-29.803	0.019	-27.164	-0.012
	-28.971	-0.037	-26.85	-0.013
	-28.97	0.007	-26.829	-0.017
	-28.825	-0.006	-26.788	-0.012
	-28.788	-0.022	-26.675	-0.012
	-28.716	-0.001	-26.651	-0.034
	-28.713	-0.015	-26.467	-0.053
	-28.702	-0.018	-26.454	-0.152
	-28.042	-0.007	-26.436	-0.021
	-28.017	-0.022	-26.065	0.021
	-27.899	-0.039	-25.883	-0.027
	-27.758	0.002	-25.2	0
	-27.455	-0.035	-24.906	0.008
	-27.343	-0.022	-24.72	-0.079
	-26.755	-0.009	-24.654	0.006
	-26.631	-0.018	-24.648	0.001
	-26.193	-0.032	-24.616	-0.016
	-25.719	-0.044	-24.095	-0.011
	-25.605	0	-24.039	-0.013
	-25.568	0.005	-23.409	-0.038
	-25.272	0.044	-23.383	0.011
	-25.261	0.015	-23.27	0.052
	-25.256	-0.037	-22.97	-0.045
	-25.214	-0.039	-22.457	0.033
	-25.181	-0.056	-22.455	0.017
	-25.028	-0.133	-22.439	-0.001
	-24.896	-0.051	-22.421	-0.011
	-24.884	0.011	-22.398	0.009
	-24.816	-0.046	-22.117	-0.021
	-24.8	0.015	-21.96	-0.029
	-24.595	0.034	-21.912	0.028
	-23.941	-0.036	-21.696	0.033
	-23.914	-0.002	-21.611	-0.002
	-23.53	-0.005	-21.239	-0.018
	-23.348	0.02	-20.779	-0.014
	-23.166	-0.032	-20.501	-0.036
	-22.943	0.003	-20.436	-0.031
	-22.865	0.025	-20.259	0.047
	-22.517	-0.007	-20.083	0.011
	-22.448	0	-20.047	0.056
	-22.162	-0.059	-19.675	-0.018
	-21.971	-0.003	-19.655	0.002
	-21.896	-0.039	-19.633	-0.005
	-21.724	-0.029	-19.602	-0.031
	-21.566	0.02	-19.301	0.011
	-21.313	-0.047	-19.187	-0.065
	-21.257	-0.017	-18.989	-0.03
	-21.227	-0.007	-18.97	-0.042
	-21.132	-0.063	-18.819	-0.026
	-21.114	-0.031	-18.767	-0.041
	-20.986	-0.021	-18.64	-0.035
	-20.712	-0.04	-18.634	-0.004
	-20.695	-0.197	-18.492	0
	-20.623	0.004	-18.437	0.006
	-20.61	-0.03	-18.292	0.034
	-20.504	-0.001	-18.162	0
	-20.504	-0.006	-18.146	-0.035
	-20.235	-0.057	-18.083	0.003
	-20.161	-0.017	-18.07	0.043
	-20.003	0.026	-17.681	-0.018
	-19.859	0.018	-17.639	-0.029
	-19.694	-0.008	-17.622	-0.029
	-19.681	0.021	-17.491	-0.002
	-19.666	-0.039	-17.489	-0.012
	-19.585	0.013	-17.463	0.023
	-19.548	-0.025	-17.345	-0.003
	-19.523	-0.014	-17.166	-0.051
	-19.326	0.032	-16.921	0.003
	-19.222	-0.025	-16.866	0.023
	-19.2	-0.04	-16.502	0.022
	-19.023	-0.025	-16.388	-0.041
	-18.995	-0.026	-16.13	-0.028
	-18.804	-0.175	-16.046	0.015
	-18.799	0.009	-16.009	-0.033
	-18.786	-0.008	-15.834	-0.003
	-18.653	-0.018	-15.814	-0.003
	-18.555	-0.002	-15.782	-0.001
	-18.452	0.066	-15.636	-0.031
	-18.249	-0.054	-15.582	0.11
	-18.249	-0.006	-15.546	-0.031
	-18.129	-0.046	-15.481	0.003
	-18.056	0.034	-15.29	-0.039
	-17.923	0.002	-15.215	-0.009
	-17.873	0.028	-15.139	0.018
	-17.732	0.01	-15.012	-0.008
	-17.292	-0.06	-14.995	-0.012
	-17.17	-0.009	-14.823	-0.021
	-17.084	-0.006	-14.79	-0.032
	-17.069	-0.024	-14.744	0.172
	-16.914	0	-14.65	-0.034
	-16.878	0.02	-14.469	-0.021
	-16.695	-0.013	-14.463	-0.013
	-16.671	0.033	-14.28	0.208
	-16.478	-0.01	-14.193	-0.027
	-16.472	-0.012	-13.775	0.023
	-16.449	-0.012	-13.59	0.021
	-16.415	-0.022	-13.478	0.05
	-16.338	0.008	-13.414	-0.013
	-16.309	0.014	-13.324	-0.028
	-16.191	-0.002	-13.261	-0.056
	-16.161	-0.004	-13.171	-0.017
	-16.158	-0.02	-13.003	0.014
	-15.826	0.008	-12.932	-0.035
	-15.805	-0.119	-12.574	-0.002
	-15.659	0.003	-12.405	0.037
	-15.378	-0.038	-12.377	-0.023
	-15.181	0.008	-12.326	-0.002
	-15.141	-0.011	-12.309	-0.011
	-14.337	-0.016	-12.205	-0.028
	-14.318	-0.013	-12.144	-0.216
	-14.284	-0.014	-12.09	0.006
	-14.2	-0.186	-11.958	-0.012
	-14.182	0.02	-11.956	-0.036
	-14.051	0.031	-11.956	-0.003
	-14.013	-0.025	-11.912	-0.004
	-13.969	0.034	-11.793	-0.045
	-13.737	-0.013	-11.756	-0.035
	-13.734	-0.037	-11.709	0.043
	-13.625	-0.015	-11.695	-0.01
	-13.609	0.02	-11.238	-0.005
	-13.491	0.023	-11.151	0.091
	-13.455	-0.018	-11.083	-0.006
	-13.448	-0.036	-11.077	0.002
	-13.328	0.005	-11.038	-0.026
	-13.302	-0.02	-10.906	0.013
	-13.29	0.001	-10.85	0.009
	-13.086	-0.02	-10.767	-0.01
	-12.992	-0.015	-10.753	0.023
	-12.896	-0.045	-10.72	0.006
	-12.853	-0.003	-10.715	-0.017
	-12.705	-0.041	-10.698	0.019
	-12.511	0.036	-10.587	-0.025
	-12.457	0.006	-10.577	-0.033
	-12.424	-0.005	-10.463	0.03
	-12.4	0.03	-10.458	-0.012
	-12.375	-0.01	-10.451	0.06
	-12.257	0.009	-10.406	0.001
	-12.13	-0.024	-10.217	-0.043
	-12.086	-0.001	-10.097	-0.034
	-12.032	-0.025	-9.877	-0.005
	-11.915	-0.05	-9.835	0.044
	-11.9	-0.006	-9.807	-0.004
	-11.454	0.023	-9.671	-0.024
	-11.309	-0.001	-9.653	-0.003
	-11.291	-0.03	-9.565	-0.013
	-11.288	-0.011	-9.138	-0.01
	-11.257	0.024	-9.128	0.006
	-11.192	0.014	-9.097	0.004
	-11.162	0	-8.979	-0.029
	-11.16	-0.015	-8.857	0.033
	-11.109	-0.01	-8.771	-0.033
	-11.067	-0.017	-8.619	-0.009
	-11.033	0.009	-8.615	-0.032
	-10.984	0.03	-8.534	-0.049
	-10.961	0.002	-8.522	0.009
	-10.938	-0.016	-8.453	0.063
	-10.888	-0.016	-8.432	-0.034
	-10.835	0.006	-8.289	-0.068
	-10.678	0.039	-8.236	-0.029
	-10.642	-0.018	-8.223	-0.005
	-10.599	0.011	-8.198	-0.007
	-10.578	0.052	-8.074	-0.033
	-10.479	0.017	-7.983	0.011
	-10.41	-0.055	-7.932	0
	-10.4	-0.02	-7.732	-0.004
	-10.272	-0.015	-7.599	0.015
	-10.216	0.021	-7.579	-0.02
	-10.2	0.033	-7.503	-0.011
	-10.141	-0.04	-7.49	0.039
	-9.977	0.007	-7.453	0.064
	-9.866	0.016	-7.344	-0.005
	-9.833	-0.076	-7.288	0.002
	-9.783	-0.001	-7.285	-0.041
	-9.731	-0.009	-7.137	0.013
	-9.701	0.009	-7.127	-0.077
	-9.671	-0.015	-7.093	-0.011
	-9.624	-0.011	-7.031	0.011
	-9.545	-0.036	-6.994	-0.004
	-9.48	-0.009	-6.915	0.02
	-9.442	-0.006	-6.911	-0.015
	-9.416	-0.019	-6.887	-0.03
	-9.341	0.012	-6.881	0.017
	-9.324	0.03	-6.862	-0.018
	-9.312	-0.012	-6.825	0.022
	-9.291	-0.021	-6.802	0.01
	-9.288	0.004	-6.799	-0.011
	-9.218	0.014	-6.769	-0.014
	-9.181	0.005	-6.714	-0.004
	-9.117	-0.01	-6.699	0.045
	-9.102	0.049	-6.444	0.033
	-9.032	0.007	-6.422	-0.025
	-8.945	-0.041	-6.283	-0.048
	-8.817	0.027	-6.253	-0.06
	-8.752	-0.014	-6.158	-0.021
	-8.692	0.017	-6.122	-0.042
	-8.646	-0.025	-6.007	-0.006
	-8.569	-0.012	-6.006	0
	-8.544	-0.01	-5.983	-0.007
	-8.533	-0.008	-5.964	0.006
	-8.457	0.013	-5.885	0.002
	-8.447	-0.009	-5.688	-0.021
	-8.417	0.004	-5.652	-0.016
	-8.41	0.045	-5.589	0
	-8.303	-0.046	-5.536	-0.032
	-8.188	0.026	-5.489	0.01
	-8.156	-0.043	-5.445	0.032
	-8.084	-0.015	-5.371	0.002
	-8.028	-0.067	-5.22	-0.036
	-8.009	-0.009	-5.218	0.014
	-7.799	0.02	-5.166	-0.005
	-7.771	-0.013	-5.147	0.004
	-7.762	-0.031	-5.074	0.015
	-7.73	0.015	-5.018	0.033
	-7.651	0.002	-4.999	0.02
	-7.636	0.01	-4.908	0.023
	-7.633	0.006	-4.907	-0.029
	-7.575	-0.036	-4.903	0.035
	-7.536	0.003	-4.865	-0.004
	-7.445	0.02	-4.803	0.019
	-7.417	0.02	-4.68	0.001
	-7.409	-0.019	-4.593	0.027
	-7.29	0.014	-4.584	-0.024
	-7.217	-0.228	-4.544	-0.02
	-7.144	0.026	-4.54	0.016
	-7.14	-0.012	-4.476	0.002
	-7.055	0.001	-4.44	0.001
	-6.899	0.019	-4.302	-0.013
	-6.891	0.019	-4.292	0
	-6.865	0.025	-4.267	-0.013
	-6.831	0.027	-4.221	0.023
	-6.749	-0.017	-4.188	0.02
	-6.717	-0.021	-4.135	0.012
	-6.483	-0.011	-4.126	-0.047
	-6.387	-0.021	-4.125	0.009
	-6.362	-0.006	-4.096	-0.035
	-6.33	0.032	-4.091	-0.023
	-6.316	0.02	-3.975	-0.015
	-6.305	-0.014	-3.825	-0.071
	-6.304	0.012	-3.787	-0.018
	-6.302	-0.019	-3.666	-0.016
	-6.259	-0.014	-3.513	-0.022
	-6.24	0.019	-3.492	0.031
	-6.222	-0.02	-3.387	-0.015
	-6.096	0.006	-3.361	0.099
	-6.074	-0.006	-3.252	-0.04
	-5.95	-0.047	-3.185	-0.02
	-5.949	-0.034	-3.144	0.009
	-5.91	0.02	-3.107	-0.04
	-5.819	-0.019	-3.081	0.014
	-5.694	0	-3.036	-0.007
	-5.652	0.004	-3	-0.022
	-5.605	0.001	-2.887	0.006
	-5.586	0.009	-2.819	-0.013
	-5.567	-0.018	-2.694	0.02
	-5.495	-0.024	-2.65	0.017
	-5.437	-0.031	-2.629	-0.059
	-5.36	0.072	-2.622	-0.041
	-5.287	-0.065	-2.615	0.053
	-5.257	-0.018	-2.609	-0.016
	-5.164	0.025	-2.606	0.025
	-5.107	-0.054	-2.487	-0.001
	-4.965	0.004	-2.282	0.005
	-4.87	0.008	-2.261	-0.012
	-4.851	-0.001	-2.188	-0.002
	-4.832	0.014	-2.166	0.016
	-4.774	-0.006	-2.151	0.023
	-4.737	-0.047	-2.061	-0.004
	-4.602	-0.013	-2.046	-0.011
	-4.484	0.046	-1.957	-0.018
	-4.481	0.015	-1.943	0.041
	-4.416	0.016	-1.928	-0.01
	-4.395	-0.027	-1.916	-0.011
	-4.386	-0.029	-1.911	-0.004
	-4.232	-0.031	-1.812	-0.042
	-4.151	-0.01	-1.81	-0.022
	-4.073	-0.07	-1.715	-0.044
	-4.009	-0.013	-1.7	0.018
	-3.99	-0.041	-1.69	0.02
	-3.984	-0.048	-1.687	0.022
	-3.977	0.001	-1.679	-0.018
	-3.838	-0.003	-1.679	-0.013
	-3.805	-0.006	-1.658	-0.026
	-3.749	-0.016	-1.589	-0.058
	-3.656	-0.005	-1.58	-0.023
	-3.589	0.042	-1.539	-0.027
	-3.585	0.007	-1.441	-0.033
	-3.572	0.002	-1.386	0.002
	-3.521	-0.035	-1.32	0.013
	-3.515	-0.016	-1.206	-0.002
	-3.509	-0.01	-1.181	0.014
	-3.47	-0.012	-1.163	-0.006
	-3.384	0	-1.087	-0.039
	-3.347	-0.014	-0.988	0.007
	-3.283	0.026	-0.969	-0.01
	-3.242	-0.005	-0.938	0.019
	-3.233	0	-0.909	0.023
	-3.169	-0.025	-0.856	-0.027
	-3.164	0.024	-0.837	-0.02
	-3.164	-0.012	-0.75	0.017
	-3.153	-0.041	-0.746	-0.012
	-3.046	0.003	-0.737	0.005
	-2.89	-0.033	-0.718	-0.047
	-2.84	0.026	-0.713	-0.001
	-2.809	-0.027	-0.685	-0.085
	-2.809	-0.016	-0.656	-0.003
	-2.776	-0.038	-0.634	-0.002
	-2.775	-0.002	-0.507	-0.028
	-2.774	0.023	-0.468	0.015
	-2.771	0.012	-0.394	0.005
	-2.768	-0.005	-0.382	-0.023
	-2.608	0.029	-0.359	0.031
	-2.562	0.017	-0.302	0.011
	-2.562	-0.04	-0.258	-0.016
	-2.554	-0.011	-0.14	-0.047
	-2.552	-0.009	-0.124	0.001
	-2.49	-0.006	-0.115	0.013
	-2.415	-0.047	-0.041	-0.005
	-2.4	-0.041	0	0
	-2.39	-0.008	0	0
	-2.364	-0.06	0	0
	-2.306	0.023	0	0
	-2.236	-0.041	0	0
	-2.163	0	0	0
	-2.161	0.007	0	0
	-2.12	0.007	0	0
	-2.08	-0.03	0	0
	-1.969	0.005	0	0
	-1.877	0.01	0	0
	-1.797	-0.022	0	0
	-1.786	-0.04	0	0
	-1.747	0.028	0	0
	-1.74	-0.033	0	0
	-1.713	0.021	0	0
	-1.707	-0.005	0	0
	-1.675	-0.03	0	0
	-1.671	-0.017	0	0
	-1.551	0.034	0	0
	-1.524	-0.016	0	0
	-1.376	0.029	0	0
	-1.372	0.01	0.022	-0.028
	-1.34	0.011	0.191	-0.027
	-1.327	-0.001	0.241	-0.004
	-1.313	-0.006	0.265	-0.071
	-1.203	-0.011	0.275	-0.002
	-1.16	0.36	0.281	0.009
	-1.147	-0.013	0.333	-0.047
	-1.133	-0.015	0.348	-0.062
	-1.116	0	0.352	-0.024
	-1.111	-0.036	0.376	0.015
	-1.086	0.01	0.377	-0.013
	-0.976	0.002	0.412	0.004
	-0.942	-0.005	0.443	-0.02
	-0.927	-0.028	0.53	-0.014
	-0.922	-0.01	0.839	0.009
	-0.896	0.002	0.875	0.012
	-0.893	0.003	0.968	0.009
	-0.887	0.035	0.974	0.026
	-0.871	-0.042	0.991	-0.019
	-0.866	0.23	1.027	0.01
	-0.835	-0.004	1.068	-0.028
	-0.828	0.002	1.116	0.006
	-0.821	0.012	1.121	0.067
	-0.768	-0.013	1.135	-0.023
	-0.736	-0.015	1.273	0.006
	-0.621	0.012	1.274	-0.025
	-0.599	0.019	1.419	0.001
	-0.591	-0.013	1.448	0.001
	-0.567	-0.003	1.546	-0.015
	-0.561	-0.007	1.577	0.019
	-0.509	-0.024	1.649	-0.047
	-0.483	0.008	1.697	-0.019
	-0.399	0.009	1.713	-0.017
	-0.379	-0.024	1.722	-0.062
	-0.372	-0.001	1.765	-0.007
	-0.368	0.013	1.865	0.011
	-0.352	-0.019	1.908	-0.014
	-0.269	-0.067	2.003	0.074
	-0.208	-0.015	2.05	-0.051
	0	0	2.061	0.033
	0	0	2.143	-0.024
	0	0	2.153	-0.017
	0	0	2.199	-0.014
	0	0	2.246	-0.052
	0	0	2.259	0.011
	0	0	2.259	-0.003
	0	0	2.269	-0.011
	0	0	2.393	0.046
	0	0	2.48	-0.016
	0	0	2.587	0.018
	0	0	2.613	0.017
	0	0	2.754	-0.006
	0	0	2.772	0.009
	0	0	2.811	-0.003
	0	0	2.918	0.004
	0	0	2.995	-0.036
	0	0	3.086	-0.009
	0	0	3.115	-0.026
	0.083	-0.02	3.117	0.019
	0.095	0.008	3.143	-0.036
	0.153	-0.02	3.154	0.033
	0.166	0.024	3.155	-0.04
	0.267	-0.004	3.228	-0.006
	0.335	0.041	3.357	-0.032
	0.342	0.022	3.393	-0.021
	0.351	0.042	3.439	0.097
	0.401	-0.036	3.498	-0.023
	0.55	-0.012	3.675	-0.03
	0.68	-0.001	3.694	0.004
	0.718	0.015	3.777	-0.016
	0.726	-0.003	3.841	-0.014
	0.768	0.018	3.884	0.033
	0.791	-0.032	3.887	-0.063
	0.792	-0.007	3.93	0.007
	0.819	-0.004	3.935	-0.035
	0.879	0.043	4.185	0.092
	0.939	-0.019	4.215	0.042
	0.944	-0.015	4.255	0.019
	0.971	0	4.304	-0.012
	1.013	-0.013	4.365	0.05
	1.029	-0.021	4.387	-0.029
	1.084	-0.031	4.417	-0.027
	1.094	-0.008	4.421	-0.011
	1.111	-0.055	4.485	-0.033
	1.134	-0.04	4.52	-0.006
	1.382	-0.027	4.677	-0.016
	1.478	-0.022	4.745	-0.019
	1.491	-0.013	4.778	-0.042
	1.623	0.011	4.811	-0.016
	1.623	-0.015	4.917	-0.035
	1.683	-0.057	4.919	-0.013
	1.693	-0.006	4.938	-0.004
	1.74	-0.011	4.976	-0.011
	1.78	-0.045	5.021	0.002
	1.871	-0.047	5.048	-0.049
	1.911	-0.001	5.097	-0.006
	1.97	-0.001	5.098	0.046
	2	-0.036	5.101	-0.008
	2.079	0.03	5.26	0.006
	2.121	0.023	5.287	-0.005
	2.15	-0.018	5.317	-0.017
	2.204	-0.012	5.331	0.003
	2.28	0.024	5.445	0.017
	2.286	-0.019	5.46	0.02
	2.292	-0.011	5.506	-0.003
	2.292	0.018	5.609	-0.003
	2.301	-0.009	5.611	-0.026
	2.372	0.025	5.649	0.002
	2.377	-0.007	5.697	-0.01
	2.542	-0.012	5.709	0.015
	2.561	0.02	5.787	-0.062
	2.616	-0.064	5.798	0.004
	2.621	0.013	5.811	0
	2.63	-0.006	5.85	-0.037
	2.7	0.028	5.881	-0.035
	2.706	-0.049	5.946	0.018
	2.779	-0.009	6.119	-0.024
	2.825	-0.035	6.176	-0.001
	2.837	-0.042	6.249	-0.008
	2.866	-0.024	6.332	0.015
	2.891	0.035	6.545	-0.001
	2.97	-0.03	6.554	-0.023
	3.037	-0.022	6.592	-0.039
	3.299	-0.044	6.606	-0.011
	3.354	0.014	6.637	0
	3.394	0.034	6.651	-0.014
	3.4	0.024	6.693	0.007
	3.418	-0.03	6.852	0
	3.499	0.001	6.933	0.01
	3.536	0.011	6.987	-0.031
	3.588	0.03	7.33	-0.021
	3.593	-0.013	7.412	0.022
	3.648	0.022	7.594	0.001
	3.661	-0.041	7.62	-0.015
	3.671	-0.042	7.654	0.019
	3.701	-0.026	7.733	-0.006
	3.737	-0.018	7.894	0.018
	3.79	0.007	7.895	-0.021
	3.877	0.03	7.903	-0.021
	3.91	-0.003	8.05	-0.032
	3.92	-0.023	8.089	0.015
	3.958	-0.033	8.223	0.019
	4.048	-0.022	8.303	0.012
	4.121	-0.046	8.435	0.046
	4.125	-0.049	8.492	0.025
	4.125	-0.015	8.862	-0.007
	4.15	0.02	8.955	0.018
	4.152	0.025	9.006	-0.015
	4.2	0.03	9.114	0
	4.216	-0.035	9.161	-0.035
	4.237	-0.01	9.247	0.039
	4.29	-0.027	9.316	-0.005
	4.311	-0.03	9.331	-0.028
	4.366	-0.022	9.419	-0.004
	4.433	0.023	9.494	-0.039
	4.462	0	9.598	-0.012
	4.464	0.03	9.655	0.024
	4.519	0.009	9.657	-0.011
	4.632	-0.038	9.664	-0.002
	4.652	-0.004	9.69	-0.02
	4.77	0.003	9.747	-0.019
	4.801	0.002	9.869	-0.023
	4.843	0.01	9.947	0.004
	4.898	-0.031	10.07	0.039
	4.915	0.01	10.347	-0.044
	4.964	0.037	10.456	-0.033
	5.203	0.023	10.634	0.014
	5.288	-0.006	10.935	0.011
	5.303	-0.026	10.975	0.003
	5.318	-0.015	11.163	0.035
	5.319	-0.011	11.267	0.024
	5.329	-0.056	11.267	0.008
	5.333	-0.037	11.379	-0.014
	5.38	-0.012	11.457	0.002
	5.415	0.006	11.605	0.034
	5.592	-0.033	11.659	0.012
	5.67	0.036	11.695	0.002
	5.914	-0.001	11.877	0
	6.05	-0.023	11.981	0.016
	6.068	-0.001	12.079	0.033
	6.197	-0.007	12.212	0.051
	6.273	-0.016	12.298	-0.008
	6.335	-0.016	12.571	-0.024
	6.336	0.018	12.783	-0.008
	6.444	0.005	13.063	0.045
	6.505	0.006	13.096	0.018
	6.557	-0.002	13.187	-0.015
	6.572	0.019	13.321	-0.012
	6.647	0.018	13.358	-0.064
	6.666	-0.018	13.621	-0.016
	6.683	-0.006	13.804	-0.02
	6.685	0.004	13.893	0.074
	6.76	-0.01	13.917	-0.016
	6.776	0.024	13.944	0.021
	6.908	-0.015	13.995	-0.015
	6.944	0.012	14.052	-0.019
	6.946	-0.057	14.182	-0.011
	7.116	-0.023	14.447	-0.046
	7.164	-0.025	14.641	0.004
	7.284	0.015	14.662	-0.026
	7.292	0.009	14.687	-0.004
	7.318	0	15.112	-0.032
	7.372	-0.043	15.469	-0.023
	7.489	-0.023	15.541	0.022
	7.501	-0.024	15.572	0.003
	7.526	-0.004	15.612	0.008
	7.621	0.364	15.701	-0.021
	7.786	-0.03	15.702	-0.037
	7.823	-0.001	16.211	0.001
	7.9	0.004	16.272	0.008
	8.048	-0.015	16.386	-0.003
	8.126	-0.018	16.392	-0.024
	8.127	-0.002	16.408	-0.081
	8.153	-0.01	16.529	0.017
	8.162	-0.01	16.902	-0.012
	8.192	0.058	16.967	-0.017
	8.306	0.015	17.052	0.012
	8.346	-0.044	17.121	0.086
	8.353	0.018	17.132	-0.007
	8.462	-0.011	17.162	-0.005
	8.467	-0.008	17.194	-0.055
	8.645	0.004	17.4	-0.032
	8.712	0.04	17.431	0.005
	8.826	-0.053	17.491	0.016
	8.869	0.009	17.683	0.029
	9.118	-0.014	17.977	-0.02
	9.165	-0.036	18.074	-0.013
	9.179	-0.061	18.297	-0.041
	9.372	-0.032	18.683	-0.008
	9.562	-0.039	19.137	-0.017
	9.577	0.016	19.363	0.047
	9.588	-0.017	19.715	-0.046
	9.622	-0.02	19.783	0.005
	9.647	-0.013	20.06	0.004
	9.68	-0.067	20.122	-0.058
	9.75	0.002	20.211	0
	9.789	0.015	20.275	0.038
	9.824	0.016	20.396	-0.007
	9.923	0.012	20.423	-0.02
	10.092	-0.02	20.994	0.009
	10.215	0.031	21.09	0.028
	10.452	0	21.196	-0.007
	10.618	0.006	21.206	0.001
	10.618	-0.07	21.276	-0.01
	10.647	0.001	21.919	-0.024
	10.669	-0.012	21.98	0.013
	10.676	-0.018	22.838	0.007
	10.745	0.004	22.854	0.049
	10.754	-0.046	22.879	-0.004
	10.868	0.172	23.329	0.018
	10.966	0.007	23.782	0.025
	11.007	0.006	23.884	0.029
	11.101	0.024	24.401	-0.035
	11.107	0.011	24.414	0.012
	11.183	0.008	24.425	0.007
	11.246	-0.011	24.581	-0.028
	11.438	0.015	24.63	-0.028
	11.548	-0.01	24.851	-0.019
	11.59	-0.025	25.193	-0.016
	11.768	-0.027	26.206	0
	11.849	0.014	26.358	-0.03
	11.92	-0.007	26.459	0.042
	12.074	0.022	26.659	0.018
	12.107	0.012	26.962	0.015
	12.219	-0.01	27.033	0.009
	12.408	-0.012	27.53	-0.045
	12.415	0.003	27.82	-0.014
	12.456	-0.027	29.139	-0.026
	12.547	-0.019	29.318	-0.007
	12.62	0.009	29.438	-0.008
	12.649	-0.014	29.49	-0.009
	12.66	-0.032	29.535	-0.038
	12.757	-0.039	29.65	-0.005
	13.276	-0.025	29.857	-0.001
	13.292	-0.038	29.896	0.002
	13.399	-0.016	29.938	-0.01
	13.431	-0.003	29.997	-0.036
	13.76	-0.003	30.191	-0.024
	13.983	-0.002	30.405	0.01
	14.021	-0.038	30.807	-0.004
	14.038	-0.062	30.977	0.056
	14.148	0.008	31.008	0.021
	14.149	0.031	31.262	0
	14.354	-0.024	31.305	-0.01
	14.512	0.02	31.749	0.004
	14.588	-0.004	31.986	-0.01
	14.771	0	33.052	0.01
	14.838	-0.039	33.596	-0.04
	14.857	-0.009	33.874	-0.001
	15.06	-0.019	34.449	-0.007
	15.345	0.033	34.598	0.005
	15.548	-0.021	34.64	0.011
	15.629	-0.043	34.989	-0.011
	15.757	0.031	35.153	0.029
	15.761	0.02	35.466	0.017
	15.772	-0.01	35.634	-0.022
	15.865	-0.014	35.819	0.012
	15.935	0.034	36.029	0.012
	15.996	-0.025	36.528	0.01
	16.006	0.006	37.822	-0.029
	16.094	-0.006	38.221	0.006
	16.112	0.013	38.672	-0.003
	16.118	-0.016	38.993	0.02
	16.627	-0.041	39.439	-0.027
	16.66	0.032	39.514	-0.008
	16.689	-0.005	40.018	-0.018
	16.872	-0.021	41.09	-0.004
	16.875	-0.039	41.99	0.162
	16.939	-0.048	42.251	-0.02
	17.039	-0.002	42.589	-0.027
	17.087	-0.011	43.336	-0.016
	17.688	-0.028	43.361	-0.029
	17.929	-0.032	43.581	0.09
	18.147	-0.001	43.671	-0.021
	18.239	0.035	44.976	0.003
	18.308	0.009	46.259	0.015
	18.526	0.011	46.909	0.02
	18.53	-0.003	47.495	0.019
	18.545	0.004	48.578	-0.036
	18.996	-0.006	48.783	0.009
	19.158	-0.019	48.834	-0.02
	19.163	-0.023	49.314	0.045
	19.182	0.015	49.558	0.014
	19.245	-0.001	51.277	-0.002
	19.443	-0.011	51.489	0.021
	19.87	-0.02	52.923	0.012
	19.885	-0.019	53.11	0.06
	20.014	0.007	53.381	-0.004
	20.249	-0.015	53.671	0.014
	20.731	0.036	54.4	0.002
	20.86	0.011	54.553	0.027
	21.116	0.065	54.702	0.004
	21.127	-0.027	54.771	-0.034
	21.265	-0.004	55.45	0.152
	21.409	-0.07	55.507	0.022
	21.602	-0.016	55.556	0
	21.81	0.016	55.655	0.011
	22.438	0.011	56.452	0.022
	22.496	-0.067	56.634	0.003
	22.691	-0.032	57.809	0.013
	22.995	-0.027	57.833	-0.044
	23.033	-0.052	59.171	-0.047
	23.158	-0.013	60.04	0.014
	23.309	-0.006	62.186	0.012
	23.596	-0.025	65.348	-0.013
	23.757	-0.006	65.907	-0.045
	24.02	0.002	67.254	0.026
	24.186	-0.019	68.974	0.235
	24.207	0.024	72.233	0.001
	24.425	0.001	72.276	-0.008
	24.562	-0.01	72.321	0.099
	24.891	-0.009	72.589	-0.034
	24.955	-0.069	73.366	0.003
	24.977	0.014	74.036	0.025
	25.379	-0.025	74.568	-0.001
	25.946	0.06	75.553	0.001
	25.991	-0.011	75.577	0.002
	26.052	0.035	75.726	0.009
	26.271	-0.035	80.485	-0.029
	26.573	-0.025	81.457	-0.01
	26.579	-0.049	83.601	-0.011
	26.984	0.033	85.317	0.005
	27.026	-0.041	85.949	0.021
	27.177	-0.011	88.844	0.009
	27.233	-0.018	92.202	0.014
	27.598	-0.009	101.135	0.012
	27.627	-0.011	103.795	-0.011
	27.912	-0.016	104.985	0.189
	27.979	0.087	105.207	0.023
	28.745	0.01	110.102	-0.011
	29.044	-0.029	118.399	0.035
	29.126	-0.02	162.089	-0.014
	29.462	-0.004	165.082	0.187
	29.651	-0.015	177.289	0.19
	29.782	-0.003	183.002	0.016
	29.794	-0.027	195.303	0.232
	29.86	0.01
	30.258	0.052
	30.31	-0.026
	31.127	0
	31.151	-0.031
	31.179	-0.058
	31.431	-0.021
	31.542	0.022
	31.572	0.001
	32.087	-0.026
	32.156	-0.011
	33.123	0.007
	34.065	0.004
	34.374	0.016
	34.425	0.024
	35.484	-0.043
	35.49	0.035
	36.369	-0.006
	36.378	-0.005
	36.666	-0.01
	37.411	-0.053
	37.943	-0.006
	38.318	0.025
	38.832	-0.027
	39.516	0.002
	39.539	0.003
	39.907	-0.009
	40.34	0.001
	40.687	0.004
	40.757	-0.013
	41.069	0.027
	41.421	-0.011
	41.491	-0.016
	41.807	0.013
	42.018	0.025
	43.135	-0.073
	43.206	-0.031
	43.831	-0.044
	43.886	0.021
	43.982	0.013
	44.523	0.014
	44.668	-0.01
	44.802	0.254
	46.072	-0.019
	46.093	-0.027
	46.238	0.21
	46.67	-0.025
	47.499	-0.038
	47.852	-0.012
	49.413	0.052
	49.774	0.018
	50.318	0.012
	51.421	-0.032
	51.768	0.013
	51.835	0.032
	53.94	0.014
	54.414	-0.035
	55.109	0.02
	55.37	-0.032
	56.3	-0.007
	56.545	-0.007
	57.17	0.008
	57.837	-0.007
	57.84	0.01
	59.099	-0.039
	59.119	-0.028
	59.599	-0.003
	62.729	-0.018
	64.274	0.005
	66.372	-0.034
	70.082	-0.039
	70.424	-0.004
	71.694	-0.044
	76.791	-0.011
	78.435	-0.039
	79.289	0.218
	79.973	0.026
	80.359	0.065
	81.972	0.184
	82.005	-0.011
	82.56	0.041
	85.811	0.01
	90.856	0.016
	94.297	-0.036
	94.905	-0.018
	98.159	-0.124
	109.146	-0.049
	112.43	-0.027
	112.571	-0.047
	118.836	-0.072
	122.408	-0.014
	138.203	0.065
	183.659	0.005
	203.64	0.037

## Sheet: F3S2G
Fig. 3-figure supplement 2G			RhoA activation at dendritic branch points at the start of day-long time intervals vs. changes in dendritic length
	Individual ranked data					Binned data
	Vector		BAI1 Kd			Vector				BAI1 Kd
	∆Length (µm)	RhoA act.	∆Length (µm)	RhoA act.		∆Length (µm)	SEM	RhoA act.	SEM	∆Length (µm)	SEM	RhoA act.	SEM
	-148.927	0.207	-221.76	0.16		-75.9328	2.10313	0.189132	0.00904544	-96.9799	11.8218	0.160592	0.0114108
	-145.538	0.101	-155.201	0.171		-29.6485	0.28557	0.176756	0.00480276	-39.1361	0.429403	0.164091	0.0065311
	-120.188	0.178	-95.651	0.021		-1.74785	0.188666	0.172235	0.00223614	-19.8843	0.252523	0.156296	0.00467243
	-114.781	0.204	-87.494	0.196		19.7348	0.260603	0.165825	0.00468304	0.0589236	0.152629	0.151828	0.00294202
	-97.622	0.27	-85.985	0.236		39.3701	0.447468	0.176343	0.00744147	19.7392	0.30537	0.147691	0.00526113
	-90.581	0.135	-81.038	0.156		88.227	3.5216	0.161576	0.00873781	39.918	0.479967	0.12094	0.00832094
	-88.321	0.245	-71.088	0.229						84.274	3.38318	0.112977	0.00918192
	-86.466	0.232	-70.581	0.106
	-81.242	0.121	-67.096	0.127
	-80.751	0.179	-65.838	0.191
	-78.524	0.172	-64.541	0.15
	-75.656	0.248	-62.171	0.162
	-68.301	0.176	-60.908	0.14
	-68.101	0.144	-60.68	0.043
	-68.01	0.105	-60.495	0.236
	-67.523	0.222	-60.383	0.18
	-67.39	0.121	-60.288	0.055
	-65.095	0.244	-59.987	0.153
	-64.644	0.196	-59.503	0.099
	-64.545	0.223	-58.917	0.182
	-63.711	0.255	-58.657	0.198
	-63.661	0.156	-57.902	0.204
	-63.612	0.224	-56.878	0.085
	-63.255	0.205	-55.64	0.182
	-62.47	0.186	-53.7	0.225
	-61.724	0.183	-53.693	0.163
	-61.433	0.223	-52.998	0.144
	-59.853	0.185	-52.348	0.198
	-57.447	0.186	-51.823	0.277
	-55.538	0.084	-51.168	0.13
	-55.144	0.279	-50.778	0.23
	-54.942	0.153	-50.668	0.183
	-53.888	0.204	-48.89	0.233
	-52.233	0.156	-48.752	0.111
	-51.871	0.19	-48.238	0.197
	-51.611	0.238	-45.204	0.184
	-51.343	0.148	-44.592	0.147
	-50.311	0.134	-44.541	0.175
	-50.15	0.181	-44.436	0.188
	-50.127	0.166	-43.639	0.202
	-47.837	0.193	-43.073	0.162
	-47.227	0.255	-42.861	0.12
	-46.306	0.223	-42.565	0.197
	-46.07	0.234	-42.385	0.125
	-45.557	0.202	-42.342	0.189
	-45.386	0.213	-41.186	0.165
	-45.004	0.23	-40.576	0.134
	-44.611	0.107	-40.362	0.108
	-43.944	0.203	-40.232	0.177
	-43.205	0.168	-40.14	0.144
	-42.955	0.268	-39.95	0.039
	-42.458	0.233	-39.829	0.1
	-42.135	0.168	-39.706	0.052
	-41.834	0.163	-38.581	0.163
	-40.805	0.199	-38.266	0.133
	-40.139	0.218	-37.68	0.177
	-39.684	0.146	-37.587	0.209
	-39.421	0.204	-37.233	0.121
	-39.01	0.156	-36.994	0.152
	-37.957	0.166	-36.803	0.155
	-37.737	0.148	-36.25	0.211
	-37.679	0.193	-35.759	0.241
	-37.495	0.156	-35.721	0.191
	-37.287	0.012	-35.461	0.107
	-37.198	0.236	-35.328	0.106
	-36.77	0.157	-35.206	0.167
	-36.605	0.23	-34.892	0.152
	-36.21	0.185	-34.746	0.044
	-35.973	0.236	-34.403	0.223
	-35.645	0.209	-33.714	0.168
	-35.59	0.169	-33.477	0.193
	-35.559	0.151	-33.131	0.158
	-35.414	0.162	-32.021	0.128
	-35.249	0.219	-31.98	0.178
	-35.076	0.227	-31.958	0.213
	-34.809	0.147	-31.84	0.209
	-34.727	0.172	-31.699	0.181
	-34.273	0.175	-31.426	0.23
	-34.245	0.059	-31.13	0.21
	-33.887	0.175	-30.875	0.154
	-33.863	0.144	-30.813	0.202
	-33.529	0.231	-30.811	0.279
	-33.432	0.177	-30.354	0.161
	-33.044	0.175	-29.998	0.15
	-32.94	0.196	-29.954	0.05
	-32.289	0.178	-29.374	0.109
	-31.998	0.163	-29.294	0.196
	-31.926	0.217	-29.248	0.182
	-31.702	0.202	-29.089	0.103
	-31.629	0.132	-29.061	0.191
	-31.539	0.166	-28.973	0.191
	-31.124	0.165	-28.799	0.223
	-31.073	0.117	-28.362	0.089
	-30.958	0.234	-28.244	0.215
	-30.364	0.132	-28.186	0.032
	-29.936	0.179	-28.181	0.185
	-29.92	0.261	-28.173	0.15
	-29.803	0.147	-27.96	0.223
	-28.971	0.197	-27.815	0.092
	-28.97	0.149	-27.808	0.221
	-28.825	0.196	-27.164	0.205
	-28.788	0.216	-26.85	0.178
	-28.716	0.168	-26.829	0.09
	-28.713	0.195	-26.788	0.038
	-28.702	0.209	-26.675	0.145
	-28.042	0.163	-26.651	0.204
	-28.017	0.224	-26.467	0.109
	-27.899	0.19	-26.454	0.224
	-27.758	0.238	-26.436	0.114
	-27.455	0.194	-26.065	0.126
	-27.343	0.212	-25.883	0.192
	-26.755	0.23	-25.2	0.191
	-26.631	0.241	-24.906	0.175
	-26.193	0.147	-24.72	0.203
	-25.719	0.229	-24.654	0.062
	-25.605	0.154	-24.648	0.096
	-25.568	0.118	-24.616	0.166
	-25.272	0.109	-24.095	0.129
	-25.261	0.19	-24.039	0.188
	-25.256	0.156	-23.409	0.252
	-25.214	0.213	-23.383	0.26
	-25.181	0.22	-23.27	0.106
	-25.028	0.133	-22.97	0.129
	-24.896	0.232	-22.457	0.054
	-24.884	0.223	-22.455	0.122
	-24.816	0.237	-22.439	0.07
	-24.8	0.241	-22.421	0.154
	-24.595	0.208	-22.398	0.184
	-23.941	0.206	-22.117	0.204
	-23.914	0.145	-21.96	0.168
	-23.53	0.086	-21.912	0.112
	-23.348	0.119	-21.696	0.134
	-23.166	0.25	-21.611	0.186
	-22.943	0.055	-21.239	0.19
	-22.865	0.104	-20.779	0.122
	-22.517	0.138	-20.501	0.145
	-22.448	0.212	-20.436	0.21
	-22.162	0.131	-20.259	0.151
	-21.971	0.194	-20.083	0.197
	-21.896	0.204	-20.047	0.166
	-21.724	0.105	-19.675	0.09
	-21.566	0.177	-19.655	0.155
	-21.313	0.186	-19.633	0.179
	-21.257	0.111	-19.602	0.132
	-21.227	0.175	-19.301	0.199
	-21.132	0.206	-19.187	0.215
	-21.114	0.1	-18.989	0.232
	-20.986	0.212	-18.97	0.23
	-20.712	0.178	-18.819	0.185
	-20.623	0.264	-18.767	0.162
	-20.61	0.205	-18.64	0.248
	-20.504	0.156	-18.634	0.232
	-20.504	0.166	-18.492	0.155
	-20.235	0.221	-18.437	0.209
	-20.161	0.129	-18.292	0.204
	-20.003	0.201	-18.162	0.099
	-19.859	0.169	-18.146	0.05
	-19.694	0.211	-18.083	0.171
	-19.681	0.177	-18.07	0.169
	-19.666	0.206	-17.681	0.15
	-19.585	0.118	-17.639	0.286
	-19.548	0.2	-17.622	0.126
	-19.523	0.203	-17.491	0.119
	-19.326	0.171	-17.489	0.194
	-19.222	0.083	-17.463	0.112
	-19.2	0.225	-17.345	0.144
	-19.023	0.125	-17.166	0.172
	-18.995	0.215	-16.921	0.156
	-18.804	0.221	-16.866	0.071
	-18.799	0.146	-16.502	0.161
	-18.786	0.223	-16.388	0.232
	-18.653	0.156	-16.13	0.129
	-18.555	0.202	-16.046	0.069
	-18.452	0.176	-16.009	0.262
	-18.249	0.191	-15.834	0.057
	-18.249	0.106	-15.814	0.156
	-18.129	0.211	-15.782	0.133
	-18.056	0.16	-15.636	0.222
	-17.923	0.176	-15.582	0.162
	-17.873	0.216	-15.546	0.153
	-17.732	0.197	-15.481	0.216
	-17.292	0.168	-15.29	0.16
	-17.17	0.198	-15.215	0.142
	-17.084	0.141	-15.139	0.125
	-17.069	0.205	-15.012	0.145
	-16.914	0.17	-14.995	0.206
	-16.878	0.15	-14.823	0.244
	-16.695	0.138	-14.79	0.228
	-16.671	0.127	-14.744	0.207
	-16.478	0.133	-14.65	0.127
	-16.472	0.213	-14.469	0.205
	-16.449	0.163	-14.463	0.185
	-16.415	0.154	-14.28	0.218
	-16.338	0.237	-14.193	0.238
	-16.309	0.184	-13.775	0.135
	-16.191	0.156	-13.59	0.134
	-16.161	0.204	-13.478	0.07
	-16.158	0.224	-13.414	0.145
	-15.826	0.111	-13.324	0.215
	-15.805	0.119	-13.261	0.192
	-15.659	0.181	-13.171	0.153
	-15.378	0.226	-13.003	0.088
	-15.181	0.175	-12.932	0.034
	-15.141	0.203	-12.574	0.21
	-14.337	0.244	-12.405	0.232
	-14.318	0.221	-12.377	0.186
	-14.284	0.207	-12.326	0.061
	-14.2	0.186	-12.309	0.129
	-14.182	0.12	-12.205	0.17
	-14.051	0.219	-12.09	0.06
	-14.013	0.195	-11.958	0.189
	-13.969	0.174	-11.956	0.221
	-13.737	0.134	-11.956	0.127
	-13.734	0.239	-11.912	0.112
	-13.625	0.127	-11.793	0.198
	-13.609	0.113	-11.756	0.102
	-13.491	0.144	-11.709	0.12
	-13.455	0.172	-11.695	0.086
	-13.448	0.122	-11.238	0.108
	-13.328	0.201	-11.151	0.185
	-13.302	0.169	-11.083	0.192
	-13.29	0.091	-11.077	0.168
	-13.086	0.14	-11.038	0.205
	-12.992	0.204	-10.906	0.112
	-12.896	0.169	-10.85	0.062
	-12.853	0.182	-10.767	0.082
	-12.705	0.149	-10.753	0.2
	-12.511	0.204	-10.72	0.02
	-12.457	0.16	-10.715	0.217
	-12.424	0.156	-10.698	0.117
	-12.4	0.164	-10.587	0.18
	-12.375	0.201	-10.577	0.143
	-12.257	0.064	-10.463	0.062
	-12.13	0.204	-10.458	0.171
	-12.086	0.124	-10.451	0.178
	-12.032	0.179	-10.406	0.193
	-11.915	0.193	-10.217	0.17
	-11.9	0.191	-10.097	0.223
	-11.454	0.134	-9.877	0.174
	-11.309	0.108	-9.835	0.066
	-11.291	0.186	-9.807	0.185
	-11.288	0.183	-9.671	0.235
	-11.257	0.268	-9.653	0.205
	-11.192	0.204	-9.565	0.192
	-11.162	0.083	-9.138	0.139
	-11.16	0.156	-9.128	0.179
	-11.109	0.206	-9.097	0.069
	-11.067	0.16	-8.979	0.234
	-11.033	0.195	-8.857	0.121
	-10.984	0.172	-8.771	0.228
	-10.961	0.151	-8.619	0.098
	-10.938	0.166	-8.615	0.237
	-10.888	0.234	-8.534	0.208
	-10.835	0.231	-8.522	0.082
	-10.678	0.158	-8.453	0.108
	-10.642	0.247	-8.432	0.251
	-10.599	0.152	-8.289	0.181
	-10.578	0.117	-8.236	0.164
	-10.479	0.19	-8.223	0.215
	-10.41	0.214	-8.198	0.142
	-10.4	0.18	-8.074	0.193
	-10.272	0.274	-7.983	0.13
	-10.216	0.161	-7.932	0.184
	-10.2	0.244	-7.732	0.154
	-10.141	0.212	-7.599	0.19
	-9.977	0.24	-7.579	0.202
	-9.866	0.073	-7.503	0.13
	-9.833	0.223	-7.49	0.1
	-9.783	0.166	-7.453	0.109
	-9.731	0.18	-7.344	0.159
	-9.701	0.194	-7.288	0.159
	-9.671	0.071	-7.285	0.174
	-9.624	0.206	-7.137	0.07
	-9.545	0.231	-7.127	0.203
	-9.48	0.194	-7.093	0.189
	-9.442	0.166	-7.031	0.212
	-9.416	0.129	-6.994	0.187
	-9.341	0.165	-6.915	0.083
	-9.324	0.235	-6.911	0.176
	-9.312	0.208	-6.887	0.172
	-9.291	0.149	-6.881	0.098
	-9.288	0.2	-6.862	0.075
	-9.218	0.155	-6.825	0.126
	-9.181	0.253	-6.802	0.215
	-9.117	0.219	-6.799	0.182
	-9.102	0.126	-6.769	0.187
	-9.032	0.129	-6.714	0.124
	-8.945	0.185	-6.699	0.084
	-8.817	0.087	-6.444	0.116
	-8.752	0.217	-6.422	0.111
	-8.692	0.119	-6.283	0.205
	-8.646	0.196	-6.253	0.217
	-8.569	0.156	-6.158	0.141
	-8.544	0.214	-6.122	0.182
	-8.533	0.178	-6.007	0.05
	-8.457	0.137	-6.006	0.049
	-8.447	0.12	-5.983	0.206
	-8.417	0.154	-5.964	0.11
	-8.41	0.195	-5.885	0.132
	-8.303	0.122	-5.688	0.111
	-8.188	0.123	-5.652	0.156
	-8.156	0.122	-5.589	0.152
	-8.084	0.149	-5.536	0.134
	-8.028	0.322	-5.489	0.035
	-8.009	0.205	-5.445	0.09
	-7.799	0.081	-5.371	0.193
	-7.771	0.206	-5.22	0.104
	-7.762	0.258	-5.218	0.183
	-7.73	0.127	-5.166	0.109
	-7.651	0.127	-5.147	0.134
	-7.636	0.215	-5.074	0.143
	-7.633	0.189	-5.018	0.066
	-7.575	0.251	-4.999	0.149
	-7.536	0.164	-4.908	0.122
	-7.445	0.078	-4.907	0.09
	-7.417	0.15	-4.903	0.161
	-7.409	0.215	-4.865	0.21
	-7.29	0.207	-4.68	0.131
	-7.217	0.202	-4.593	0.058
	-7.144	0.165	-4.584	0.213
	-7.14	0.138	-4.544	0.162
	-7.055	0.203	-4.54	0.029
	-6.899	0.187	-4.476	0.093
	-6.891	0.161	-4.44	0.148
	-6.865	0.135	-4.302	0.125
	-6.831	0.032	-4.292	0.036
	-6.749	0.182	-4.267	0.123
	-6.717	0.15	-4.221	0.194
	-6.483	0.138	-4.188	0.162
	-6.387	0.209	-4.135	0.239
	-6.362	0.185	-4.126	0.208
	-6.33	0.133	-4.125	0.139
	-6.316	0.175	-4.096	0.146
	-6.305	0.195	-4.091	0.206
	-6.304	0.115	-3.975	0.121
	-6.302	0.192	-3.825	0.247
	-6.259	0.156	-3.787	0.197
	-6.24	0.184	-3.666	0.191
	-6.222	0.237	-3.513	0.186
	-6.096	0.195	-3.492	0.085
	-6.074	0.132	-3.387	0.145
	-5.95	0.185	-3.361	0.188
	-5.949	0.225	-3.252	0.227
	-5.91	0.091	-3.185	0.221
	-5.819	0.209	-3.144	0.209
	-5.694	0.056	-3.107	0.092
	-5.652	0.163	-3.081	0.207
	-5.605	0.182	-3.036	0.158
	-5.586	0.133	-3	0.163
	-5.567	0.082	-2.887	0.202
	-5.495	0.229	-2.819	0.16
	-5.437	0.22	-2.694	0.092
	-5.36	0.132	-2.65	0.046
	-5.257	0.169	-2.629	0.26
	-5.164	0.128	-2.622	0.224
	-5.107	0.253	-2.615	0.16
	-4.965	0.188	-2.609	0.06
	-4.87	0.141	-2.606	0.177
	-4.851	0.164	-2.487	0.161
	-4.832	0.103	-2.282	0.193
	-4.774	0.128	-2.261	0.189
	-4.737	0.255	-2.188	0.243
	-4.602	0.141	-2.166	0.053
	-4.484	0.215	-2.151	0.093
	-4.481	0.21	-2.061	0.238
	-4.416	0.239	-2.046	0.221
	-4.395	0.186	-1.957	0.095
	-4.386	0.122	-1.943	0.23
	-4.232	0.157	-1.928	0.189
	-4.151	0.232	-1.916	0.229
	-4.073	0.142	-1.911	0.063
	-4.009	0.219	-1.812	0.219
	-3.99	0.234	-1.81	0.222
	-3.984	0.176	-1.715	0.136
	-3.977	0.212	-1.7	0.15
	-3.838	0.212	-1.69	0.08
	-3.805	0.119	-1.687	0.152
	-3.749	0.136	-1.679	0.073
	-3.656	0.159	-1.679	0.097
	-3.589	0.14	-1.658	0.053
	-3.585	0.123	-1.589	0.199
	-3.572	0.098	-1.58	0.153
	-3.521	0.148	-1.539	0.209
	-3.515	0.225	-1.441	0.145
	-3.509	0.188	-1.386	0.025
	-3.47	0.255	-1.32	0.083
	-3.384	0.227	-1.206	0.161
	-3.347	0.175	-1.181	0.177
	-3.283	0.16	-1.163	0.087
	-3.242	0.246	-1.087	0.211
	-3.233	0.138	-0.988	0.131
	-3.169	0.203	-0.969	0.258
	-3.164	0.105	-0.938	0.123
	-3.164	0.128	-0.909	0.146
	-3.153	0.218	-0.856	0.263
	-3.046	0.201	-0.837	0.069
	-2.89	0.179	-0.75	0.132
	-2.84	0.089	-0.746	0.127
	-2.809	0.137	-0.737	0.129
	-2.809	0.16	-0.718	0.27
	-2.776	0.25	-0.713	0.157
	-2.775	0.236	-0.685	0.2
	-2.774	0.11	-0.656	0.181
	-2.771	0.112	-0.634	0.179
	-2.768	0.195	-0.507	0.237
	-2.608	0.183	-0.468	0.16
	-2.562	0.154	-0.394	0.142
	-2.562	0.177	-0.382	0.182
	-2.554	0.216	-0.359	0.159
	-2.552	0.241	-0.302	0.097
	-2.49	0.104	-0.258	0.211
	-2.415	0.214	-0.14	0.153
	-2.4	0.176	-0.124	0.204
	-2.39	0.184	-0.115	0.112
	-2.364	0.134	-0.041	0.213
	-2.306	0.205	0.022	0.052
	-2.236	0.267	0.191	0.215
	-2.163	0.139	0.241	0.191
	-2.161	0.152	0.265	0.209
	-2.12	0.132	0.275	0.102
	-2.08	0.234	0.281	0.137
	-1.969	0.245	0.333	0.181
	-1.877	0.231	0.348	0.208
	-1.797	0.112	0.352	0.178
	-1.786	0.184	0.376	0.045
	-1.747	0.173	0.377	0.18
	-1.74	0.265	0.412	0.183
	-1.713	0.125	0.443	0.179
	-1.707	0.083	0.53	0.159
	-1.675	0.167	0.839	0.133
	-1.671	0.212	0.875	0.095
	-1.551	0.139	0.968	0.201
	-1.524	0.192	0.974	0.105
	-1.376	0.204	0.991	0.164
	-1.372	0.188	1.027	0.139
	-1.34	0.157	1.068	0.18
	-1.327	0.206	1.116	0.022
	-1.313	0.111	1.121	0.141
	-1.203	0.144	1.135	0.083
	-1.16	0.162	1.273	0.171
	-1.147	0.118	1.274	0.19
	-1.133	0.262	1.419	0.126
	-1.116	0.154	1.448	0.172
	-1.111	0.255	1.546	0.246
	-1.086	0.19	1.577	0.112
	-0.976	0.19	1.649	0.133
	-0.942	0.212	1.697	0.216
	-0.927	0.169	1.713	0.228
	-0.922	0.213	1.722	0.195
	-0.896	0.193	1.765	0.215
	-0.893	0.204	1.865	0.125
	-0.887	0.145	1.908	0.193
	-0.871	0.208	2.003	0.113
	-0.866	0.122	2.05	0.21
	-0.835	0.219	2.061	0.182
	-0.828	0.09	2.143	0.179
	-0.821	0.04	2.153	0.118
	-0.768	0.122	2.199	0.136
	-0.736	0.214	2.246	0.265
	-0.621	0.204	2.259	0.109
	-0.599	0.193	2.259	0.107
	-0.591	0.197	2.269	0.208
	-0.567	0.195	2.393	0.129
	-0.561	0.103	2.48	0.095
	-0.509	0.207	2.587	0.146
	-0.483	0.157	2.613	0.2
	-0.399	0.102	2.754	0.042
	-0.379	0.143	2.772	0.07
	-0.372	0.248	2.811	0.158
	-0.368	0.131	2.918	0.176
	-0.352	0.174	2.995	0.158
	-0.269	0.148	3.086	0.161
	-0.208	0.165	3.115	0.183
	0.083	0.161	3.117	0.186
	0.095	0.2	3.143	0.17
	0.153	0.176	3.154	0.07
	0.166	0.167	3.155	0.142
	0.267	0.238	3.228	0.106
	0.335	0.117	3.357	0.081
	0.342	0.095	3.393	0.091
	0.351	0.143	3.439	0.189
	0.401	0.244	3.498	0.204
	0.55	0.193	3.675	0.17
	0.68	0.196	3.694	0.084
	0.718	0.14	3.777	0.193
	0.726	0.173	3.841	0.064
	0.768	0.16	3.884	0.085
	0.791	0.13	3.887	0.172
	0.792	0.278	3.93	0.124
	0.819	0.197	3.935	0.221
	0.879	0.169	4.185	0.144
	0.939	0.07	4.215	0.156
	0.944	0.141	4.255	0.213
	0.971	0.115	4.304	0.135
	1.013	0.162	4.365	0.13
	1.029	0.184	4.387	0.194
	1.084	0.153	4.417	0.173
	1.094	0.188	4.421	0.161
	1.111	0.234	4.485	0.13
	1.134	0.181	4.52	0.104
	1.382	0.194	4.677	0.193
	1.478	0.192	4.745	0.176
	1.491	0.218	4.778	0.216
	1.623	0.173	4.811	0.177
	1.623	0.187	4.917	0.106
	1.683	0.189	4.919	0.16
	1.693	0.204	4.938	0.204
	1.74	0.225	4.976	0.201
	1.78	0.184	5.021	0.062
	1.871	0.235	5.048	0.271
	1.911	0.126	5.097	0.101
	1.97	0.076	5.098	0.054
	2	0.272	5.101	0.09
	2.079	0.134	5.26	0.174
	2.121	0.179	5.287	0.11
	2.15	0.169	5.317	0.143
	2.204	0.227	5.331	0.058
	2.28	0.091	5.445	0.233
	2.286	0.18	5.46	0.066
	2.292	0.158	5.506	0.066
	2.292	0.164	5.609	0.142
	2.301	0.178	5.611	0.232
	2.372	0.156	5.649	0.089
	2.377	0.134	5.697	0.086
	2.542	0.191	5.709	0.124
	2.561	0.14	5.787	0.183
	2.616	0.198	5.798	0.056
	2.621	0.175	5.811	0.09
	2.63	0.218	5.85	0.168
	2.7	0.146	5.881	0.238
	2.706	0.198	5.946	0.161
	2.779	0.2	6.119	0.195
	2.825	0.191	6.176	0.217
	2.837	0.202	6.249	0.185
	2.866	0.156	6.332	0.13
	2.891	0.098	6.545	0.109
	2.97	0.158	6.554	0.152
	3.037	0.228	6.592	0.21
	3.299	0.198	6.606	0.199
	3.354	0.168	6.637	0.068
	3.394	0.178	6.651	0.171
	3.4	0.122	6.693	0.19
	3.418	0.222	6.852	0.216
	3.499	0.092	6.933	0.09
	3.536	0.143	6.987	0.064
	3.588	0.207	7.33	0.145
	3.593	0.104	7.412	0.142
	3.648	0.051	7.594	0.129
	3.661	0.226	7.62	0.173
	3.671	0.174	7.654	0.153
	3.701	0.186	7.733	0.154
	3.737	0.114	7.894	0.08
	3.79	0.149	7.895	0.071
	3.877	0.162	7.903	0.114
	3.91	0.188	8.05	0.167
	3.92	0.223	8.089	0.164
	3.958	0.163	8.223	0.194
	4.048	0.1	8.303	0.089
	4.121	0.193	8.435	0.109
	4.125	0.154	8.492	0.122
	4.125	0.213	8.862	0.067
	4.15	0.213	8.955	0.175
	4.152	0.193	9.006	0.127
	4.2	0.168	9.114	0.177
	4.216	0.241	9.161	0.237
	4.237	0.139	9.247	0.163
	4.29	0.222	9.316	0.184
	4.311	0.248	9.331	0.148
	4.366	0.095	9.419	0.058
	4.433	0.162	9.494	0.176
	4.462	0.172	9.598	0.148
	4.464	0.207	9.655	0.128
	4.519	0.098	9.657	0.144
	4.632	0.219	9.664	0.172
	4.652	0.24	9.69	0.218
	4.77	0.214	9.747	0.194
	4.801	0.051	9.869	0.163
	4.843	0.194	9.947	0.171
	4.898	0.131	10.07	0.044
	4.915	0.218	10.347	0.23
	4.964	0.181	10.456	0.222
	5.203	0.171	10.634	0.107
	5.288	0.092	10.935	0.18
	5.303	0.171	10.975	0.123
	5.318	0.197	11.163	0.086
	5.319	0.155	11.267	0.12
	5.329	0.2	11.267	0.081
	5.333	0.193	11.379	0.108
	5.38	0.087	11.457	0.089
	5.415	0.217	11.605	0.157
	5.592	0.24	11.659	0.12
	5.67	0.141	11.695	0.143
	5.914	0.149	11.877	0.195
	6.05	0.16	11.981	0.09
	6.068	0.177	12.079	0.176
	6.197	0.156	12.212	0.168
	6.273	0.206	12.298	0.129
	6.335	0.229	12.571	0.138
	6.336	0.1	12.783	0.195
	6.444	0.176	13.063	0.117
	6.505	0.185	13.096	0.187
	6.557	0.116	13.187	0.193
	6.572	0.086	13.321	0.182
	6.647	0.206	13.358	0.25
	6.666	0.232	13.621	0.102
	6.683	0.181	13.804	0.219
	6.685	0.133	13.917	0.196
	6.76	0.192	13.944	0.132
	6.776	0.112	13.995	0.219
	6.908	0.128	14.052	0.13
	6.944	0.222	14.182	0.193
	6.946	0.182	14.447	0.161
	7.116	0.19	14.641	0.193
	7.164	0.195	14.662	0.182
	7.284	0.199	14.687	0.223
	7.292	0.115	15.112	0.084
	7.318	0.215	15.469	0.222
	7.372	0.247	15.541	0.151
	7.489	0.16	15.572	0.104
	7.501	0.122	15.612	0.13
	7.526	0.115	15.701	0.111
	7.621	0.149	15.702	0.105
	7.786	0.164	16.211	0.13
	7.823	0.211	16.272	0.056
	7.9	0.126	16.386	0.187
	8.048	0.177	16.392	0.185
	8.126	0.253	16.408	0.179
	8.127	0.212	16.529	0.235
	8.153	0.193	16.902	0.082
	8.162	0.148	16.967	0.127
	8.192	0.107	17.052	0.163
	8.306	0.108	17.132	0.135
	8.346	0.24	17.162	0.248
	8.353	0.203	17.194	0.113
	8.462	0.135	17.4	0.184
	8.467	0.088	17.431	0.191
	8.645	0.196	17.491	0.137
	8.712	0.114	17.683	0.264
	8.826	0.194	17.977	0.133
	8.869	0.166	18.074	0.103
	9.118	0.164	18.297	0.191
	9.165	0.282	18.683	0.187
	9.179	0.096	19.137	0.152
	9.372	0.07	19.363	0.181
	9.562	0.244	19.715	0.154
	9.577	0.084	19.783	0.179
	9.588	0.2	20.06	0.117
	9.622	0.266	20.122	0.234
	9.647	0.147	20.211	0.192
	9.68	0.249	20.275	0.076
	9.75	0.11	20.396	0.125
	9.789	0.207	20.423	0.26
	9.824	0.055	20.994	0.218
	9.923	0.103	21.09	0.073
	10.092	0.107	21.196	0.205
	10.215	0.183	21.206	0.094
	10.452	0.194	21.276	0.129
	10.618	0.202	21.919	0.171
	10.618	0.143	21.98	0.061
	10.647	0.054	22.838	0.044
	10.669	0.078	22.854	0.128
	10.676	0.194	22.879	0.103
	10.745	0.201	23.329	0.097
	10.754	0.188	23.782	0.072
	10.966	0.114	23.884	0.022
	11.007	0.24	24.401	0.203
	11.101	0.151	24.414	0.073
	11.107	0.199	24.425	0.148
	11.183	0.131	24.581	0.156
	11.246	0.183	24.63	0.136
	11.438	0.184	24.851	0.202
	11.548	0.265	25.193	0.135
	11.59	0.195	26.206	0.218
	11.768	0.199	26.358	0.175
	11.849	0.078	26.459	0.108
	11.92	0.121	26.659	0.192
	12.074	0.153	26.962	0.145
	12.107	0.142	27.033	0.069
	12.219	0.168	27.53	0.211
	12.408	0.225	27.82	0.15
	12.415	0.162	29.139	0.217
	12.456	0.21	29.318	0.163
	12.547	0.188	29.438	0.059
	12.62	0.076	29.49	0.154
	12.649	0.199	29.535	0.168
	12.66	0.235	29.65	0.117
	12.757	0.273	29.857	0.096
	13.276	0.191	29.896	0.149
	13.292	0.203	29.938	0.148
	13.399	0.106	29.997	0.136
	13.431	0.23	30.191	0.148
	13.76	0.151	30.405	0.069
	13.983	0.254	30.807	0.142
	14.021	0.198	30.977	0.183
	14.038	0.223	31.008	0.028
	14.148	0.156	31.262	0.143
	14.149	0.09	31.305	0.146
	14.354	0.246	31.749	0.172
	14.512	0.183	31.986	0.244
	14.588	0.17	33.052	0.143
	14.771	0.178	33.596	0.065
	14.838	0.236	33.874	0.213
	14.857	0.181	34.449	0.078
	15.06	0.199	34.598	0.188
	15.345	0.06	34.64	0.103
	15.548	0.234	34.989	0.048
	15.629	0.19	35.153	0.06
	15.757	0.152	35.466	0.045
	15.761	0.11	35.634	0.229
	15.772	0.154	35.819	0.068
	15.865	0.196	36.029	0.134
	15.935	0.184	36.528	0.098
	15.996	0.193	37.822	0.107
	16.006	0.124	38.221	0.136
	16.094	0.175	38.672	0.091
	16.112	0.149	38.993	0.036
	16.118	0.206	39.439	0.146
	16.627	0.192	39.514	0.064
	16.66	0.145	40.018	0.197
	16.689	0.221	41.09	0.145
	16.872	0.071	42.251	0.121
	16.875	0.188	42.589	0.089
	16.939	0.143	43.336	0.065
	17.039	0.192	43.361	0.211
	17.087	0.151	43.581	0.087
	17.688	0.178	43.671	0.148
	17.929	0.182	44.976	0.111
	18.147	0.143	46.259	0.125
	18.239	0.106	46.909	0.164
	18.308	0.231	47.495	0.113
	18.526	0.138	48.578	0.189
	18.53	0.166	48.783	0.1
	18.545	0.223	48.834	0.102
	18.996	0.191	49.314	0.028
	19.158	0.22	49.558	0.097
	19.163	0.199	51.277	0.178
	19.182	0.113	51.489	0.074
	19.245	0.18	52.923	0.154
	19.443	0.171	53.11	0.049
	19.87	0.085	53.381	0.116
	19.885	0.144	53.671	0.173
	20.014	0.082	54.4	0.086
	20.249	0.147	54.553	0.11
	20.731	0.141	54.702	0.138
	20.86	0.144	54.771	0.229
	21.116	0.147	55.45	0.139
	21.127	0.213	55.507	0.128
	21.265	0.154	55.556	0.196
	21.409	0.228	55.655	0.191
	21.602	0.101	56.452	0.051
	21.81	0.261	56.634	0.098
	22.438	0.152	57.809	0.147
	22.496	0.164	57.833	0.145
	22.691	0.214	59.171	0.259
	22.995	0.197	60.04	0.09
	23.033	0.089	62.186	0.079
	23.158	0.168	65.348	0.082
	23.309	0.209	65.907	0.234
	23.596	0.112	67.254	0.136
	23.757	0.161	72.233	0.026
	24.02	0.058	72.276	0.111
	24.186	0.156	72.589	0.182
	24.207	0.042	73.366	0.049
	24.425	0.11	74.036	0.104
	24.562	0.232	74.568	0.073
	24.891	0.197	75.553	0.126
	24.955	0.187	75.577	0.09
	24.977	0.167	75.726	0
	25.379	0.156	80.485	0.153
	25.946	0.149	81.457	0.032
	25.991	0.256	83.601	0.159
	26.052	0.035	85.317	0.198
	26.271	0.208	85.949	0.015
	26.573	0.137	88.844	0.121
	26.579	0.1	92.202	0.093
	26.984	0.165	101.135	0.114
	27.026	0.222	103.795	0.09
	27.177	0.142	105.207	0.143
	27.233	0.221	110.102	0.079
	27.598	0.165	118.399	0.07
	27.627	0.085	162.089	0.135
	27.912	0.213	183.002	0.09
	28.745	0.161
	29.044	0.137
	29.126	0.134
	29.462	0.185
	29.651	0.23
	29.782	0.244
	29.794	0.135
	29.86	0.129
	30.258	0.104
	30.31	0.233
	31.127	0.226
	31.151	0.252
	31.179	0.265
	31.431	0.144
	31.542	0.178
	31.572	0.198
	32.087	0.241
	32.156	0.087
	33.123	0.164
	34.065	0.215
	34.374	0.183
	34.425	0.141
	35.484	0.185
	35.49	0.111
	36.369	0.086
	36.378	0.143
	36.666	0.189
	37.411	0.206
	37.943	0.109
	38.318	0.118
	38.832	0.264
	39.516	0.162
	39.539	0.15
	39.907	0.202
	40.34	0.082
	40.687	0.188
	40.757	0.25
	41.069	0.184
	41.421	0.241
	41.491	0.179
	41.807	0.191
	42.018	0.131
	43.135	0.22
	43.206	0.086
	43.831	0.245
	43.886	0.189
	43.982	0.19
	44.523	0.165
	44.668	0.168
	46.072	0.211
	46.093	0.207
	46.67	0.118
	47.499	0.217
	47.852	0.138
	49.413	0.145
	49.774	0.159
	50.318	0.133
	51.421	0.143
	51.768	0.225
	51.835	0.081
	53.94	0.09
	54.414	0.226
	55.109	0.167
	55.37	0.117
	56.3	0.171
	56.545	0.222
	57.17	0.18
	57.837	0.12
	57.84	0.195
	59.099	0.214
	59.119	0.212
	59.599	0.08
	62.729	0.176
	64.274	0.151
	66.372	0.173
	70.082	0.236
	70.424	0.108
	71.694	0.076
	76.791	0.091
	78.435	0.263
	79.973	0.171
	80.359	0.149
	82.005	0.127
	82.56	0.214
	85.811	0.198
	90.856	0.08
	94.297	0.176
	94.905	0.141
	98.159	0.215
	109.146	0.162
	112.43	0.153
	112.571	0.12
	118.836	0.114
	122.408	0.186
	138.203	0.134
	183.659	0.211
	203.64	0.218
