# Supplementary material for: The adhesion-GPCR BAI1 shapes dendritic arbors via Bcr-mediated RhoA activation causing late growth arrest
Source: eLife. 2019 Aug 28;8:e47566. doi: 10.7554/eLife.47566 (PMC6713510; doi:10.7554/eLife.47566)
Supplement: Figure 3—source data 5. [file elife-47566-fig3-data5.xlsx]

## Sheet: F3S4B
Fig. 3-figure supplement 4B			Dendritic arbor length of RhoAflox/flox mouse hippocampal neurons ± Cre
	12 DIV		19 DIV
	–Cre	+Cre	–Cre	+Cre
	797.653	3063.2	1513.35	1050.82
	1109.55	875.452	1821.96	3831.49
	1328.17	3069.49	1827.55	1060
	3765.45	1634.96	1186.66	1431.71
	2083.55	2215.81	1692.57	3005.22
	1155.56	1543.74	1432.68	2365.43
	1479.32	1925.32	1493.46	1692.32
	912.962	2138.35	337.604	1837.34
	1281.74	2535.59	2026.98	3885.14
	3313.54	2644.44	1738.27	1433.98
	861.542	3227.16	3373.05	3500.87
	1652.37	2653.06	1319.84	1249.59
	2333.3	1748.35	1151	1581.31
	2146.41	1987.49	1189.27	1425.34
	1716.02	3886.23	2039.3	2454.42
	3260.06	3729.87	1473.89	1076.14
	3817.48	1091.73	2495.48	1177.28
	4231.26	1286.6	976.721	1504.09
	1010.25	611.773	1835.55	1221.91
	1622.1	903.98	2104.63	1517.47
	1510.63	715.144	1478.1	1779.7
	1837.88	1254.54	5072.82	1686.05
	1282.5	1694.96	3610.44	2979.15
	1276.6	1024.55	3503.39	5706.66
	3300.78	2121.63	985.227	1024.33
	942.616	2387.54	2798.48	766.941
	1487.66	3617.97	1887.87	1514.36
	2798.53	823.581	2513.99	3710.77
	1654.21	1321.6	2008.35	1666.68
	700.576	947.648	3978.24	1660.66
	1132.07	1467.13	2259.04	2146.24
	463.499	1619.57	3193.18	2238.8
	1502.99	1672.66	1575.67	650.208
	2119.02	1759.19	1442.2	1678.81
	1894.32	1857.07	1050.17	3933.57
	1199.78	1377.11	3511.7	2681.36
	2507.08	1492.32	2092.1	1588.74
	915.053	1428.51	1507.41
	3444.74	1130.97	3443.42
	2505.85	1970.14	1597.04
	829.835	1433.03	4951.87
	692.033	2223.59	1821.41
	1170.33	991.926	4810.63
	354.535	1404.83	1061.37
	1789.58	2513.81	1127.83
	1321.65	1809.59	900.401
	1605.27	1394.51	1245.7
	741.211	1761.55	1362.55
	1721.25	1514.2	642.242
	1421.7	990.493	1280.19
	3087.12	1785.31	1565.82
	1980.1	933.084	1789.46
	1570.49	1575.58	1323.26
	1267.77	2185.87	1240.1
	961.872	1283.97	1231.76
	3649.45	1771.23	788.14
	1582.88	1972.26	1817.46
	891.242	1569.82	1852.32
	1149.53	1019.88	917.872
	2635.86	1448.2	1212.58
	1110.86	1067.43	1144.29
	1941.6		1398.5
	1287.75		1309.2
	1009.83		1874.33
	1136.04		962.235
	782.516		729.991
	775.077		987.537
	888.599		1447.73
	1343.86		1184.52
	1041.65		616.616
	988.632		1260.97
	2551.95		893.356
	1338.4		1806.69
	975.545		1224.28
	1731.59		1413.67
	1729.14		1119.81
	2243.34		1924.07
			1811.86
			2107.68
			1544.11
			1475.74
			1259.74
			1597.19
			1433.4
			1722.65
			891.167
			852.324
			1221.57
			1636.68
			1256.64
			2094.09
			1570.47
			1168.83
			1828.71
			5857.15
			1597.42
			1662.08
			1577.09
			1468.19
Mean	1657.85	1755.85	1761.76	2046.35
SD	869.322	745.649	979.399	1102.35
SEM	99.7181	96.2629	98.9343	183.724
n	77	61	99	37

## Sheet: F3S4C
Fig. 3-figure supplement 4C			Dendrite number of RhoAflox/flox mouse hippocampal neurons ± Cre
	12 DIV		19 DIV
	–Cre	+Cre	–Cre	+Cre
	24	36	20	11
	12	10	22	40
	19	45	28	19
	57	31	20	18
	39	36	22	37
	26	20	13	24
	25	26	22	26
	19	42	5	24
	18	27	18	53
	46	39	16	29
	18	37	42	23
	41	26	14	7
	30	21	11	20
	31	23	16	17
	32	48	24	38
	51	41	9	26
	48	26	28	16
	47	30	17	32
	14	13	26	22
	18	22	22	29
	22	10	25	20
	36	18	56	25
	18	28	38	32
	20	21	39	66
	47	46	16	14
	32	30	33	10
	25	58	22	20
	44	30	32	47
	20	30	19	17
	11	19	30	22
	13	31	26	25
	17	26	32	35
	39	20	21	10
	29	23	15	24
	37	37	13	61
	28	30	36	38
	34	30	25	23
	12	16	16
	69	22	38
	35	35	19
	23	26	54
	23	40	30
	34	27	53
	3	26	16
	26	47	21
	30	32	17
	31	22	22
	25	22	13
	41	27	9
	29	23	13
	29	28	14
	21	21	20
	26	18	19
	23	32	17
	14	25	15
	54	21	7
	22	34	19
	16	31	19
	19	24	10
	44	34	14
	27	24	17
	31		18
	22		13
	15		17
	11		12
	13		13
	17		18
	15		12
	24		19
	13		18
	27		21
	40		11
	24		17
	20		11
	17		19
	22		13
	23		17
			23
			19
			19
			17
			17
			21
			16
			23
			8
			7
			15
			19
			14
			28
			13
			13
			18
			56
			17
			20
			22
			17
Mean	27.2338	28.5738	20.5657	27.027
SD	12.3244	9.38698	10.049	13.4588
SEM	1.41371	1.21185	1.0151	2.24313
n	77	61	99	37

## Sheet: F3S4D
Fig. 3-figure supplement 4D			Dendritic branches in RhoAflox/flox mouse hippocampal neurons ± Cre
	12 DIV		19 DIV
	–Cre	+Cre	–Cre	+Cre
	20	32	15	8
	8	7	19	33
	12	38	25	15
	49	22	15	15
	36	29	18	30
	23	17	11	19
	21	23	19	22
	12	38	3	19
	12	22	14	45
	40	35	13	25
	16	32	34	18
	30	17	11	4
	26	16	6	16
	26	18	14	13
	23	42	16	33
	46	36	5	22
	43	19	20	13
	40	25	14	28
	10	11	23	20
	13	19	17	26
	15	6	20	16
	28	13	47	22
	13	21	32	26
	17	13	33	61
	41	40	13	11
	26	25	27	7
	19	50	18	16
	33	25	26	40
	15	28	14	14
	8	16	21	18
	9	27	22	22
	13	22	28	31
	28	16	16	7
	21	19	12	20
	31	34	9	56
	21	28	30	33
	28	26	20	19
	9	12	14
	61	17	31
	30	30	13
	16	21	49
	16	37	25
	26	22	45
	1	22	13
	22	43	16
	24	28	15
	24	20	20
	17	19	11
	37	23	6
	25	20	9
	26	22	11
	16	19	16
	22	15	14
	20	29	12
	9	21	12
	48	18	6
	20	29	15
	12	26	16
	14	20	8
	39	29	11
	23	21	14
	26		16
	19		9
	12		13
	7		9
	7		10
	13		14
	12		9
	21		15
	9		15
	24		16
	35		6
	20		13
	17		8
	13		17
	15		10
	19		13
			19
			14
			15
			12
			14
			17
			12
			20
			5
			5
			8
			15
			10
			23
			9
			10
			14
			52
			14
			14
			19
			14
Mean	22.0519	24.0984	16.4646	22.7838
SD	11.4557	8.91573	9.12645	12.5635
SEM	1.31406	1.15102	0.921911	2.09391
n	77	61	99	37

## Sheet: F3S4E
Fig. 3-figure supplement 4E			Primary dendrites in RhoAflox/flox mouse hippocampal neurons ± Cre
	12 DIV		19 DIV
	–Cre	+Cre	–Cre	+Cre
	4	4	5	3
	4	3	3	7
	7	7	3	4
	8	9	5	3
	3	7	4	7
	3	3	2	5
	4	3	3	4
	7	4	2	5
	6	5	4	8
	6	4	3	4
	2	5	8	5
	11	9	3	3
	4	5	5	4
	5	5	2	4
	9	6	8	5
	5	5	4	4
	5	7	8	3
	7	5	3	4
	4	2	3	2
	5	3	5	3
	7	4	5	4
	8	5	9	3
	5	7	6	6
	3	8	6	5
	6	6	3	3
	6	5	6	3
	6	8	4	4
	11	5	6	7
	5	2	5	3
	3	3	9	4
	4	4	4	3
	4	4	4	4
	11	4	5	3
	8	4	3	4
	6	3	4	5
	7	2	6	5
	6	4	5	4
	3	4	2
	8	5	7
	5	5	6
	7	5	5
	7	3	5
	8	5	8
	2	4	3
	4	4	5
	6	4	2
	7	2	2
	8	3	2
	4	4	3
	4	3	4
	3	6	3
	5	2	4
	4	3	5
	3	3	5
	5	4	3
	6	3	1
	2	5	4
	4	5	3
	5	4	2
	5	5	3
	4	3	3
	5		2
	3		4
	3		4
	4		3
	6		3
	4		4
	3		3
	3		4
	4		3
	3		5
	5		5
	4		4
	3		3
	4		2
	7		3
	4		4
			4
			5
			4
			5
			3
			4
			4
			3
			3
			2
			7
			4
			4
			5
			4
			3
			4
			4
			3
			6
			3
			3
Mean	5.18182	4.47541	4.10101	4.24324
SD	2.05021	1.65938	1.62565	1.3623
SEM	0.235175	0.214225	0.164216	0.22705
n	77	61	99	37
