# Supplementary material for: The adhesion-GPCR BAI1 shapes dendritic arbors via Bcr-mediated RhoA activation causing late growth arrest
Source: eLife. 2019 Aug 28;8:e47566. doi: 10.7554/eLife.47566 (PMC6713510; doi:10.7554/eLife.47566)
Supplement: Figure 3—figure supplement 1—source data 1. [file elife-47566-fig3-figsupp1-data1.xlsx]

## Sheet: F3S1b
Statistics for Rac1 activation
2-factor ANOVA					Tukey P-values				N	n
DOF	Parameter	F	P		0 hr: CA vs. DN	6.07e-05		Raichu-Rac1 CA	3	30
(3, 119)	Mutants	41.26	< 1.00E-06		24 hr: CA vs. DN	0.00015		Raichu-Rac1 DN	3	30
	Time	0.023	> 0.05
	Interaction	3.92	> 0.05

## Sheet: F3S1d
Statistics for RhoA activation
2-factor ANOVA					Tukey P-values				N	n
DOF	Parameter	F	P		0 hr: Vector vs. p190RhoGAP	< 1.00E-06		0 hr., Vector	3	80
(3, 279)	Mutants	41.26	< 1.00E-06		24 hr: Vector vs. p190RhoGAP	< 1.00E-06		0 hr., p190RhoGAP	3	80
	Time	0.023	> 0.05					24 hr., Vector	3	60
	Interaction	0.0096	> 0.05					24 hr., p190RhoGAP	3	60

## Sheet: F3S1f
Statistics for RhoA activation
2-factor ANOVA					Tukey P-values				N	n
DOF	Parameter	F	P		0 hr: Vector vs. Bcr-GAP–	0.023		0 hr., Vector	3	60
(3, 279)	Mutants	13.6199	0.00059		24 hr: Vector vs. Bcr-GAP–	0.021		0 hr., Bcr-GAP–	3	60
	Time	0.038	> 0.05					24 hr., Vector	3	80
	Interaction	0.055	> 0.05					24 hr., Bcr-GAP–	3	80

## Sheet: F3S1h
Statistics for Rac1 activation
2-factor ANOVA					Tukey P-values				N	n
DOF	Parameter	F	P		0 hr: Vector vs. Bcr-GEF–	0.014		0 hr., Vector	3	60
(3, 279)	Mutants	20.313	9e-06		24 hr: Vector vs. Bcr-GEF–	0.00508		0 hr., Bcr-GEF–	3	60
	Time	0.0486	> 0.05					24 hr., Vector	3	80
	Interaction	0.0497	> 0.05					24 hr., Bcr-GEF–	3	80

## Sheet: F3S1j
Statistics for Rac1 activation
2-factor ANOVA					Tukey P-values				N	n
DOF	Parameter	F	P		0 hr: Vector vs. Tiam1	< 1.00E-06		0 hr., Vector	3	80
(3, 299)	Mutants	72.58	< 1.00E-06		24 hr: Vector vs. Tiam1	2.4e-05		0 hr., Tiam1	3	80
	Time	1.32	> 0.05					24 hr., Vector	3	80
	Interaction	1.39	> 0.05					24 hr., Tiam1	3	80
