# Supplementary material for: The adhesion-GPCR BAI1 shapes dendritic arbors via Bcr-mediated RhoA activation causing late growth arrest
Source: eLife. 2019 Aug 28;8:e47566. doi: 10.7554/eLife.47566 (PMC6713510; doi:10.7554/eLife.47566)
Supplement: Figure 3—figure supplement 2—source data 1. [file elife-47566-fig3-figsupp2-data1.xlsx]

## Sheet: F3S2b
Statistics for Rac1 activation vs. time.
										n
2-factor ANOVA					Tukey P-values				N	Tips	Neurons
DOF	Parameter	F	P		Control-20 DIV vs. BAI1 Kd-20 DIV	2.94e-05		Control, 15 DIV	5	382	51
(11, 4054)	shRNA	2.2274	0.04		Control-21 DIV vs. BAI1 Kd-21 DIV	6.62e-05		BAI1, 15 DIV	5	383	52
	Time	1.13	> 0.05		Control-23 DIV vs. BAI1 Kd-23 DIV	0.00852		Control, 17 DIV	5	364	54
	Interaction	2.213	> 0.05					BAi1 Kd, 17 DIV	5	384	41
								Control, 18 DIV	5	365	53
								BAI1 Kd, 18 DIV	5	350	47
								Control, 20 DIV	5	293	41
								BAI1 Kd, 20 DIV	5	257	36
								Control, 21 DIV	5	333	47
								BAI1 Kd, 21 DIV	5	279	34
								Control, 23 DIV	5	404	52
								BAI1 Kd, 23 DIV	5	345	46

## Sheet: F3S2c
Statistics for Rac1 activation vs. time.
										n
2-factor ANOVA					Tukey P-values				N	Tips	Neurons
DOF	Parameter	F	P		Control-20 DIV vs. BAI1 Kd-20 DIV	1.08e-05		Control, 15 DIV	5	382	51
(11, 4054)	shRNA	3.47	0.01		Control-21 DIV vs. BAI1 Kd-21 DIV	< 1.00E-06		BAI1, 15 DIV	5	383	52
	Time	11.314	0.001					Control, 17 DIV	5	364	54
	Interaction	2.74	0.043					BAi1 Kd, 17 DIV	5	384	41
								Control, 18 DIV	5	365	53
								BAI1 Kd, 18 DIV	5	350	47
								Control, 20 DIV	5	293	41
								BAI1 Kd, 20 DIV	5	257	36
								Control, 21 DIV	5	333	47
								BAI1 Kd, 21 DIV	5	279	34
								Control, 23 DIV	5	404	52
								BAI1 Kd, 23 DIV	5	345	46
