# Supplementary material for: The adhesion-GPCR BAI1 shapes dendritic arbors via Bcr-mediated RhoA activation causing late growth arrest
Source: eLife. 2019 Aug 28;8:e47566. doi: 10.7554/eLife.47566 (PMC6713510; doi:10.7554/eLife.47566)
Supplement: Figure 3—figure supplement 3—source data 1. [file elife-47566-fig3-figsupp3-data1.xlsx]

## Sheet: F3S3b
Statistics for dendrite length
2-factor ANOVA					Tukey P-values				N	n
DOF	Parameter	F	P		-Cre-19 DIV vs. +Cre-19 DIV	0.08		-Cre, 12 DIV	4	77
(3, 274)	shRNA	2.83	> 0.05					+Cre, 12 DIV	4	61
	Time	3.51	> 0.05					-Cre, 19 DIV	4	99
	Interaction	1.05	> 0.05					+Cre, 19 DIV	4	37

## Sheet: F3S3c
Statistics for dendrite number
2-factor ANOVA					Tukey P-values				N	n
DOF	Parameter	F	P		-Cre-12 DIV vs. -Cre-19 DIV	0.000565		-Cre, 12 DIV	4	77
(3, 274)	shRNA	8.81	0.01		-Cre-19 DIV vs. +Cre-19 DIV	0.014		+Cre, 12 DIV	4	61
	Time	9.55	0.01					-Cre, 19 DIV	4	99
	Interaction	2.21	> 0.05					+Cre, 19 DIV	4	37

## Sheet: F3S3d
Statistics for branch number
2-factor ANOVA					Tukey P-values				N	n
DOF	Parameter	F	P		-Cre-12 DIV vs. -Cre-19 DIV	0.00234		-Cre, 12 DIV	4	77
(3, 274)	shRNA	7.94	0.01		-Cre-19 DIV vs. +Cre-19 DIV	0.00867		+Cre, 12 DIV	4	61
	Time	6.62	0.044					-Cre, 19 DIV	4	99
	Interaction	5.01	> 0.05					+Cre, 19 DIV	4	37

## Sheet: F3S3e
Statistics for primary dendrites
2-factor ANOVA						N	n
DOF	Parameter	F	P		-Cre, 12 DIV	4	77
(3, 274)	shRNA	1.69	> 0.05		+Cre, 12 DIV	4	61
	Time	10.93	0.01		-Cre, 19 DIV	4	99
	Interaction	3.82	> 0.05		+Cre, 19 DIV	4	37
