# Supplementary material for: The adhesion-GPCR BAI1 shapes dendritic arbors via Bcr-mediated RhoA activation causing late growth arrest
Source: eLife. 2019 Aug 28;8:e47566. doi: 10.7554/eLife.47566 (PMC6713510; doi:10.7554/eLife.47566)
Supplement: Figure 4—source data 1. [file elife-47566-fig4-data1.xlsx]

## Sheet: Fig. 4b
Statistics for dendrite length
2-factor ANOVA					Tukey P-values				N	n
DOF	Parameter	F	P		Control-vehicle vs. BAI1 Kd-vehicle	0.0034		Control, Vehicle	3	105
(3, 181)	shRNA	10.66	0.0015		BAI1 Kd-vehicle vs. BAI1 Kd-narc.	9.44e-06		BAI1 Kd, Vehicle	3	105
	Drug	0.134	> 0.05		Control-vehicle vs. BAI1 Kd-narc.	0.279		Control, Narc.	3	105
	Interaction	22.14	8e-06					BAI1 Kd, Narc.	3	105

## Sheet: Fig. 4c
Statistics for dendrite tips
2-factor ANOVA					Tukey P-values				N	n
DOF	Parameter	F	P		Control-vehicle vs. BAI1 Kd-vehicle	0.017		Control, Vehicle	3	105
(3, 181)	shRNA	10.66	0.0002		BAI1 Kd-vehicle vs. BAI1 Kd-narc.	4.85e-06		BAI1 Kd, Vehicle	3	105
	Drug	0.134	> 0.05		Control-vehicle vs. BAI1 Kd-narc.	0.081		Control, Narc.	3	105
	Interaction	22.14	0.002					BAI1 Kd, Narc.	3	105

## Sheet: Fig. 4d
Statistics for dendrite branches
2-factor ANOVA					Tukey P-values				N	n
DOF	Parameter	F	P		Control-vehicle vs. BAI1 Kd-vehicle	0.00924		Control, Vehicle	3	105
(3, 181)	shRNA	15.33	0.0002		BAI1 Kd-vehicle vs. BAI1 Kd-narc.	1.7e-06		BAI1 Kd, Vehicle	3	105
	Drug	0.078	> 0.05		Control-vehicle vs. BAI1 Kd-narc.	0.073		Control, Narc.	3	105
	Interaction	14.14	0.0003					BAI1 Kd, Narc.	3	105

## Sheet: Fig. 4e
Statistics for primary dendrites
2-factor ANOVA							N	n
DOF	Parameter	F	P			Control, Vehicle	3	105
(3, 181)	shRNA	14.4257	> 0.05			BAI1 Kd, Vehicle	3	105
	Drug	0.117482	> 0.05			Control, Narc.	3	105
	Interaction	10.419	> 0.05			BAI1 Kd, Narc.	3	105

## Sheet: Fig. 4g
Statistics for dendrite length
2-factor ANOVA					Tukey P-values				N	n
DOF	Parameter	F	P		Control-vehicle vs. BAI1 OX-vehicle	0.000921		Control	4	47
(3, 181)	shRNA	9.28357	0.005		BAI1 OX-vehicle vs. BAI1 OX-Y-27632	0.000448		BAI1 Kd	4	47
	Drug	7.34113	0.008		Control-vehicle vs. BAI1 OX-Y-27632	0.996
	Interaction	7.48598	0.008

## Sheet: Fig. 4h
Statistics for dendrite number
2-factor ANOVA					Tukey P-values				N	n
DOF	Parameter	F	P		Control-vehicle vs. BAI1 OX-vehicle	0.0365		Control	4	47
(3, 181)	shRNA	9.28357	0.008		BAI1 OX-vehicle vs. BAI1 OX-Y-27632	0.00354		BAI1 Kd	4	47
	Drug	7.34113	< 0.05		Control-vehicle vs. BAI1 OX-Y-27632	0.865
	Interaction	7.48598	0.032

## Sheet: Fig. 4i
Statistics for branch number
2-factor ANOVA					Tukey P-values				N	n
DOF	Parameter	F	P		Control-vehicle vs. BAI1 OX-vehicle	0.0168		Control	4	47
(3, 181)	shRNA	8.68264	0.003		BAI1 OX-vehicle vs. BAI1 OX-Y-27632	0.00106		BAI1 Kd	4	47
	Drug	3.16687	< 0.05		Control-vehicle vs. BAI1 OX-Y-27632	0.833
	Interaction	5.95867	0.016

## Sheet: Fig. 4j
Statistics for primary dendrite number
2-factor ANOVA							N	n
DOF	Parameter	F	P			Control	4	47
(3, 181)	shRNA	7.55615	< 0.05			BAI1 Kd	4	47
	Drug	2.77392	< 0.05
	Interaction	4.70263	< 0.05
