# Supplementary material for: The adhesion-GPCR BAI1 shapes dendritic arbors via Bcr-mediated RhoA activation causing late growth arrest
Source: eLife. 2019 Aug 28;8:e47566. doi: 10.7554/eLife.47566 (PMC6713510; doi:10.7554/eLife.47566)
Supplement: Figure 4—source data 2. [file elife-47566-fig4-data2.xlsx]

## Sheet: Fig. 4B
Fig. 4B	Length of dendritic arbors treated with the indicated chemicals at 17 DIV and fixed at 21 DIV
	Vector		BAI1 Kd
	DMSO	Narciclasine	DMSO	Narciclasine
	2679.19	2873.53	2225.38	968.159
	2707.87	4594.88	2814.72	1312.53
	1545.76	2003.55	1876.28	2694.27
	1945.48	2257.45	3195.58	1138.66
	1163.37	1851.31	2499.9	1932.07
	2298.44	1891.88	1956.61	957.795
	2110.44	1688.49	2150.37
	1645.14	1817.94	2333.74
	2711.61	1178.58	2601.68
	2949.72	2288.51	2615.74
	2007.8	3079.57
	933.599	1818.44
	2209.42	2046.5
		2585.03
		1438.83
	680.576	1460.4	1679.24	1553.81
	1879.53	1109.19	2475.17	2454.11
	1133.51	2155.5	2352.39	1496.87
	978.107	2240.44	1697.12	1573.72
	2069.81	1573.53	1921.3	1209.81
	2660.24	2195.98	2195.46	776.381
	1504.05	1436.33	1941.14	729.576
	2284.84	712.402	2428.7	1264.02
	1721.2	1864.63	1729.5	1710.62
	1849.07	2508.33	3195.86	2427.81
	1488.51	4172.26	1364.76	1227.64
	977.977	2962.01	2350.19	1188.57
	2392.47	862.008	1834.48	1179.03
	1924.25	2571.58	2162.88	2843
	2621.17	1890.52	3156.14	931.332
	1469.3	1062.93	4332.98	789.363
	1853.51	559.494	3282.52	1905.43
	1043.36	1482.86	3107.65
	694.994	1517.68	1447.35	2654.88
	2506.06	2411.44	3342.6	1402.21
	2021.15	3919.86	1402.75	945.967
	1575.31	1976.05	2275.55	1579.26
	1185.4	928.606	2943.17	1376.22
	1483.13	953.371	1101.4	2381.4
	1231.33	1479.6	2106.05	1415.49
	1006.67	942.535	4477.73	1017.42
	1536.61	3653.46	1642.14	905.032
	3130.69	812.109	1826.7	885.928
	3040.21	2105.64	1868.79	1458.51
	516.856	583.752	1650.17	2097.97
	1284.38	1489.62	2969.36	1386.44
	1978.29	2647.25	1573.14
	1080.13	2002.03	1813.93
	1522.05	1848.16	2656.8
	3041.54	2200.66	2347.48
	1234.69	1579.63	1500.69
Mean	1785.89	1946.79	2313.55	1493.65
SD	686.353	884.737	729.052	592.756
SEM	99.0665	125.121	108.681	100.194
n	49	51	46	36

## Sheet: Fig. 4C
Fig. 4C	Number of dendrites in neurons treated with the indicated chemicals at 17 DIV and fixed at 21 DIV
	Vector		BAI1 Kd
	DMSO	Narciclasine	DMSO	Narciclasine
	30	27	19	20
	26	24	23	15
	17	24	15	23
	30	22	29	16
	13	18	17	22
	22	15	17	9
	19	16	20
	20	15	27
	26	8	21
	26	22	17
	24	28
	29	13
	27	20
		24
		14
	7	22	13	15
	23	14	12	26
	20	31	24	12
	20	12	24	23
	21	12	20	11
	11	22	30	19
	16	16	25	16
	26	16	32	9
	20	17	22	14
	10	28	29	20
	13	26	19	12
	11	25	22	17
	21	14	23	14
	15	32	17	27
	26	14	29	12
	17	14	47	12
	22	12	28	19
	11	15	25
	8	22	25	17
	23	25	32	12
	21	41	17	15
	16	18	34	14
	11	17	35	13
	19	14	11	22
	11	17	22	12
	12	4	30	10
	16	16	15	9
	12	9	33	13
	32	19	13	14
	8	5	36	16
	15	17	18	9
	19	21	17
	25	19	16
	24	16	23
	27	16	26
	14	22	13
Mean	19.0204	18.6275	23.087	15.5278
SD	6.59068	6.87884	7.5743	4.85496
SEM	0.951283	0.972815	1.12911	0.820638
n	49	51	46	36

## Sheet: Fig. 4D
Fig. 4D	Number of dendritic branch points in neurons treated with the indicated chemicals at 17 DIV and fixed at 21 DIV
	Vector		BAI1 Kd
	DMSO	Narciclasine	DMSO	Narciclasine
	24	22	14	16
	21	19	18	10
	13	18	11	19
	22	18	24	12
	9	14	12	15
	16	8	10	3
	13	9	16
	14	13	20
	22	4	18
	21	17	13
	20	23
	20	11
	19	16
		19
		11
	4	18	7	11
	15	9	7	21
	14	25	19	8
	14	6	19	17
	15	6	16	5
	8	15	26	14
	9	13	17	11
	21	11	27	4
	14	12	17	11
	6	22	21	14
	9	21	15	8
	6	19	18	11
	15	10	17	7
	11	28	12	22
	21	10	25	8
	11	9	39	7
	19	8	21	13
	8	11	20
	6	16	20	12
	19	17	27	7
	17	36	13	11
	12	14	30	8
	5	11	27	7
	13	9	9	15
	6	13	18	7
	9	2	25	7
	11	12	7	6
	8	5	27	9
	24	13	11	9
	6	2	24	13
	8	11	13	4
	12	18	13
	16	11	12
	21	13	17
	22	13	18
	10	17	10
Mean	13.8571	13.8824	17.8261	10.6111
SD	5.77711	6.49814	6.81275	4.6738
SEM	0.833854	0.918976	1.01558	0.790017
n	49	51	46	36

## Sheet: Fig. 4E
Fig. 4E	Number of primary dendrites in neurons treated with the indicated chemicals at 17 DIV and fixed at 21 DIV
	Vector		BAI1 Kd
	DMSO	Narciclasine	DMSO	Narciclasine
	6	5	5	4
	5	5	5	5
	4	6	4	4
	8	4	5	4
	4	4	5	7
	6	7	7	6
	6	7	4
	6	2	7
	4	4	3
	5	5	4
	4	5
	9	2
	8	4
		5
		3
	3	4	6	4
	8	5	5	5
	6	6	5	4
	6	6	5	6
	6	6	4	6
	3	7	4	5
	7	3	8	5
	5	5	5	5
	6	5	5	3
	4	6	8	6
	4	5	4	4
	5	6	4	6
	6	4	6	7
	4	4	5	5
	5	4	4	4
	6	5	8	5
	3	4	7	6
	3	4	5
	2	6	5	5
	4	8	5	5
	4	5	4	4
	4	4	4	6
	6	6	8	6
	6	5	2	7
	5	4	4	5
	3	2	5	3
	5	4	8	3
	4	4	6	4
	8	6	2	5
	2	3	12	3
	7	6	5	5
	7	3	4
	9	8	4
	3	3	6
	5	3	8
	4	5	3
Mean	5.16327	4.7451	5.26087	4.91667
SD	1.73622	1.42609	1.85514	1.13074
SEM	0.250602	0.201679	0.276548	0.19113
n	49	51	46	36

## Sheet: FIg. 4G
Fig. 4G	Length of dendritic arbors treated with the indicated chemicals at 17 DIV and fixed at 21 DIV
	Vector		BAI1 Kd
	DMSO	Y-27632	DMSO	Y-27632
	2442.03	1335.53	1014.23	2988.55
	1729.94	1564.34	1181.83	2351.88
	1101.06	1307.33	968.07	1262.88
	2419.6	2216.19	462.536	2871.53
	1665.82	1955.31	1171.91	2136.47
	2331.06	1256.26	946.19	1084.4
	1122.18	2531.78	2062.86	3003
	3285.96	4370.42	1239.02	1494.72
	2326.2	1548.39	1022.82	974.452
	1009.34	2130.72	2417.5	1500.87
	2212.06	3275.62	957.639	1259.11
	2347.99	4259.88	1755.19	1729.13
	1829.98	2477.52	2418.66	1552.07
	1716.54	1506.63	1696.21	1036.78
	1030.38	981.362	1721.13	2353.43
	2060.81	2845.12	870.897	1040.02
	1299.14	2193.67	2025.33	1859.83
	2434.71	2189.14	855.192	2250.25
	1706.71	1211.27	642.785	1896.34
	1936.08	2115.98	1818.17	2227.18
	1934.25	2158.54	804.325	1387.02
	1079.8	1203.05	2053.74	1832.86
	1792.14	1609.88	1360.71	2817.72
	1890.17	1778.73	2630.35	1982.01
	2727	1319.15	992.85	3651
	2097.23	2705.17	1072.37	2399.05
	1082.63	2072.48	1134.11	918.159
	1300.99	2951.4	1412.54	2369.88
	2285.6	2284.43	448.193	2541.89
	3228.41	1908.78	1986.89
	879.929	2058.34	2235.26	1745.03
	1169.45	881.349	1849.36	1654.5
	877.968	1171.09	1680.63	1900.19
	2813.91	805.731	954.154	1821.51
	730.274	1077.16	974.948	1358.76
	975.166	999.623	1003.59	1576.44
	1479.27	2618.03	1647.59	2247.76
	3032.23	1867.48	996.641	3165.32
	1992.18	2700.1	1083.36	2323.49
	2403.77	1496.62	875.26	2081.91
	1055.25	2416.21	2407.59	1097.49
	2385.87	2246.82	812.825	3989.89
	2579.07	3577.55	1520.03	1943.04
	2651.16	986.233	802.845	3083.14
	2153.87	1410.62	982.387	1684.06
	2725.18	961.397	1079.23	2019.6
	2932.11	2002.76	1128.41	1651.64
	3675.72	2966.88	3258.23	1342.24
Mean	1957.05	1989.75	1384.1	1988.48
SD	733.79	835.311	618.138	711.239
SEM	107.034	121.843	90.1646	104.866
n	48	48	48	47

## Sheet: Fig. 4H
Fig. 4H	Number of dendrites in neurons treated with the indicated chemicals at 17 DIV and fixed at 21 DIV
	Vector		BAI1 Kd
	DMSO	Y-27632	DMSO	Y-27632
	29	26	12	36
	15	23	15	28
	14	23	9	18
	29	23	6	38
	21	21	11	21
	26	21	17	19
	21	18	25	32
	23	31	19	23
	25	11	15	8
	17	21	26	11
	27	23	15	10
	24	21	20	21
	18	21	14	18
	20	13	21	13
	17	12	21	24
	18	32	11	9
	18	25	15	27
	27	18	7	25
	18	24	11	9
	18	30	15	23
	19	30	10	11
	14	16	11	13
	26	16	10	20
	14	18	22	22
	13	17	12	35
	21	26	21	29
	10	13	17	12
	26	26	28	17
	22	25	21	32
	17	16	27
	11	14	13	17
	22	19	34	17
	12	6	20	28
	26	10	9	23
	10	13	10	28
	25	12	8	14
	22	25	15	33
	27	16	13	36
	17	35	19	20
	18	17	18	21
	9	31	23	13
	11	24	9	19
	25	40	21	28
	24	21	11	28
	17	17	11	16
	25	11	12	23
	25	18	19	16
	35	27	34	16
Mean	20.1667	20.75	16.3125	21.2766
SD	5.93702	7.0966	6.66894	8.01548
SEM	0.866004	1.03515	0.972765	1.18182
n	48	48	48	47

## Sheet: Fig. 4I
Fig. 4I	Number of dendritic branch points in neurons treated with the indicated chemicals at 17 DIV and fixed at 21 DIV
	Vector		BAI1 Kd
	DMSO	Y-27632	DMSO	Y-27632
	23	21	9	31
	10	18	7	22
	10	17	4	13
	23	21	2	33
	15	16	7	16
	23	14	16	15
	18	13	20	27
	17	22	14	18
	19	5	10	6
	12	18	21	6
	21	18	9	7
	18	16	16	14
	12	15	7	13
	14	11	17	10
	13	7	16	19
	14	26	8	5
	14	18	9	22
	22	13	4	21
	16	20	7	4
	12	24	10	17
	15	25	5	7
	8	10	9	7
	21	12	5	14
	11	13	16	18
	9	12	7	30
	15	21	16	23
	6	9	11	10
	22	20	21	10
	16	19	11	26
	14	13	21
	6	8	7	14
	16	15	26	12
	7	3	15	20
	21	7	4	16
	7	9	5	23
	20	9	5	10
	16	21	10	28
	22	12	10	32
	14	30	12	16
	15	12	13	18
	7	28	19	10
	6	16	6	13
	21	36	16	22
	20	15	7	24
	10	14	8	15
	21	7	7	17
	20	14	15	13
	30	22	30	13
Mean	15.4583	15.9375	11.4583	16.5957
SD	5.6454	6.73955	6.21583	7.53444
SEM	0.823467	0.983064	0.906672	1.11089
n	48	48	48	47

## Sheet: Fig. 4J
Fig. 4J	Number of primary dendrites in neurons treated with the indicated chemicals at 17 DIV and fixed at 21 DIV
	Vector		BAI1 Kd
	DMSO	Y-27632	DMSO	Y-27632
	6	5	3	5
	5	5	8	6
	4	6	5	5
	6	2	4	5
	6	5	4	5
	3	7	1	4
	3	5	5	5
	6	9	5	5
	6	6	5	2
	5	3	5	5
	6	5	6	3
	6	5	4	7
	6	6	7	5
	6	2	4	3
	4	5	5	5
	4	6	3	4
	4	7	6	5
	5	5	3	4
	2	4	4	5
	6	6	5	6
	4	5	5	4
	6	6	2	6
	5	4	5	6
	3	5	6	4
	4	5	5	5
	6	5	5	6
	4	4	6	2
	4	6	7	7
	6	6	10	6
	3	3	6
	5	6	6	3
	6	4	8	5
	5	3	5	8
	5	3	5	7
	3	4	5	5
	5	3	3	4
	6	4	5	5
	5	4	3	4
	3	5	7	4
	3	5	5	3
	2	3	4	3
	5	8	3	6
	4	4	5	6
	4	6	4	4
	7	3	3	1
	4	4	5	6
	5	4	4	3
	5	5	4	3
Mean	4.70833	4.8125	4.85417	4.68085
SD	1.23699	1.43892	1.61099	1.44623
SEM	0.180433	0.209887	0.234988	0.213235
n	48	48	48	47
