# Supplementary material for: The adhesion-GPCR BAI1 shapes dendritic arbors via Bcr-mediated RhoA activation causing late growth arrest
Source: eLife. 2019 Aug 28;8:e47566. doi: 10.7554/eLife.47566 (PMC6713510; doi:10.7554/eLife.47566)
Supplement: Figure 4—source data 3. [file elife-47566-fig4-data3.xlsx]

## Sheet: F4S1B
Fig. 4-supplement 1B		Change in RhoA activation in hippocampal neurons treated with narciclasine or DMSO vehicle control
		Branches				Tips
	Preparation	Vehicle		Narciclasine		Vehicle		Narciclasine
		Average	SEM	Average	SEM	Average	SEM	Average	SEM
	1	0	0.051	0.094	0.039	0	0.244	0.574	0.109
	2	0	0.036	-0.079	0.036	0	0.067	0.046	0.038
	3	0	0.018	0.08	0.016	0	0.031	0.163	0.042
	4	0	0.018	0.144	0.014	0	0.024	0.084	0.028
	TOTAL	0	0.0168542	0.05975	0.0142938	0	0.0640127	0.21675	0.031497

## Sheet: F4S1C
Fig. 4-supplement 1C
	RhoA		Rac1
	DMSO	Narc.	DMSO	Narc.
	0.0584696	0.138049	-0.0905781	-0.0812703
	0.0663659	0.00659943	-0.0128938	0.150492
	0.100583	0.156811	-0.0429191	-0.0456458
	0.160368	0.0409778	-0.108486	-0.0727316
	0.08513	0.0195036	-0.028339	0.0204669
	0.0215603	0.0839476	-0.0708211	-0.170793
	0.0620138	0.027239	0.00997584	-0.143331
	0.0749055	0.0775288	-0.101733	-0.0883073
	0.124581	0.167477	-0.0672465	-0.0284709
	0.0317515	0.0954611	0.103756	-0.174644
	0.122272	0.0985693	-0.0532608	-0.148361
	0.155063	-0.0492599	-0.0244174	0.113166
	-0.0222688	0.0491199	-0.0766252	-0.0572188
	-0.0427037	-0.0053512	-0.11065	-0.12081
	-0.0243647	-0.0176619	-0.0128561	-0.0715408
	0.0479434	0.153701	-0.114069	-0.0917416
	0.124208	0.0551117	0.00462196	-0.106941
	0.0818315	0.0932468	-0.0508253	-0.0866764
	0.0759864	0.0498947	-0.139459	0.0129531
	0.19094	0.13482	-0.0454528	-0.113044
	-0.0636351	0.0918193		0.131476
	-0.0687414	-0.00302138		0.0476999
	-0.0469415	0.0842765		-0.110768
	0.0108971	-0.00587235		-0.238344
	0.00319625	-0.0397142		-0.0485779
	0.0562943	0.215785		-0.019622
	0.0338613	0.049671		-0.0781787
	0.000785956	0.0126951		-0.0927223
	-0.0848185	0.137225		-0.0984628
	-0.0574227	0.150317		-0.110805
	-0.0279963	0.0512842		-0.157617
	-0.0124944	-0.0436435		0.0551389
	-0.0707922	0.111068		-0.132043
	-0.0379199	0.0124463		-0.230927
	-0.0370127	-0.0161564		-0.245714
	-0.0653521	0.1072		-0.106928
	-0.148955	0.104975		-0.125438
	-0.0744202	0.0480786		0.0428429
	-0.045085	0.151132		-0.159694
	-0.0759586	0.126032		-0.160445
Mean	0.0170532	0.0680346	-0.051614	-0.0785895
SD	0.0798652	0.0662335	0.0557727	0.0939542
SEM	0.0127887	0.0106059	0.0127951	0.0150447
n	40	40	20	40

## Sheet: F4S1D
Fig. 4-supplement 1D		Sholl crossings in cultured neurons treated with DMSO
Control						Neuron #
Radius (µm)	Crossings	SD	SEM	n		1	2	3	4	5	6	7	8	9	10	11	12	13	14	15	16	17	18	19	20	21	22	23	24	25	26	27	28	29	30	31	32	33	34	35	36	37	38	39	40	41	42	43	44
10	1.5625	0.872908	0.127327	48		1	1	1	3	1	3	5	1	2	1	2	1	1	1	3	3	1	1	2	2	1	2	2	1	1	1	3	3	1	1	2	1	2	2	1	1	1	2	1	1	1	1	1	2
20	5.08333	2.28625	0.333484	48		4	2	8	5	5	4	8	7	6	5	8	8	3	9	9	7	6	2	4	5	10	3	5	4	6	8	5	7	2	1	1	5	4	2	4	7	3	4	3	4	6	1	6	5
30	6.14583	2.59287	0.378209	48		4	3	12	7	7	5	7	7	5	9	11	10	2	9	8	9	9	4	5	7	12	4	6	6	6	7	7	7	5	1	1	7	5	5	4	6	4	4	6	5	7	1	7	6
40	6.41667	2.90878	0.424289	48		8	3	9	7	8	5	9	8	5	9	8	11	3	8	9	12	10	5	4	6	13	4	6	7	9	9	8	8	5	1	1	7	6	6	3	7	1	3	7	6	8	1	8	5
50	6.58333	3.00236	0.43794	48		11	5	8	7	10	6	8	9	6	8	8	12	1	12	4	6	8	5	5	8	15	6	5	7	6	7	7	8	9	2	1	10	9	6	4	8	2	5	4	5	9	1	7	7
60	6.29167	3.07328	0.448284	48		10	5	8	6	5	4	7	10	10	7	3	11	3	7	4	7	10	6	5	10	15	6	5	6	7	5	6	7	9	1	1	11	5	6	5	6	1	4	5	6	12	1	7	8
70	5.89583	3.40362	0.49647	48		8	4	8	4	6	4	8	9	6	5	1	15	1	8	3	3	7	6	7	11	11	5	6	4	12	8	6	6	5	1	1	10	5	4	4	5	2	3	5	7	15	1	7	7
80	6.1875	3.39371	0.495024	48		12	3	8	4	6	6	10	11	11	7	1	11	2	6	3	5	9	7	5	10	7	6	5	5	13	9	6	6	9	1	1	10	6	5	2	7	1	3	6	8	14	1	6	5
90	5.8125	3.33043	0.485793	48		8	5	7	6	7	5	7	12	10	6	1	11	2	6	2	2	9	7	4	10	6	7	5	2	12	4	6	4	9	1	1	10	4	5	4	8	1	6	4	5	15	1	5	8
100	5.5	3.47636	0.50708	48		9	5	3	2	8	5	6	11	9	8	1	9	2	6	2	2	10	7	2	8	5	6	6	2	10	7	5	5	10	1	1	10	5	3	4	5	1	5	3	9	17	1	5	6
110	5.41667	3.33794	0.486889	48		11	4	4	4	7	4	6	15	11	10	2	8	2	7	2	1	7	6	4	10	4	7	4	3	8	5	5	3	9	1	1	8	5	5	5	6	1	4	3	8	14	1	4	8
120	4.83333	3.08968	0.450676	48		11	6	3	3	9	2	6	12	11	7	1	7	3	4	3	1	9	8	1	10	3	7	5	3	9	6	5	2	8	1	1	6	3	5	3	4	2	2	2	5	9	1	2	6
130	4.8125	3.02933	0.441874	48		11	6	2	4	8	5	5	13	3	7	1	4	1	2	4	1	9	7	3	11	3	7	7	2	8	7	5	4	5	1	1	8	3	5	2	3	2	2	3	6	8	9	3	9
140	4.20833	2.53451	0.369697	48		12	4	3	3	6	3	4	11	5	7	1	3	1	1	4	1	7	8	6	7	4	4	6	2	7	4	5	4	2	2	3	8	3	7	3	4	4	3	4	5	3	3	2	7
150	4.08333	2.60795	0.380409	48		11	3	3	2	4	3	2	10	7	8	1	3	2	2	3	1	10	7	1	6	3	5	6	2	8	3	5	4	4	1	4	5	4	4	2	5	3	2	4	8	5	1	3	8
160	3.64583	2.10864	0.307577	48		8	5	5	4	5	4	1	9	6	4	1	4	1	1	1	1	7	6	5	5	3	6	7	3	4	4	5	4	2	1	3	7	4	3	1	4	3	1	5	4	3	1	2	3
170	3.54167	2.2499	0.328182	48		10	3	4	3	6	2	2	9	8	4	1	2	1	1	1	1	4	6	1	4	2	5	5	3	5	6	3	3	4	2	3	7	4	4	1	2	3	2	2	6	3	3	2	3
180	3.39583	2.2	0.320902	48		6	5	4	2	4	3	1	9	7	5	1	1	2	2	2	1	4	8	3	4	1	5	3	2	4	4	6	1	3	9	2	7	6	4	1	2	3	2	5	5	2	1	3	2
190	2.75	2.05768	0.300143	48		6	5	5	1	3	3	1	7	6	4	1	1	1	2	1	1	2	8	1	3	1	4	3	1	6	1	4	1	2	1	2	4	6	1	1	2	5	1	2	5	2	1	2	2
200	2.91667	2.19121	0.319621	48		3	3	3	1	3	6	2	5	6	4	1	1	1	2	1	1	4	8	1	2	1	4	5	1	6	2	4	1	2	3	2	4	9	2	2	1	8	1	1	7	3	1	1	1
210	2.5625	2.16261	0.315448	48		2	3	2	1	4	6	1	4	4	3	1	1	1	2	1	1	1	8	1	2	1	3	1	1	5	2	10	1	1	2	3	6	8	1	2	1	5	1	1	4	3	1	1	1
220	2.3125	1.78833	0.260855	48		2	2	3	1	4	7	1	3	5	2	1	1	1	1	1	1	1	7	1	1	1	3	1	1	2	1	4	1	1	2	3	3	6	1	1	1	4	1	2	6	4	1	1	3
230	2.375	1.75796	0.256425	48		1	2	4	1	4	5	1	4	4	3	1	1	1	1	1	1	1	6	2	1	1	3	1	1	1	1	6	1	1	4	3	5	7	1	1	1	4	1	1	5	4	1	2	3
240	2.02083	1.63068	0.23786	48		1	1	2	1	4	5	1	3	6	2	1	1	1	1	1	1	1	5	1	1	1	3	1	1	1	1	6	1	1	4	3	3	2	1	1	1	1	1	1	5	2	1	2	2
250	1.89583	1.54699	0.225651	48		1	1	2	1	1	3	1	1	6	2	1	1	1	1	1	1	1	6	1	1	1	2	1	1	1	1	3	1	1	5	4	2	2	2	1	1	2	1	1	7	1	1	2	3
260	1.70833	1.23699	0.180433	48		1	1	2	1	1	3	1	1	5	2	1	1	1	1	1	1	1	2	1	1	1	1	1	1	1	1	3	1	1	6	1	2	2	1	2	1	2	1	1	5	2	1	2	3
270	1.58333	1.0883	0.158745	48		1	1	1	1	1	3	1	1	3	1	1	1	1	1	1	1	1	3	1	1	1	1	1	1	1	1	3	1	1	4	1	1	2	1	2	1	2	1	1	5	2	1	2	2
280	1.39583	1.00508	0.146607	48		1	1	1	1	1	1	1	1	3	1	1	1	1	1	1	1	1	2	1	1	1	1	1	1	1	1	1	1	1	4	1	1	1	1	2	1	2	1	1	3	2	1	1	1
290	1.35417	0.887012	0.129384	48		1	1	1	1	1	2	1	1	2	1	1	1	1	1	1	1	1	4	1	1	1	1	1	1	1	1	2	1	1	1	1	1	1	1	3	1	2	1	1	2	1	1	1	1
300	1.3125	0.748225	0.10914	48		1	1	2	1	1	1	1	1	2	1	1	1	1	1	1	1	1	1	1	1	1	1	1	1	1	1	1	1	1	2	1	1	1	1	3	1	2	1	1	2	2	1	1	2
BAI1 Kd						Neuron #
Radius (µm)	Crossings	SD	SEM	n		1	2	3	4	5	6	7	8	9	10	11	12	13	14	15	16	17	18	19	20	21	22	23	24	25	26	27	28	29	30	31	32	33	34	35	36	37	38	39	40	41	42	43	44
10	1.55319	1.01742	0.150011	47		2	1	2	1	1	1	2	3	1	1	1	1	2	3	3	2	1	3	3	1	1	1	1	1	4	1	1	2	1	1	1	2	1	1	1	1	2	6	1	1	1	1	1	1
20	5.38298	2.59224	0.382205	47		5	5	6	7	6	6	5	8	1	2	2	3	4	7	8	6	4	7	7	4	11	5	5	5	6	4	9	9	5	8	4	2	4	8	1	3	8	6	8	1	13	2	4	4
30	6.48936	3.18196	0.469155	47		6	6	3	12	6	7	6	10	2	6	5	4	4	6	10	6	4	11	9	6	10	4	6	4	7	6	14	5	8	5	8	3	6	7	1	3	10	6	12	1	15	5	5	4
40	7.59574	3.35999	0.495404	47		10	12	6	13	5	9	7	14	3	6	5	5	5	5	10	8	5	6	10	5	11	8	7	8	7	9	18	7	9	4	10	5	5	10	4	5	10	6	14	1	12	6	8	4
50	7.89362	3.70801	0.546716	47		9	8	8	12	9	9	10	14	2	12	3	6	4	7	11	8	4	11	12	7	8	7	9	5	10	7	18	8	10	3	8	4	9	6	1	5	13	6	15	2	12	6	6	5
60	7.61702	3.11764	0.459672	47		8	9	8	11	9	7	4	11	2	12	6	6	5	6	10	8	8	12	13	9	6	6	9	7	8	6	15	7	11	3	8	2	5	8	3	7	11	7	8	1	10	7	8	6
70	8.40426	3.50564	0.516879	47		11	10	8	12	7	8	5	10	2	11	8	5	6	7	10	6	10	13	11	10	13	6	10	8	10	8	20	12	13	6	7	3	4	8	4	6	14	6	8	3	9	8	7	6
80	7.95745	3.64129	0.536879	47		9	13	9	11	6	7	5	10	5	6	7	7	7	9	10	7	12	9	9	10	10	5	9	10	7	10	24	10	10	5	8	3	3	10	3	6	13	7	3	4	2	9	7	7
90	8.12766	3.73361	0.550491	47		7	10	8	12	8	8	8	12	4	13	8	3	7	7	4	7	10	12	10	10	7	5	12	7	8	9	20	15	11	3	9	4	4	12	4	12	13	7	5	4	1	8	7	5
100	8.10638	4.14537	0.611201	47		3	12	9	10	6	7	9	11	3	12	15	6	8	12	3	7	12	5	6	9	7	4	10	7	9	14	20	15	16	2	11	4	2	8	3	9	13	8	4	4	2	8	7	7
110	7.51064	4.33826	0.639642	47		6	12	7	8	9	6	7	8	5	12	9	7	9	9	1	9	11	5	6	6	8	4	8	5	7	11	24	13	14	1	10	4	2	17	4	5	14	6	4	2	1	7	6	7
120	7.82979	3.68498	0.543321	47		5	8	8	8	10	6	7	9	3	10	12	7	8	10	3	7	10	5	6	8	11	5	8	8	8	12	19	12	15	2	13	3	4	12	6	7	15	7	5	6	1	7	5	7
130	7.25532	3.56595	0.525771	47		4	7	7	10	5	7	12	9	3	6	13	6	9	8	1	7	8	5	5	9	10	6	10	5	9	12	18	11	11	3	15	4	5	11	2	5	9	6	6	3	1	7	4	7
140	6.57447	3.2353	0.477019	47		3	4	4	10	8	5	6	8	1	6	9	7	8	9	1	7	7	5	7	2	13	5	9	8	8	11	18	10	8	4	9	4	4	8	2	6	9	7	6	8	1	8	4	7
150	6.14894	2.66196	0.392485	47		5	3	5	7	6	6	5	6	6	6	9	5	7	9	1	8	8	4	3	2	11	6	11	5	7	8	12	8	7	2	8	3	9	8	5	3	10	5	4	7	2	9	2	7
160	5.6383	2.84701	0.419769	47		2	1	6	10	6	5	6	5	4	7	7	6	7	8	2	5	4	1	3	2	8	4	10	3	7	7	12	10	8	3	7	5	12	5	4	4	11	5	3	8	1	8	3	7
170	5.06383	2.99568	0.441689	47		1	4	4	11	4	6	4	2	3	3	2	6	6	5	1	5	6	1	5	1	10	3	8	5	7	8	8	11	6	2	10	3	9	6	1	8	10	2	3	10	2	6	2	5
180	4.53191	2.7414	0.404197	47		1	6	4	8	5	5	4	1	4	3	1	4	9	6	1	3	4	1	5	1	5	3	4	3	7	9	9	10	5	2	10	3	7	3	3	4	11	2	3	5	2	7	1	6
190	4.04255	2.81268	0.414708	47		4	9	3	8	4	4	2	1	1	3	3	5	8	4	1	3	1	1	3	1	7	1	1	3	2	6	3	7	6	1	11	3	7	4	2	3	10	2	4	7	1	10	2	4
200	3.48936	2.69357	0.397145	47		2	4	4	5	3	4	2	1	3	3	1	5	5	4	1	2	2	1	1	1	3	1	1	2	1	7	2	3	7	4	7	2	7	3	2	4	15	1	3	5	1	7	2	4
210	2.87234	1.83702	0.270854	47		4	5	4	4	2	4	1	1	4	2	2	6	7	3	2	1	1	1	1	1	1	1	1	2	1	5	1	5	4	2	6	4	7	4	2	3	6	1	2	4	1	4	1	2
220	2.59574	1.77739	0.262062	47		3	2	5	4	2	4	2	1	1	2	2	6	6	3	1	1	1	1	1	1	1	1	1	2	1	5	1	1	5	2	3	4	5	2	1	4	8	1	2	5	1	4	2	2
230	2.25532	1.75038	0.258079	47		3	1	3	1	2	2	1	1	2	2	1	7	6	2	1	1	1	1	1	1	1	1	1	2	1	7	1	1	3	2	6	3	3	2	1	4	6	1	3	5	1	4	1	2
240	1.93617	1.3089	0.192987	47		3	2	3	1	2	1	1	1	1	3	1	6	3	2	1	1	1	1	1	1	1	1	1	2	1	4	1	1	1	2	4	3	3	1	1	3	5	1	2	4	1	5	1	2
250	1.59574	0.924535	0.136315	47		3	2	2	1	3	1	1	1	2	2	1	3	3	2	1	1	1	1	1	1	1	1	1	1	1	1	1	1	3	3	2	1	3	1	1	1	5	1	2	1	1	3	1	1
260	1.53191	1.03946	0.15326	47		2	3	2	1	4	1	1	1	1	1	1	3	1	1	1	1	1	1	1	1	1	1	1	1	1	2	1	1	1	4	2	1	3	1	1	1	4	1	1	3	1	5	1	1
270	1.34043	0.891423	0.131433	47		1	2	1	1	4	1	1	1	1	1	1	3	2	1	1	1	1	1	1	1	1	1	1	1	1	1	1	1	1	5	1	1	2	1	1	1	4	1	1	1	1	2	1	1
280	1.25532	0.765225	0.112826	47		1	2	1	1	3	1	1	1	1	1	1	3	2	1	1	1	1	1	1	1	1	1	1	1	1	1	1	1	1	5	1	1	1	1	1	1	1	1	1	1	1	3	1	1
290	1.17021	0.564113	0.083174	47		1	1	1	1	3	1	1	1	1	1	1	2	1	1	1	1	1	1	1	1	1	1	1	1	1	1	1	1	1	4	1	1	1	1	1	1	1	1	1	2	1	2	1	1
300	1.21277	0.749961	0.110576	47		1	1	1	1	4	1	1	1	1	1	1	2	2	1	1	1	1	1	1	1	1	1	1	1	1	1	1	1	1	5	1	1	1	1	1	1	1	1	2	1	1	1	1	1
[truncated: 4 more columns]

## Sheet: F4S1E
Fig. 4-supplement 1E		Sholl crossings in cultured neurons treated with Narciclasine
Control						Neuron #
Radius (µm)	Crossings	SD	SEM	n		1	2	3	4	5	6	7	8	9	10	11	12	13	14	15	16	17	18	19	20	21	22	23	24	25	26	27	28	29	30	31	32	33	34	35	36	37	38	39	40	41	42	43	44
10	1.56	0.836904	0.119558	50		1	1	2	1	1	2	1	1	2	2	4	1	1	4	2	1	1	2	2	3	1	1	2	4	1	1	2	1	1	1	2	2	2	1	1	1	2	1	1	1	1	1	1	1
20	5.26	2.09771	0.299674	50		9	5	6	6	8	5	7	2	4	7	5	2	6	7	4	4	5	6	7	9	3	4	5	8	3	5	2	6	6	5	4	4	5	11	6	5	6	6	5	1	4	4	5	1
30	5.54	2.69701	0.385288	50		7	3	9	8	8	8	8	1	3	6	5	1	4	8	4	6	10	8	5	9	7	7	4	3	3	7	4	11	1	5	3	4	6	12	6	6	7	7	8	3	4	2	5	1
40	5.94	3.01297	0.430424	50		9	6	7	10	8	4	8	1	4	7	8	3	7	6	5	7	12	7	4	8	5	7	3	1	4	8	4	10	1	7	6	4	7	13	10	6	2	7	7	2	3	3	8	1
50	5.86	2.98985	0.427121	50		8	7	8	11	3	7	10	2	5	8	6	2	5	7	6	5	12	8	6	5	5	7	2	1	5	11	4	9	1	5	6	3	7	9	13	6	1	6	9	3	4	5	7	1
60	6.22	3.19624	0.456605	50		9	9	6	8	6	7	10	2	5	9	6	2	8	9	12	5	15	3	6	9	8	7	2	2	6	10	5	9	1	10	5	5	7	7	12	5	1	6	7	3	1	4	7	2
70	6.24	3.10733	0.443905	50		5	5	5	8	9	10	9	2	4	10	10	3	7	11	10	7	14	5	6	9	5	7	3	2	7	8	7	12	2	6	5	5	9	8	13	6	2	7	6	3	5	4	3	2
80	6.28	3.41688	0.488126	50		6	10	3	9	6	10	9	1	5	8	12	4	8	11	10	4	13	7	7	8	6	5	5	2	8	10	7	13	2	8	7	6	6	7	16	5	1	5	6	3	2	3	4	1
90	6.16	3.76536	0.537909	50		7	10	1	10	3	9	8	2	3	7	13	3	11	10	9	5	12	6	6	4	8	4	1	1	6	10	11	9	3	12	9	7	6	8	18	6	2	4	5	3	4	2	4	1
100	5.84	3.11913	0.44559	50		6	11	3	7	3	7	7	2	6	8	11	4	11	10	10	5	10	7	7	6	5	3	2	1	6	8	9	10	3	5	9	5	3	8	15	6	2	3	3	2	4	3	7	2
110	5.76	3.71736	0.531052	50		7	13	2	7	2	7	5	2	3	8	15	3	10	8	6	2	6	5	6	3	6	3	1	1	6	9	10	11	3	7	10	3	4	10	19	2	4	4	5	2	6	2	8	3
120	5.76	3.56605	0.509436	50		6	12	2	7	2	6	7	3	5	8	9	2	10	7	6	3	3	6	5	5	3	2	1	2	7	8	14	9	5	10	12	4	6	6	19	4	5	4	5	1	8	2	10	4
130	5.42	3.49396	0.499137	50		6	12	1	6	4	7	4	4	4	8	14	4	12	4	5	3	2	6	6	7	3	3	1	1	7	9	15	12	8	4	7	4	5	7	13	4	4	1	3	3	4	2	8	2
140	5.08	3.47492	0.496418	50		6	10	2	7	7	3	5	2	2	7	12	2	10	7	3	3	2	7	6	7	3	1	1	1	5	8	16	11	3	8	6	4	4	7	11	3	1	1	4	2	9	3	10	1
150	4.68	3.43713	0.491019	50		8	7	4	7	5	1	5	1	2	7	12	3	7	5	4	3	3	6	6	5	2	1	1	1	5	9	15	9	1	11	6	3	1	7	10	2	2	1	2	3	9	1	11	2
160	4.34	3.32345	0.474778	50		8	9	4	7	4	1	1	2	2	7	12	5	6	4	2	1	3	8	2	4	2	1	1	1	4	7	18	5	3	9	4	2	2	6	9	3	2	1	4	2	7	2	7	3
170	3.96	3.18773	0.45539	50		7	11	4	5	5	1	2	2	2	7	13	5	6	4	2	1	3	7	3	4	1	1	1	1	6	6	14	4	1	10	4	1	1	3	8	3	3	1	2	2	6	1	7	1
180	3.62	2.73966	0.391379	50		6	12	3	4	4	1	2	3	2	5	8	4	4	3	1	1	2	6	4	3	1	1	1	1	5	8	12	3	1	8	4	1	1	2	6	4	3	1	3	1	9	1	4	1
190	3.26	2.69398	0.384855	50		5	11	4	2	5	2	2	3	1	3	9	5	3	2	1	1	2	6	3	4	1	1	1	1	4	6	14	3	2	6	3	1	1	1	2	5	1	1	3	2	7	1	2	1
200	3.12	3.04148	0.434497	50		5	15	7	2	2	1	2	3	1	6	6	6	1	2	1	1	1	4	2	2	1	1	1	1	4	3	14	3	1	4	2	2	1	1	2	3	1	1	3	2	10	3	3	1
210	2.98	2.75896	0.394137	50		9	13	5	2	5	1	2	3	1	4	2	7	1	2	1	1	1	4	2	2	1	1	1	1	2	5	12	2	1	3	2	4	1	1	3	6	1	1	1	2	5	2	2	1
220	2.68	2.53498	0.36214	50		6	11	7	2	2	1	1	3	1	4	2	5	1	3	1	1	1	5	1	2	1	1	1	1	2	4	10	1	1	2	1	3	1	1	2	6	1	1	1	2	10	1	1	1
230	2.26	2.26608	0.323725	50		3	12	4	2	2	1	1	3	2	2	1	4	1	2	1	1	2	4	1	2	1	1	1	1	2	2	7	1	1	1	1	2	1	1	2	6	1	1	1	1	10	1	1	1
240	2.04	1.8512	0.264457	50		4	9	7	2	1	2	1	5	2	1	1	4	1	2	1	1	2	1	1	1	1	1	1	1	1	2	5	1	1	1	1	1	1	1	3	4	1	1	1	1	7	1	1	1
250	2.18	2.17303	0.310432	50		5	10	6	2	1	2	1	5	1	1	1	3	1	4	1	1	1	2	1	1	1	1	2	1	1	3	7	1	1	1	1	1	1	1	3	3	1	1	1	1	10	1	1	1
260	2.1	1.82108	0.260154	50		3	5	8	2	1	2	1	5	2	1	1	2	1	4	1	1	1	3	1	1	1	1	2	1	1	2	4	1	1	1	1	1	1	1	3	5	1	1	1	1	8	1	1	1
270	2.34	2.1439	0.306272	50		2	8	7	3	1	3	1	6	2	1	1	1	1	4	1	1	1	2	1	1	1	1	2	1	1	2	5	2	1	1	1	1	1	1	5	6	1	1	1	1	9	1	1	1
280	2.1	1.88712	0.269589	50		2	5	5	3	2	3	1	7	2	1	1	1	1	2	1	1	1	1	1	1	1	1	2	1	1	2	5	2	1	1	1	1	1	1	4	5	1	1	1	1	8	1	1	1
290	1.92	1.63931	0.234188	50		2	5	3	2	2	3	1	6	2	1	1	1	1	2	1	1	1	1	1	1	1	1	2	1	1	1	3	1	1	1	1	1	1	1	5	4	1	1	1	1	7	1	1	1
300	1.8	1.4983	0.214043	50		1	4	3	2	2	2	1	7	2	1	1	1	1	2	1	1	1	1	1	1	1	1	2	1	1	1	4	1	1	1	1	1	1	1	3	5	1	1	1	2	5	1	1	1
BAI1 Kd						Neuron #
Radius (µm)	Crossings	SD	SEM	n		1	2	3	4	5	6	7	8	9	10	11	12	13	14	15	16	17	18	19	20	21	22	23	24	25	26	27	28	29	30	31	32	33	34	35
10	1.65714	1.10992	0.190351	35		1	4	5	1	3	1	2	1	1	1	2	2	4	1	1	2	2	4	1	2	1	3	1	1	1	1	1	1	1	1	1	1	1	1	1
20	5.31429	2.3611	0.404925	35		6	6	6	6	10	5	6	2	6	5	9	9	3	4	5	3	11	7	9	7	4	7	4	2	4	5	3	6	6	2	1	4	5	5	3
30	5.54286	2.83199	0.485682	35		6	4	10	5	6	5	6	2	7	4	7	7	2	3	7	3	12	11	11	4	6	11	3	4	2	6	5	8	5	2	2	5	5	6	2
40	6.68571	3.03675	0.520798	35		8	7	14	6	8	6	6	3	11	5	12	6	4	4	9	1	11	6	11	6	8	11	6	4	2	6	3	11	5	4	4	6	6	7	7
50	6.97143	3.24024	0.555697	35		4	6	13	6	8	4	11	6	12	8	8	6	3	4	9	3	10	7	15	7	4	12	7	4	3	4	5	12	8	3	3	6	8	9	6
60	6.42857	2.82099	0.483796	35		5	8	10	7	12	4	11	5	12	5	4	5	3	4	9	3	9	5	10	5	2	9	8	7	2	6	4	11	7	4	4	6	6	8	5
70	6.8	3.30597	0.566969	35		4	9	10	6	13	5	13	9	13	5	4	4	6	5	9	2	11	5	12	4	2	12	7	6	2	6	9	6	9	4	3	7	5	7	4
80	6.42857	2.95342	0.506507	35		2	7	9	6	10	6	12	7	7	7	1	4	5	3	10	3	5	4	13	6	2	10	8	6	5	7	9	7	9	5	2	4	7	11	6
90	5.8	2.77383	0.475707	35		3	6	9	9	6	8	12	6	7	7	1	2	4	2	8	2	3	5	12	4	2	6	8	8	5	6	7	8	9	4	3	5	6	7	3
100	6.02857	3.23115	0.554138	35		4	5	7	4	7	7	10	7	6	8	1	2	6	2	11	3	2	6	15	5	2	8	11	6	9	6	9	7	8	4	2	4	6	10	1
110	5.28571	2.72862	0.467955	35		3	5	9	4	4	9	12	6	5	9	1	2	4	3	10	2	3	3	8	2	3	7	8	6	7	5	9	6	5	3	4	2	6	7	3
120	5.17143	3.27635	0.561889	35		1	3	10	2	4	8	11	6	6	6	1	1	5	2	12	3	1	3	10	3	1	6	11	8	6	4	7	8	7	5	2	1	6	8	3
130	4.71429	3.42629	0.587605	35		1	1	10	2	5	8	11	7	3	5	1	1	5	2	13	3	1	3	10	1	1	7	11	7	4	3	5	6	6	4	3	1	5	8	1
140	4.08571	2.98399	0.51175	35		1	2	9	2	4	7	9	6	2	2	1	1	2	2	10	2	1	3	9	1	1	7	10	3	3	3	7	5	5	4	3	1	7	7	1
150	3.6	2.84088	0.487207	35		1	1	8	1	4	7	10	3	1	1	1	1	3	3	9	4	1	1	8	1	1	3	9	4	1	3	3	7	4	4	2	1	7	6	2
160	2.88571	2.37352	0.407056	35		1	1	4	1	2	7	8	1	1	1	1	1	3	1	5	2	1	2	8	1	1	3	9	2	1	2	2	6	3	3	3	1	6	5	2
170	2.48571	2.02007	0.346439	35		1	1	7	1	1	3	6	1	1	1	1	1	2	2	5	2	1	1	6	1	1	2	8	1	1	1	2	6	3	4	3	1	3	4	2
180	2.37143	1.62853	0.27929	35		1	1	4	1	1	4	5	2	1	1	1	1	2	2	4	1	1	1	6	1	1	3	5	1	1	3	2	6	2	3	3	1	4	5	2
190	1.94286	1.41302	0.242332	35		1	1	3	1	1	4	1	2	1	1	1	1	2	2	3	2	1	1	3	1	1	2	7	1	1	3	1	5	1	1	3	1	4	3	1
200	1.85714	1.41718	0.243045	35		1	1	5	1	1	4	1	1	1	1	1	1	3	2	2	2	1	1	2	1	1	1	4	1	1	2	1	7	1	1	3	1	2	4	2
210	1.68571	1.62284	0.278315	35		1	1	6	1	1	1	1	1	1	1	1	1	3	3	2	2	1	1	2	1	1	1	9	1	1	1	1	3	1	1	2	1	1	2	1
220	1.45714	0.980482	0.168151	35		1	1	3	1	1	1	1	1	1	1	1	1	4	2	2	1	1	1	1	1	1	1	5	1	1	1	1	3	1	1	2	1	1	3	1
230	1.28571	0.710072	0.121776	35		1	1	1	1	1	1	1	1	1	1	1	1	3	2	2	1	1	1	1	1	1	1	4	1	1	1	1	1	1	1	2	1	1	1	3
240	1.08571	0.284029	0.0487105	35		1	1	1	1	1	1	1	1	1	1	1	1	2	2	1	1	1	1	1	1	1	1	1	1	1	1	1	1	1	1	2	1	1	1	1
250	1.11429	0.322803	0.0553602	35		1	1	1	1	1	1	1	1	1	1	1	1	2	2	1	2	1	1	1	1	1	1	1	1	1	1	1	1	1	1	2	1	1	1	1
260	1.05714	0.235504	0.0403886	35		1	1	1	1	1	1	1	1	1	1	1	1	1	2	1	1	1	1	1	1	1	1	1	1	1	1	1	2	1	1	1	1	1	1	1
270	1.11429	0.403764	0.0692449	35		1	1	1	1	1	1	1	1	1	1	1	1	1	1	1	2	1	1	1	1	1	1	1	1	1	1	1	2	1	1	1	1	1	1	3
280	1.08571	0.284029	0.0487105	35		1	1	1	1	1	1	1	1	1	1	1	1	1	2	1	2	1	1	1	1	1	1	1	1	1	1	1	2	1	1	1	1	1	1	1
290	1.14286	0.42997	0.0737392	35		1	1	1	1	1	1	1	1	1	1	1	1	1	3	1	2	1	1	1	1	1	1	1	1	1	1	1	2	1	1	1	1	1	1	2
300	1.14286	0.601119	0.103091	35		1	1	1	1	1	1	1	1	1	1	1	1	1	3	1	4	1	1	1	1	1	1	1	1	1	1	1	1	1	1	1	1	1	1	1
[truncated: 6 more columns]

## Sheet: F4S1F
Fig. 4-supplement 1F		Sholl crossings in cultured neurons treated with DMSO
Control						Neuron #
Radius (µm)	Crossings	SD	SEM	n		1	2	3	4	5	6	7	8	9	10	11	12	13	14	15	16	17	18	19	20	21	22	23	24	25	26	27	28	29	30	31	32	33	34	35	36	37	38	39	40	41	42	43	44
10	1.4375	0.649263	0.0947048	48		2	2	2	1	1	1	1	2	1	2	3	1	1	3	2	1	2	1	1	3	1	2	2	1	1	2	1	2	1	1	2	1	1	1	1	1	2	1	1	1	1	1	1	1
20	5.10417	1.74111	0.253967	48		4	3	3	9	8	5	4	6	7	6	7	5	7	5	5	8	6	5	5	8	3	9	7	3	5	7	3	3	5	4	4	4	5	4	2	5	6	4	5	4	1	5	4	6
30	5.75	2.30171	0.335739	48		4	3	6	11	7	6	3	7	7	4	10	8	6	9	4	6	5	6	6	7	5	9	11	2	3	6	4	3	8	4	5	4	5	6	2	3	8	6	8	4	2	7	5	5
40	5.8125	2.74177	0.399928	48		11	2	5	12	11	7	4	6	9	1	10	9	7	5	5	4	2	4	6	7	3	7	11	1	5	6	5	7	7	4	3	4	5	7	2	3	8	6	8	4	1	6	6	7
50	5.9375	2.92026	0.425964	48		10	1	4	13	12	7	4	6	8	1	8	11	7	9	3	9	5	7	7	6	5	8	7	1	4	7	4	4	8	5	3	3	1	5	3	2	8	9	8	5	2	6	9	4
60	6.45833	3.37676	0.492551	48		9	3	4	15	12	7	3	8	13	1	9	13	9	8	5	7	5	7	7	3	4	8	8	6	5	6	4	3	8	6	1	2	2	5	4	2	6	13	9	4	1	6	8	8
70	6.22917	3.32777	0.485405	48		13	3	3	16	10	8	3	10	6	1	6	7	5	9	5	10	5	5	8	6	5	4	9	1	7	6	3	1	6	5	3	2	2	11	3	2	7	10	9	7	2	7	9	10
80	6.14583	3.47017	0.506177	48		14	2	4	14	3	5	5	10	7	2	6	8	5	5	4	7	5	7	10	8	6	4	10	1	7	6	3	4	9	9	1	3	1	10	3	1	2	13	7	7	3	8	5	12
90	6.16667	3.48451	0.508269	48		12	1	3	9	8	8	9	7	7	1	4	10	5	6	2	8	5	6	7	5	6	2	5	2	12	11	4	3	11	7	1	4	1	13	2	1	4	12	7	8	1	5	7	9
100	6.10417	2.98393	0.43525	48		12	3	1	4	6	7	9	8	9	3	4	7	4	5	4	8	3	7	9	7	6	2	5	2	10	8	4	5	10	9	1	7	2	9	3	2	6	14	6	7	2	6	7	8
110	5.91667	3.70643	0.540638	48		10	2	1	1	4	6	5	10	11	1	2	11	2	5	4	5	3	7	11	5	7	1	3	2	9	10	4	4	9	10	2	3	1	11	4	3	5	17	7	10	2	6	6	10
120	5.64583	3.25177	0.47432	48		11	3	1	2	5	4	2	6	7	2	6	6	5	8	3	4	5	7	7	9	7	1	5	2	9	8	4	3	8	6	1	3	1	12	4	3	2	13	5	10	2	6	7	12
130	5.875	3.49239	0.509418	48		11	3	1	2	4	8	2	9	8	3	7	9	5	7	5	3	2	5	5	9	7	1	5	2	9	9	4	3	7	9	1	3	1	11	4	4	2	12	5	9	2	7	5	10
140	5.16667	3.54505	0.517099	48		10	1	1	3	3	7	2	6	7	1	6	7	3	6	6	3	2	5	4	7	10	1	3	1	9	8	1	5	6	7	1	3	1	10	2	2	3	10	5	7	2	7	7	9
150	5.14583	3.22219	0.470005	48		9	2	1	7	2	4	2	7	7	1	7	9	5	6	6	4	3	4	2	6	6	1	2	2	8	8	2	4	7	8	1	2	1	12	1	2	3	9	4	7	2	8	8	10
160	4.5	3.04575	0.444268	48		8	3	3	3	1	4	1	9	7	1	6	8	5	2	3	4	1	3	3	6	6	1	3	3	9	8	2	3	4	7	1	2	1	9	1	4	1	6	3	6	2	7	6	4
170	4.25	2.81712	0.410919	48		4	1	1	5	1	5	1	8	7	2	4	6	4	1	3	5	1	4	3	4	6	1	1	2	10	8	3	3	5	9	2	1	1	6	1	6	2	5	4	5	2	8	4	7
180	3.625	2.41119	0.351708	48		1	2	2	4	1	3	1	7	6	2	4	5	4	2	1	5	1	3	1	4	3	2	2	2	7	5	2	2	5	6	1	2	1	3	2	6	2	3	4	4	2	7	6	3
190	3.27083	2.48176	0.362002	48		1	2	3	3	1	2	1	9	2	1	1	3	3	2	1	5	1	3	1	4	5	1	1	1	8	6	4	2	4	6	2	2	1	5	1	4	1	4	2	3	2	4	5	2
200	3.08333	2.15202	0.313905	48		2	1	3	2	1	5	1	8	4	1	1	3	2	2	1	5	1	3	2	4	5	1	1	3	7	3	2	1	4	5	1	2	1	3	1	5	2	5	3	3	2	3	4	2
210	2.89583	2.24309	0.327189	48		3	2	2	1	1	2	1	6	3	1	1	3	2	4	1	7	1	3	2	2	1	1	1	7	6	4	2	3	3	10	2	1	1	3	1	1	1	2	4	1	3	4	3	3
220	2.47917	1.59773	0.233053	48		3	1	3	1	1	1	1	6	2	3	1	3	4	4	1	1	1	2	2	1	2	1	1	5	5	2	2	2	2	9	2	1	1	3	1	1	2	3	4	3	3	3	3	2
230	2.25	1.53678	0.224163	48		2	2	3	1	1	3	1	6	1	4	1	1	1	1	1	3	1	3	3	1	3	1	1	5	4	3	2	1	2	7	1	1	1	2	1	1	1	1	4	2	4	2	5	2
240	2.25	1.57777	0.230142	48		1	2	3	1	1	3	1	5	1	1	1	1	2	1	1	2	1	4	2	1	3	1	1	3	4	1	3	2	2	8	2	1	2	5	1	1	1	3	3	1	5	1	5	2
250	1.97917	1.17581	0.17151	48		1	3	2	1	1	3	1	4	1	1	2	1	1	1	1	2	1	4	3	1	3	1	1	3	3	2	1	3	2	5	2	1	2	5	1	1	1	2	2	1	5	2	2	2
260	1.8125	1.17882	0.171949	48		1	2	4	1	1	1	1	5	1	1	2	1	1	1	1	1	1	3	1	1	3	1	1	3	4	2	1	3	2	4	1	1	1	4	1	1	1	1	1	1	4	1	3	2
270	1.64583	1.2289	0.179253	48		2	1	2	1	1	1	1	3	1	1	1	1	1	1	1	1	1	2	1	1	3	1	1	5	3	2	1	1	2	7	1	1	1	2	1	1	1	1	1	1	5	2	2	1
280	1.5625	0.965495	0.140832	48		2	3	3	1	1	1	1	3	1	1	1	1	1	1	1	1	1	3	1	1	3	1	1	4	4	1	2	1	1	2	1	1	1	1	1	1	1	1	1	1	4	2	3	1
290	1.625	1.16006	0.169212	48		2	4	1	1	1	1	1	3	1	1	1	1	1	1	1	1	1	5	1	1	3	1	1	5	3	1	1	1	2	3	1	1	1	1	1	1	1	1	1	1	4	2	4	1
300	1.64583	1.26305	0.184235	48		2	6	2	1	1	1	1	1	1	1	1	1	1	1	1	1	1	5	1	1	3	1	1	6	2	1	2	1	2	2	1	1	1	1	1	1	1	1	1	1	4	2	3	2
BAI1 OX						Neuron #
Radius (µm)	Crossings	SD	SEM	n		1	2	3	4	5	6	7	8	9	10	11	12	13	14	15	16	17	18	19	20	21	22	23	24	25	26	27	28	29	30	31	32	33	34	35	36	37	38	39	40	41	42	43	44
10	1.52083	0.824868	0.120319	48		1	3	1	3	1	1	1	3	1	1	1	1	1	1	1	1	1	1	2	2	1	1	2	1	1	1	4	1	2	3	3	1	2	1	2	1	1	1	1	1	1	1	2	2
20	4.625	2.42877	0.354273	48		1	7	5	5	3	2	4	6	3	4	5	3	3	4	4	5	6	2	3	4	3	4	3	6	3	5	5	11	11	10	7	4	6	2	1	2	5	5	11	5	2	2	5	6
30	5.08333	3.02355	0.44103	48		1	9	4	2	1	3	5	5	4	4	7	4	6	8	4	3	5	1	3	5	4	4	4	8	2	2	9	16	10	10	6	10	7	2	2	3	6	4	9	3	5	2	6	6
40	5.41667	3.51188	0.512261	48		1	9	3	4	1	4	8	6	3	4	8	4	7	9	7	2	5	1	1	5	3	5	6	7	3	1	8	17	3	10	5	17	7	2	6	3	6	4	9	4	5	3	7	5
50	5.20833	3.33874	0.487005	48		1	7	1	2	2	1	8	2	11	4	7	6	7	9	8	2	6	1	1	6	2	4	5	6	3	6	9	13	1	11	5	10	8	1	4	1	5	3	8	2	6	3	7	8
60	5.04167	2.96044	0.431824	48		1	7	1	2	1	4	7	7	4	8	11	6	9	11	6	2	5	1	1	5	4	4	5	6	3	5	5	11	1	6	5	10	7	1	2	2	8	3	3	6	4	4	7	5
70	4.8125	2.92208	0.426229	48		1	4	2	1	1	3	8	7	3	11	8	6	10	6	6	1	3	1	1	6	4	5	5	7	4	4	10	9	1	5	7	9	6	1	1	3	5	3	4	6	4	5	5	5
80	4.70833	3.22199	0.469975	48		1	5	1	1	1	6	9	6	2	8	4	3	11	5	6	1	5	1	2	8	4	7	5	9	4	3	7	7	1	6	6	12	4	1	1	2	7	2	5	7	3	3	4	3
90	4.58333	3.03759	0.443078	48		1	4	1	1	2	4	9	6	1	8	4	4	10	6	9	1	4	1	1	8	3	8	5	9	5	5	3	4	1	5	7	9	5	1	6	3	5	3	3	3	5	4	8	2
100	4.35417	2.97142	0.433426	48		1	3	1	1	2	3	7	5	1	9	3	3	10	10	7	1	3	1	3	7	3	7	7	10	3	5	3	3	1	6	7	5	5	1	3	1	3	4	5	4	5	4	10	3
110	3.77083	2.55359	0.37248	48		1	3	1	1	1	1	6	4	1	6	2	2	10	7	5	1	7	1	7	3	5	6	7	9	4	5	2	2	1	4	7	2	5	1	4	2	2	3	3	2	5	4	7	3
120	3.39583	2.39449	0.349273	48		2	1	2	1	1	3	4	2	1	7	1	1	8	6	5	1	5	1	3	6	2	6	4	10	4	6	2	1	1	4	5	4	4	2	4	2	4	1	2	1	6	3	3	1
130	3.29167	2.43169	0.354699	48		3	2	2	1	2	4	3	2	1	7	1	3	9	5	3	3	5	1	3	4	2	6	5	9	3	6	1	1	1	5	7	3	2	1	2	1	3	1	1	1	6	4	3	1
140	3.375	2.49787	0.364352	48		4	2	2	1	1	1	2	3	1	8	1	4	9	5	5	2	8	1	3	5	2	6	5	10	3	5	2	1	1	4	7	4	2	1	2	3	4	1	1	1	5	1	3	1
150	3.125	2.34861	0.34258	48		4	2	2	1	1	1	3	1	1	7	1	2	6	4	4	3	5	1	3	6	2	6	5	12	3	3	1	1	1	2	7	3	2	2	3	2	3	2	1	1	7	1	4	1
160	3	2.37899	0.347011	48		1	1	2	2	3	2	3	1	3	8	1	3	8	1	3	3	6	1	2	6	1	6	3	12	4	1	1	1	1	3	7	2	2	1	2	2	3	3	1	1	5	2	3	1
170	2.72917	2.00785	0.292875	48		2	1	2	2	4	1	3	1	1	8	1	3	7	2	3	4	4	2	2	2	2	5	3	8	2	2	1	1	1	3	7	1	1	2	2	1	6	3	1	1	7	1	1	1
180	2.54167	2.21175	0.322617	48		2	1	2	1	4	1	1	1	1	8	1	4	6	1	1	2	5	1	2	2	1	5	2	7	1	1	1	1	1	5	8	1	1	1	2	4	6	1	1	1	8	1	1	1
190	2.39583	1.85357	0.270371	48		2	1	2	1	4	1	2	1	1	7	1	5	5	1	5	2	5	1	1	3	1	5	2	7	3	1	1	1	1	3	7	1	1	1	1	3	4	1	1	1	4	1	1	1
200	2.125	1.53851	0.224415	48		3	1	2	1	2	1	4	1	1	7	1	3	5	1	3	2	5	1	1	2	2	3	1	4	2	1	1	1	1	4	3	1	1	1	1	2	3	1	1	1	6	1	1	1
210	2.0625	1.50752	0.219894	48		2	1	2	1	2	1	2	1	1	5	1	3	4	1	3	2	5	2	1	1	1	4	1	4	2	1	1	1	1	5	5	1	1	3	1	1	3	1	1	1	7	1	1	1
220	2.02083	1.37593	0.2007	48		3	1	2	1	3	1	2	1	1	5	1	4	5	1	3	1	4	2	1	1	1	2	1	4	3	1	1	1	1	4	5	1	1	1	4	2	3	1	1	1	5	1	1	1
230	1.79167	1.25407	0.182925	48		3	1	2	1	1	1	2	1	1	5	1	4	4	1	3	2	2	2	1	1	1	1	1	4	1	1	1	1	1	4	4	1	1	1	1	1	3	1	1	1	4	1	1	1
240	1.70833	1.21967	0.177907	48		3	1	2	1	1	1	2	1	1	4	1	5	1	1	1	1	1	3	1	1	1	1	1	3	3	1	1	1	1	3	4	1	1	1	3	1	5	2	1	1	5	1	1	1
250	1.41667	0.941554	0.13734	48		1	1	3	1	1	1	1	1	1	1	1	4	1	1	1	1	1	2	1	1	1	2	1	1	1	1	1	1	1	1	3	1	1	1	2	1	4	3	1	1	5	1	1	1
260	1.64583	1.31262	0.191465	48		1	1	3	1	2	1	2	1	3	1	1	2	2	1	2	1	2	3	1	1	1	1	1	1	1	1	1	1	1	1	3	1	1	1	2	1	3	5	1	1	8	1	1	1
270	1.375	0.761438	0.111067	48		1	1	2	1	1	1	1	1	1	1	1	3	2	1	2	1	1	4	1	1	1	1	1	1	1	1	1	1	1	1	3	1	1	1	1	1	2	2	1	1	3	1	1	1
280	1.25	0.564933	0.0824039	48		1	1	2	1	1	1	1	1	1	1	1	2	1	1	2	1	1	4	1	1	1	1	1	1	1	1	1	1	1	1	2	1	1	2	2	1	1	1	1	1	2	1	1	1
290	1.20833	0.503534	0.0734479	48		1	1	1	1	2	1	1	1	2	1	1	2	1	1	1	1	1	3	1	1	1	1	1	1	1	1	1	1	1	1	2	1	1	2	1	1	1	1	1	1	2	1	1	1
300	1.35417	0.785225	0.114537	48		1	1	2	1	3	1	1	1	2	1	1	2	1	1	1	1	1	4	1	1	1	1	1	1	1	1	1	1	1	1	2	1	1	3	1	1	1	3	1	1	2	1	1	1
[truncated: 4 more columns]

## Sheet: F4S1G
Fig. 4-supplement 1G		Sholl crossings in cultured neurons treated with Y-27632
Control						Neuron #
Radius (µm)	Crossings	SD	SEM	n		1	2	3	4	5	6	7	8	9	10	11	12	13	14	15	16	17	18	19	20	21	22	23	24	25	26	27	28	29	30	31	32	33	34	35	36	37	38	39	40	41	42	43	44
10	1.53191	0.830167	0.122401	47		3	1	1	1	2	1	1	1	2	2	1	2	1	1	2	1	1	1	1	2	1	4	2	2	1	1	2	1	1	1	1	2	1	1	4	1	1	1	3	1	3	1	1	1
20	5.21277	1.88744	0.278288	47		5	7	4	3	5	6	7	3	6	4	6	5	7	2	7	8	5	8	4	6	9	7	9	5	4	6	6	7	4	3	5	2	4	3	5	4	3	5	6	3	10	5	4	4
30	5.51064	2.41258	0.355715	47		10	6	6	3	5	7	5	7	5	3	8	7	7	3	4	9	11	8	2	5	8	7	8	7	1	2	8	7	6	3	6	2	5	3	3	4	5	4	8	2	7	6	3	5
40	6.29787	3.02105	0.445429	47		11	6	6	4	7	6	5	9	5	5	10	8	7	3	5	5	11	8	7	5	13	4	10	4	1	4	8	7	8	5	12	3	6	1	4	5	3	10	10	3	11	6	2	6
50	6.21277	3.05697	0.450725	47		10	6	8	7	8	5	6	11	4	5	9	8	7	4	2	9	15	10	2	7	8	8	8	10	1	3	6	10	4	5	9	2	4	2	3	8	3	6	8	3	7	9	1	6
60	6.48936	3.05651	0.450658	47		12	8	9	8	9	4	6	11	5	6	11	6	8	5	3	12	11	8	1	9	8	6	10	9	1	2	7	9	6	4	6	2	6	4	2	5	7	12	7	5	9	8	2	4
70	6.61702	3.48633	0.514031	47		11	10	8	8	8	10	7	11	3	4	11	9	12	3	3	8	10	8	2	9	8	2	4	8	1	4	9	9	7	4	4	1	7	4	1	7	3	15	11	6	9	9	1	6
80	6.70213	3.55035	0.523471	47		5	10	5	6	6	6	8	13	3	5	12	11	10	3	3	10	10	9	3	13	9	1	6	9	2	3	9	11	8	4	10	1	2	5	1	7	4	11	12	8	9	9	2	5
90	6.46809	3.94996	0.582391	47		4	12	3	7	9	6	7	15	5	7	14	11	6	3	3	13	13	8	2	10	8	2	6	9	1	2	6	11	7	5	7	1	1	3	2	7	1	14	8	8	7	9	1	4
100	5.97872	3.57825	0.527584	47		2	7	5	7	6	3	9	11	4	9	14	10	7	2	4	13	14	8	2	7	11	1	3	6	2	6	8	9	5	8	8	1	1	3	2	4	2	8	8	6	7	10	1	4
110	5.70213	3.37455	0.497551	47		1	6	4	8	8	3	8	16	6	10	10	8	5	4	5	9	12	9	1	9	6	1	3	6	1	5	8	7	5	4	6	2	2	4	2	10	3	7	5	5	3	11	1	4
120	5.76596	3.50907	0.517385	47		1	5	4	6	9	4	11	17	7	11	10	10	6	6	5	10	11	3	3	9	5	1	4	5	1	9	7	8	6	5	7	1	2	4	2	4	2	8	3	6	4	10	1	4
130	5.78723	3.75868	0.554187	47		1	4	5	6	5	6	6	20	7	6	12	10	8	8	5	5	11	7	4	8	1	2	3	4	1	5	5	6	9	9	7	2	1	1	1	10	4	8	3	7	2	9	1	7
140	5.06383	3.40335	0.501797	47		1	3	2	7	5	3	6	19	5	11	9	6	8	2	4	6	9	5	5	9	3	1	3	4	1	8	5	8	6	8	8	2	1	2	2	5	3	6	2	5	2	6	1	5
150	5.34043	3.51566	0.518356	47		1	2	2	5	5	2	6	17	5	10	10	7	6	2	3	4	11	6	7	8	5	2	3	4	1	8	6	9	7	7	8	2	1	1	3	6	4	4	1	6	5	13	1	5
160	4.87234	3.35972	0.495363	47		1	1	3	5	3	2	5	16	5	8	11	9	6	3	3	3	6	2	9	5	2	2	2	3	1	9	5	10	3	8	7	2	1	1	4	6	3	5	1	9	4	9	1	7
170	4.68085	3.40145	0.501516	47		1	1	1	7	3	2	6	16	4	5	9	9	5	5	2	5	8	5	5	4	4	1	2	3	1	11	6	7	4	7	4	2	1	1	4	4	5	2	1	8	4	11	1	4
180	4.2766	3.02671	0.446264	47		1	1	2	6	4	2	5	15	4	6	10	10	6	4	1	3	6	4	6	1	5	2	2	3	1	8	3	8	3	5	4	2	1	1	5	4	5	2	1	8	4	8	1	4
190	4	3	0.442326	47		1	1	2	4	3	2	8	13	2	4	9	10	4	5	2	2	1	3	3	1	3	3	3	2	1	11	5	8	4	4	5	2	1	1	3	4	5	2	1	8	5	10	1	3
200	3.61702	2.90841	0.428821	47		1	1	1	4	3	1	7	12	3	2	7	8	1	4	1	4	4	2	2	1	3	1	2	2	1	9	4	8	3	4	3	1	1	1	4	4	5	3	1	6	6	13	1	3
210	3.12766	2.68342	0.395649	47		1	1	1	5	4	1	6	7	3	4	9	10	1	4	1	2	1	1	1	1	1	1	2	1	1	9	2	6	1	4	3	2	1	1	1	4	3	3	1	6	5	11	1	2
220	2.97872	2.61675	0.385818	47		1	1	1	3	2	1	8	8	2	1	9	9	1	2	1	3	1	1	1	1	1	1	3	1	1	9	2	5	1	3	2	2	1	1	1	3	4	4	1	4	6	8	8	1
230	2.57447	2.1442	0.316145	47		1	1	1	4	1	1	5	7	1	1	8	7	1	3	1	3	1	1	1	1	1	1	3	1	1	8	2	3	1	4	1	2	1	1	2	5	2	3	1	3	5	8	2	1
240	2.42553	2.30071	0.339221	47		1	1	1	2	1	1	3	4	2	2	7	11	1	3	1	2	1	1	1	1	1	1	1	1	2	10	1	4	1	6	1	3	1	1	1	3	1	2	1	2	3	6	5	1
250	2.02128	1.8938	0.279226	47		1	1	1	3	1	1	4	2	2	1	5	9	1	1	1	4	1	1	1	1	1	1	1	1	1	9	2	2	1	5	1	3	1	1	1	3	1	1	1	2	1	4	1	1
260	1.85106	1.38279	0.203882	47		1	1	1	3	1	1	4	1	2	1	3	6	1	1	1	2	1	1	1	1	1	1	1	1	4	7	2	2	1	3	1	4	1	1	1	3	1	2	1	2	1	2	2	1
270	1.7234	1.52803	0.225296	47		1	1	1	1	1	1	1	1	1	1	1	6	1	1	1	1	1	1	1	1	1	1	1	1	7	7	1	3	1	3	1	4	1	1	1	3	1	1	1	2	2	2	2	1
280	1.46809	1.10042	0.162248	47		1	1	1	1	1	1	1	1	1	1	1	7	1	1	1	1	1	1	1	1	1	1	1	1	4	3	1	2	1	3	1	3	1	1	1	1	1	1	1	2	1	1	2	1
290	1.57447	1.42561	0.210195	47		1	1	1	1	1	1	1	1	1	1	1	9	1	1	1	2	1	1	1	1	1	1	1	1	4	2	1	2	1	3	1	4	1	1	1	1	1	1	1	2	1	1	2	1
300	1.3617	0.735011	0.108371	47		1	1	1	1	1	1	1	2	1	1	1	3	1	1	1	1	1	1	1	1	1	1	1	1	3	2	1	1	1	3	1	4	1	1	1	1	1	1	1	2	1	1	2	1
BAI1 OX						Neuron #
Radius (µm)	Crossings	SD	SEM	n		1	2	3	4	5	6	7	8	9	10	11	12	13	14	15	16	17	18	19	20	21	22	23	24	25	26	27	28	29	30	31	32	33	34	35	36	37	38	39	40	41	42	43	44
10	1.45652	0.935866	0.139511	46		1	2	2	2	1	1	1	2	1	1	3	2	3	3	1	1	1	1	1	1	3	1	1	1	1	1	1	1	1	1	2	1	2	1	1	1	1	1	1	1	1	1	6	2
20	4.73913	2.12326	0.316516	46		6	8	6	7	3	2	10	4	2	4	3	4	7	4	5	4	6	2	7	3	4	8	3	5	6	2	7	7	1	3	9	8	5	2	6	4	3	3	4	4	7	3	4	6
30	5.6087	2.99984	0.44719	46		5	11	7	7	3	7	13	2	2	3	4	5	7	3	7	5	7	4	7	1	5	9	7	6	9	1	9	8	2	1	5	9	4	3	11	5	1	6	8	6	12	6	4	5
40	5.65217	2.93801	0.437972	46		7	7	6	7	5	4	10	6	1	5	2	5	6	6	7	5	8	5	7	2	3	8	8	5	7	1	10	8	2	2	2	9	1	2	7	12	5	5	10	8	11	10	3	6
50	5.93478	3.04341	0.453684	46		9	10	6	5	5	5	14	5	3	4	1	5	6	4	8	5	8	5	5	2	3	10	8	6	8	1	9	9	1	4	2	10	7	1	7	12	4	6	9	9	8	7	3	7
60	6.26087	3.47969	0.518721	46		10	10	9	7	7	5	13	7	2	4	1	6	4	8	10	3	8	5	7	1	4	10	11	7	11	1	7	10	2	1	1	10	2	1	5	11	5	8	6	10	11	7	5	9
70	5.71739	3.47475	0.517986	46		7	11	10	10	7	3	10	6	1	3	3	6	4	4	11	3	12	4	4	1	6	11	8	6	10	2	9	13	2	2	2	6	4	1	4	9	4	6	2	11	5	8	3	6
80	5.69565	3.45041	0.514356	46		8	9	7	10	7	3	13	6	2	3	1	4	4	7	12	2	10	6	7	1	6	10	8	8	11	2	7	13	2	1	2	8	5	1	2	6	6	5	2	9	8	6	2	6
90	5.54348	3.22288	0.480439	46		14	10	5	11	6	3	9	6	2	4	2	4	6	4	11	3	7	5	3	3	5	7	7	7	11	3	9	11	1	2	2	7	4	3	1	6	7	5	1	10	5	9	3	6
100	5.3913	3.18663	0.475034	46		14	11	4	9	7	3	11	3	3	5	2	6	4	3	12	3	7	2	5	3	5	7	9	7	8	3	6	8	1	1	6	5	1	3	1	6	8	5	1	11	6	6	3	7
110	5.84783	3.16205	0.47137	46		10	11	2	11	5	2	11	4	3	4	4	5	6	4	14	3	11	2	6	3	5	8	8	8	9	3	7	7	1	9	8	7	3	6	1	6	7	4	1	9	8	7	3	7
120	5.54348	2.91133	0.433996	46		10	8	2	9	7	3	13	2	3	6	3	5	1	2	8	3	7	3	6	4	4	8	7	10	9	3	6	10	1	4	8	5	5	5	1	6	9	6	2	11	6	5	4	7
130	5.36957	3.57372	0.532739	46		15	3	1	14	9	3	11	5	3	3	1	3	3	2	8	2	10	2	5	4	1	10	7	8	5	2	6	7	3	3	5	5	5	6	1	6	11	6	2	12	6	4	2	10
140	5.08696	3.00981	0.448676	46		13	6	2	10	7	6	9	4	2	6	1	4	4	1	7	1	6	6	4	5	2	8	4	10	7	2	7	6	2	4	6	6	4	4	1	7	5	7	1	11	6	3	2	11
150	4.97826	3.20062	0.47712	46		12	3	1	8	10	1	8	5	4	6	2	3	3	1	8	2	4	5	5	4	2	5	6	14	6	2	8	5	3	5	4	6	2	6	1	9	8	6	1	12	3	5	1	8
160	4.3913	2.77671	0.413928	46		12	3	1	6	6	1	7	4	3	4	2	4	3	1	3	1	3	3	4	4	1	7	4	11	7	3	5	3	4	6	5	6	3	3	1	8	5	3	1	11	3	5	3	11
170	3.97826	2.80863	0.418686	46		9	2	1	6	8	1	6	3	2	4	1	3	3	1	4	2	2	3	3	4	3	5	5	15	5	3	7	5	3	3	3	1	4	2	1	4	6	6	1	11	3	7	1	5
180	3.43478	2.53554	0.377977	46		8	2	1	2	5	1	3	1	1	5	1	3	3	1	3	1	1	2	6	3	2	7	2	12	3	4	5	5	2	3	5	1	3	3	2	4	7	5	1	9	2	7	1	7
190	3.78261	2.99565	0.446565	46		8	1	1	1	5	1	4	1	2	4	2	3	3	1	4	3	1	1	2	4	3	5	2	17	4	4	8	5	2	5	4	1	3	3	1	7	6	5	1	10	4	6	2	8
200	3.36957	2.04786	0.305277	46		8	1	1	1	5	3	2	1	1	5	1	3	2	1	1	1	1	2	4	5	2	6	1	7	6	3	4	4	4	3	3	1	3	3	3	8	6	5	1	6	4	5	4	6
210	2.93478	1.9253	0.287006	46		3	1	1	1	4	3	1	1	2	4	1	3	2	1	1	2	1	1	6	4	2	7	1	10	3	3	4	2	3	3	5	1	2	2	2	5	6	5	1	4	3	4	5	4
220	2.56522	1.88151	0.28048	46		4	1	1	1	2	3	1	1	1	2	2	4	2	1	1	1	1	1	2	4	2	5	1	8	4	2	6	3	4	1	1	1	1	2	3	8	5	3	1	6	1	4	3	1
230	2.63043	2.23466	0.333124	46		2	1	1	1	1	4	1	2	3	2	1	13	2	1	1	1	1	1	3	4	2	3	1	7	4	2	5	4	4	3	2	1	1	2	2	7	2	2	1	6	1	2	4	1
240	2.26087	1.42103	0.211835	46		1	1	1	1	1	2	1	2	1	1	3	4	1	1	1	1	1	2	2	2	3	4	1	4	4	2	5	4	4	4	3	1	1	4	1	6	1	2	2	4	1	4	4	1
250	2.1087	1.9117	0.284979	46		2	1	1	1	1	1	1	1	1	1	3	10	1	1	1	1	1	2	1	2	1	1	1	4	1	1	4	1	5	3	2	1	1	3	2	7	2	2	2	7	1	4	2	1
260	1.84783	1.4448	0.215378	46		1	1	1	1	1	1	1	1	3	1	2	5	1	1	1	1	1	3	2	1	1	1	1	4	1	1	3	1	2	1	1	1	1	4	3	8	1	1	3	4	1	2	2	1
270	1.63043	1.1027	0.16438	46		1	1	1	1	1	1	1	1	2	1	4	2	1	1	1	1	1	3	1	1	1	1	1	1	1	1	2	1	2	5	1	1	1	3	1	4	2	1	3	5	1	1	2	1
280	1.6087	1.16387	0.173499	46		1	1	1	1	1	1	1	1	1	1	3	1	1	1	1	1	1	3	1	1	1	1	1	1	1	1	1	1	2	4	1	1	1	4	4	1	3	1	3	5	1	1	4	1
290	1.56522	1.02528	0.15284	46		1	1	1	1	1	1	1	1	1	1	3	2	1	1	1	1	1	2	1	1	1	1	1	1	1	1	1	1	3	4	1	1	1	3	4	1	3	1	3	5	1	2	3	1
300	1.65217	1.07945	0.160915	46		1	1	1	1	1	1	1	1	1	2	3	4	1	1	1	1	1	2	1	1	1	1	1	1	1	1	1	1	2	4	1	1	1	4	5	3	3	1	3	3	1	2	3	1
[truncated: 3 more columns]
