# Supplementary material for: The adhesion-GPCR BAI1 shapes dendritic arbors via Bcr-mediated RhoA activation causing late growth arrest
Source: eLife. 2019 Aug 28;8:e47566. doi: 10.7554/eLife.47566 (PMC6713510; doi:10.7554/eLife.47566)
Supplement: Figure 4—source data 4. [file elife-47566-fig4-data4.xlsx]

## Sheet: F4S2B
Fig. 4-figure supplement 2B			Spine density in cultured hippocampal neurons under the indicated conditions
	DMSO		10 nM Narc.
	pSuper	BAI1 Kd	pSuper	BAI1 Kd
	0.937829	0.460317	0.57931	0.657895
	0.732283	0.345865	0.913333	0.462687
	0.772727	0.290148	0.66055	0.573913
	0.710744	0.390492	0.627219	0.575
	0.542857	0.33913	0.723404	0.402878
	0.366337	0.444444	0.836364	0.504348
	0.925	0.925234	0.577465	0.39
	0.886179	0.45283	0.564103	0.414365
	0.90625	0.42735	0.874172	0.481818
	0.903509	0.301724	0.779528	0.48366
	0.580153	0.296	0.532258	0.519231
	0.398374	0.545455	0.908257	0.227586
	0.514019	0.408696	0.90991	0.475
	0.921569	0.0272727	0.669355	0.365517
	0.685484	0.314136	0.723982	0.422764
	1.02727	0.490323	0.733453	0.453416
	0.521739	0.583333	0.756522	0.402235
	0.901786	0.278195	1.09016	0.726744
	0.752823	0.378378	0.875	0.644172
	0.386139	0.453125	0.743464	0.543478
	0.837838	0.465753	0.893617	0.624371
	0.636905	0.238462	0.798319	0.333333
	0.645349	0.556522	0.727273	0.70625
	0.752475	0.627907	0.577982	0.440387
	0.6	0.326087	0.93913	0.362205
	0.451087	0.473373	0.676829	0.232143
	0.491935	0.569343	0.683824	0.223214
	0.804511	0.253623	0.869919	0.106796
	0.416667	0.322314	0.589744	0.28655
	1.48297	0.118182	0.352673	0.247253
Mean	0.716427	0.403467	0.739571	0.442974
SD	0.240583	0.16657	0.155121	0.15258
SEM	0.0446751	0.0309313	0.0288053	0.0283334
n	30	30	30	30

## Sheet: F4S2C
Fig. 4-figure supplement 2C			Filopod density in cultured hippocampal neurons under the indicated conditions
	DMSO		10 nM Narc.
	pSuper	BAI1 Kd	pSuper	BAI1 Kd
	0.008	0	0.0413793	0
	0.0162602	0	0.0133333	0.0208333
	0.0280374	0.0347826	0.0366972	0.05625
	0.0784314	0.00909091	0.035503	0.0107411
	0.0322581	0.0209424	0.0496454	0.0866142
	0.0181818	0.0193548	0.00909091	0.0267857
	0.0144928	0.037037	0.0422535	0.0267857
	0.0803571	0.0075188	0.128205	0.038835
	0.0376412	0.0540541	0.0331126	0.0526316
	0.019802	0.046875	0.0314961	0.0549451
	0	0.0793651	0.0725806	0.0526316
	0.0393701	0.0977444	0.0275229	0.0671642
	0.00649351	0.0607287	0.00900901	0.0608696
	0.132231	0.0424448	0.0322581	0.0166667
	0.0761905	0.0956522	0.0339367	0.107914
	0.049505	0.0648148	0.00894454	0.0347826
	0	0.0841121	0.0521739	0.04
	0.0650407	0.0377358	0.00819672	0.110497
	0.0078125	0.136752	0.0267857	0.0909091
	0.0263158	0.112069	0.0408497	0.0980392
	0.135135	0.143836	0.0212766	0.153846
	0.107143	0.0384615	0.0168067	0.0413793
	0.0523256	0.121739	0.010101	0.0333333
	0.029703	0.0387597	0.0733945	0.144828
	0.0193548	0.119565	0.0173913	0.0894309
	0.0434783	0.0887574	0.0243902	0.111801
	0.0403226	0.29927	0.0661765	0.0670391
	0.0977444	0.108696	0.0650407	0.00581395
	0.0740741	0.165289	0.0641026	0.0736196
	0.0701403	0.109091	0	0.0942029
Mean	0.0468614	0.075818	0.0363885	0.0623063
SD	0.0374918	0.0621226	0.0269262	0.0398604
SEM	0.00696205	0.0115359	0.00500007	0.0074019
n	30	30	30	30

## Sheet: F4S2D
Fig. 4-figure supplement 2D			Spine length in cultured hippocampal neurons under the indicated conditions
	DMSO		10 nM Narc.
	pSuper	BAI1 Kd	pSuper	BAI1 Kd
	1.21	1.3	1.61	0.894
	1.19	1.35	0.913	1.06
	0.7	1.86	1.68	1.46
	0.786	2.37	0.874	0.743
	0.691	1.44	1	1.3
	0.624	1.25	1.2	1.44
	0.519	1.13	1.09	1.02
	0.998	1.22	1.38	1.72
	0.779	1.16	1.22	1.26
	1.16	1.58	1.51	0.957
	0.895	1.77	1.16	0.728
	1.14	1.6	0.927	1.03
	0.636	1.41	0.752	0.982
	1.11	1	1.43	1.02
	0.872	1.5	0.93	1.05
	1.48	1.37	0.764	0.864
	0.722	1.18	0.968	1.29
	0.94	1.48	0.801	1.07
	0.729	1.33	0.946	1.28
	0.877	1.67	1.19	1.03
	1.07	1.46	0.675	0.873
	1.37	1.65	0.866	1.37
	1.27	1.44	0.83	1.16
	1.19	0.922	1.36	1.24
	1.05	1.21	0.703	1.3
	1.18	1.11	0.864	1.27
	1.36	1.7	0.687	1.49
	1.01	2	0.788	0.772
	0.676	2.11	1.1	1.12
	0.976	0.973	0.587	1.11
Mean	0.973667	1.4515	1.02683	1.1301
SD	0.252591	0.339276	0.291677	0.237746
SEM	0.046905	0.063002	0.054163	0.0441483
n	30	30	30	30

## Sheet: F4S2E
Fig. 4-figure supplement 2E			Spine maximum diameter in cultured hippocampal neurons under the indicated conditions
	DMSO		10 nM Narc.
	pSuper	BAI1 Kd	pSuper	BAI1 Kd
	1.89	1.3	1.33	1.12
	1.72	1.46	1.35	1.44
	1.85	1.6	1.45	0.615
	1.68	1.31	1.38	1.19
	1.52	1.59	1.28	1.45
	1.65	1.47	1.32	0.778
	1.37	1.31	1.35	0.992
	1.32	1.26	1.26	1.13
	1.66	1.47	1.41	1.46
	1.62	1.4	1.37	1.46
	1.47	1.25	1.42	1.56
	1.82	1.49	1.31	1.35
	1.5	1.17	1.35	1.39
	1.42	1.14	1.49	1.71
	1.41	1.52	1.25	1.53
	1.76	1.52	1.41	1.31
	1.79	1.55	1.32	1.42
	1.73	1.54	1.36	1.59
	1.49	1.33	1.22	1.26
	1.77	1.43	1.36	1.37
	1.71	1.72	1.5	1.4
	1.64	1.29	1.77	1.36
	1.8	1.44	1.44	1.31
	1.38	1.51	1.9	1.31
	1.76	1.31	1.8	1.42
	1.38	1.55	1.5	1.47
	1.86	1.74	1.46	1.59
	1.58	1.43	1.83	1.61
	1.37	1.64	1.57	1.54
	1.63	1.52	1.38	1.57
Mean	1.61833	1.442	1.438	1.35683
SD	0.172489	0.150571	0.174285	0.240579
SEM	0.0320303	0.0279604	0.0323639	0.0446744
n	30	30	30	30
