# Supplementary material for: The adhesion-GPCR BAI1 shapes dendritic arbors via Bcr-mediated RhoA activation causing late growth arrest
Source: eLife. 2019 Aug 28;8:e47566. doi: 10.7554/eLife.47566 (PMC6713510; doi:10.7554/eLife.47566)
Supplement: Figure 4—figure supplement 1—source data 1. [file elife-47566-fig4-figsupp1-data1.xlsx]

## Sheet: F4S1b
Statistics for RhoA activation
2-factor ANOVA					Tukey P-values				N	n
DOF	Parameter	F	P		Vehicle-Tips vs. Narc. Tips	6.95e-05		Control	4	245
(3, 499)	Location	2.1	> 0.05					Narciclasine	4	255
	Drug	11.11	0.006
	Interaction	0.364	> 0.05

## Sheet: F4S1c
Statistics for small GTPase activation
2-factor ANOVA					Tukey P-values				N	n
DOF	Parameter	F	P		RhoA-t=0 vs. RhoA-t=20	0.02		RhoA, t=0	3	40
(3, 139)	GTPase	0.877	> 0.05		Rac1-t=0 vs. Rac1-t=20	0.582		RhoA, t=24	3	40
	Time	71.48	< 1.00E-06					Rac1, t=0	3	20
	Interaction	9.39	0.0028					Rac1, t=24	3	40

## Sheet: F4S1d&e
Statistics for Sholl analyses
2-factor ANOVA					Tukey P-values				N	n
DOF	Parameter	F	P		Vehicle-Control vs. Vehicle-BAI1 Kd	< 0.001		Control, Vehicle	3	105
(119, 12599)	Genotype	90.98	< 1.00E-06		for radii between 70 to 200 µm			BAI1 Kd, Vehicle	3	105
	Radius	62.26	< 1.00E-06		Vehicle-BAI1 Kd vs. Narc.-BAI1 Kd	< 0.001		Control, Narc.	3	105
	Interaction	1.39	0.01		for radii between 70 to 250 µm			BAI1 Kd, Narc.	3	105
													12600

## Sheet: F4S1f&g
Statistics for Sholl analyses
2-factor ANOVA					Tukey P-values				N	n
DOF	Parameter	F	P		Vehicle-Control vs. Vehicle-BAI1 OX	< 0.001		Control, Vehicle	4	47
(119, 5640)	Genotype	83.89	< 1.00E-06		for radii between 70 to 200 µm			BAI1 Kd, Vehicle	4	47
	Radius	67.59	< 1.00E-06		Vehicle-BAI1 Kd vs. Narc.-BAI1 OX	< 0.01		Control, Narc.	4	47
	Interaction	1.26	0.01		for radii between 70 to 190 µm			BAI1 Kd, Narc.	4	47
