# Supplementary material for: The adhesion-GPCR BAI1 shapes dendritic arbors via Bcr-mediated RhoA activation causing late growth arrest
Source: eLife. 2019 Aug 28;8:e47566. doi: 10.7554/eLife.47566 (PMC6713510; doi:10.7554/eLife.47566)
Supplement: Figure 4—figure supplement 2—source data 1. [file elife-47566-fig4-figsupp2-data1.xlsx]

## Sheet: F4S2b
Statistics for spine density vs. treatment
2-factor ANOVA					Tukey P-values				N	n
DOF	Parameter	F	P		pSuper-DMSO vs. BAI1 Kd-DMSO	<1.00E-06		DMSO, pSuper	3	30
(3, 119)	shRNA	83.86	<1.00E-06		pSuper-Narc. vs. BAI1 Kd-Narc.	<1.00E-06		DMSO, BAI1 Kd	3	30
	Narc.	0.886	> 0.05					Narc., pSuper	3	30
	Interaction	0.062	> 0.05					Narc., BAI1 Kd	3	30

## Sheet: F4S2c
Statistics for filopod density vs. treatment
2-factor ANOVA					Tukey P-values				N	n
DOF	Parameter	F	P		pSuper-DMSO vs. BAI1 Kd-DMSO	0.05		DMSO, pSuper	3	30
(3, 119)	shRNA	12.05	0.001		pSuper-Narc. vs. BAI1 Kd-Narc.	0.1		DMSO, BAI1 Kd	3	30
	Narc.	2.26	> 0.05					Narc., pSuper	3	30
	Interaction	0.038	> 0.05					Narc., BAI1 Kd	3	30

## Sheet: F4S2d
Statistics for spine length vs. treatment
2-factor ANOVA					Tukey P-values				N	n
DOF	Parameter	F	P		pSuper-DMSO vs. BAI1 Kd-DMSO	<1.00E-06		DMSO, pSuper	3	30
(3, 119)	shRNA	31.44	<1.00E-06		BAI1 Kd-DMSO vs. BAI1 Kd-Narc.	0.000141		DMSO, BAI1 Kd	3	30
	Narc.	6.77	0.03					Narc., pSuper	3	30
	Interaction	13.11	< 0.001					Narc., BAI1 Kd	3	30

## Sheet: F4S2e
Statistics for spinemax. diameter vs. treatment
2-factor ANOVA					Tukey P-values				N	n
DOF	Parameter	F	P		pSuper-DMSO vs. BAI1 Kd-DMSO	0.00224		DMSO, pSuper	3	30
(3, 119)	shRNA	14.15	< 0.001		pSuper-DMSO vs. pSuper-Narc.	2.12e-06		DMSO, BAI1 Kd	3	30
	Narc.	15.04	< 0.001					Narc., pSuper	3	30
	Interaction	1.94	> 0.05					Narc., BAI1 Kd	3	30
