# Supplementary material for: The adhesion-GPCR BAI1 shapes dendritic arbors via Bcr-mediated RhoA activation causing late growth arrest
Source: eLife. 2019 Aug 28;8:e47566. doi: 10.7554/eLife.47566 (PMC6713510; doi:10.7554/eLife.47566)
Supplement: Figure 5—source data 1. [file elife-47566-fig5-data1.xlsx]

## Sheet: Fig. 5f
Statistics for dendrite length
1-way ANOVA				Tukey P-values				N	n
DOF	F	P		Control vs. BAI1 Kd	< 1.00E-06		Vector	21	314
(7, 1099)	29.421	< 1.00E-06		Wt Rescue vs. BAI1 Kd	< 1.00E-06		BAI1 Kd	21	288
				∆TEV Rescue vs. BAI1 Kd	0.000351		Rescue	19	235
				RKR Rescue vs. BAI1 Kd	4.41e-05		∆TEV Res.	3	29
				∆GPCR Rescue vs. BAI1 Kd	4.24e-05		RKR Res.	9	86
				∆PRR Rescue vs. BAI1 Kd	< 1.00E-06		∆GPCR Res.	3	39
				∆Nt Rescue vs. Control	1.06e-06		∆PRR Res.	3	72
							∆Nt Res.	3	37

## Sheet: Fig. 5g
Statistics for dendrite number
1-way ANOVA				Tukey P-values				N	n
DOF	F	P		Control vs. BAI1 Kd	< 1.00E-06		Vector	21	314
(7, 1099)	15.874	< 1.00E-06		Wt Rescue vs. BAI1 Kd	< 1.00E-06		BAI1 Kd	21	288
				∆TEV Rescue vs. BAI1 Kd	0.00957		Rescue	19	235
				RKR Rescue vs. BAI1 Kd	0.037		∆TEV Res.	3	29
				∆GPCR Rescue vs. BAI1 Kd	2.22e-05		RKR Res.	9	86
				∆PRR Rescue vs. BAI1 Kd	0.000122		∆GPCR Res.	3	39
				∆Nt Rescue vs. Control	5.92e-05		∆PRR Res.	3	72
							∆Nt Res.	3	37

## Sheet: Fig. 5h
Statistics for branch number
1-way ANOVA				Tukey P-values				N	n
DOF	F	P		Control vs. BAI1 Kd	< 1.00E-06		Vector	21	314
(7, 1099)	15.307	< 1.00E-06		Wt Rescue vs. BAI1 Kd	< 1.00E-06		BAI1 Kd	21	288
				∆TEV Rescue vs. BAI1 Kd	0.00665		Rescue	19	235
				RKR Rescue vs. BAI1 Kd	0.048		∆TEV Res.	3	29
				∆GPCR Rescue vs. BAI1 Kd	0.000282		RKR Res.	9	86
				∆PRR Rescue vs. BAI1 Kd	7.32e-06		∆GPCR Res.	3	39
				∆Nt Rescue vs. Control	1.37e-05		∆PRR Res.	3	72
							∆Nt Res.	3	37
