# Supplementary material for: The adhesion-GPCR BAI1 shapes dendritic arbors via Bcr-mediated RhoA activation causing late growth arrest
Source: eLife. 2019 Aug 28;8:e47566. doi: 10.7554/eLife.47566 (PMC6713510; doi:10.7554/eLife.47566)
Supplement: Figure 5—source data 2. [file elife-47566-fig5-data2.xlsx]

## Sheet: Fig. 5F
Fig. 5F	Dendritic arbor length in hippocampal neurons under control conditions or with BAI1 replaced by mutants
			Rescue
	Vector	BAI1 Kd	Wild type	∆TEV	RKR	∆GPCR	∆PRR	∆Nterm.
Mean	2173.74	3144.89	2429.47	2371.66	2605.98	2397.37	2207.07	3047.09
SD	722.455	1081.2	866.264	1013.47	941.263	1041.2	670.207	1135.27
SEM	40.8356	63.8215	56.6294	191.528	102.094	168.905	79.539	189.211
n	314	288	235	29	86	39	72	37
	2165	3240	2422	4149	2820.53	3026.9	4059.91	2918.55
	2435	3447	1341	2965	2275.82	2329.39	1937.48	4022.79
	3021	2998	2318	2869	3876.08	3301.98	1541.63	2855.35
	2771	3288	2060	3199	2807.08	1316.06	2399.67	5105.79
	2029	3799	2491	3435	4418.72	2294.23	2282.61	4668.15
	2830	2006	3095	3500	2906.63	2851.11	2733.5	3638.96
	1819	3716	3056	3440	2611.98	3608.32	2685.42	2807.2
	2802	5169	2470	3596	3831.43	1440.88	1639.67	2099.5
	2115	4415	1417	2568	4277.47	1725.05	1946.49	2534.1
	4657	4563	3244	2707	2879.21	2607.4	1871.06	2948.7
	2742	2396	1310	1894	1991.47	2616.55	2086.35	2922
	2637	3109	820	2153	3828.43	2147.11	2426.79	2331.23
	3999	3077	2243	3422	5569.4	1290.62	1907.6	2228.09
	2766	4298	946	3496	3661.09	2350.53	1647.5	2363.73
	3046	2657	2079	1427	2948.64	1054.74	1344.25	2070.88
	2768	3034	2480	2125	4751.13	2045.95	2067.22	2827.76
	2106	4258	2239	3802	1235.24	1066.39	1206.62	4062.07
	3373	3237	2554	3062	3276.16	2171.94	1835.17	3095.26
	1730	3830	786	1419	3325.11	1319.82	1249.05	1902.64
	3128	3914	1732	2245	3846.2	3012.78	1454.65	2494.86
	2669	2711	3171	1727	3430.65	1762.07	2647.25	3957.14
	1548	3123	2092	1219	1533.95	2523.92	2104.47	1758.55
	1870	1891	3021	1543	2178.42	4527.7	3472.25	2883.87
	1982	3066	2634	1182	4169.77	2455.18	1326.28	4463.71
	1938	3883	3003	1395	2837.46	1462	2026.55	1072.32
	878	1818	2227	570	2284.24	1413.95	2505.93	2476.41
	2526	3659	1916	1420	2731.8	1086.17	2099.92	1186.52
	1148	1967	2745	1215	2928.71	2691.07	1920.55	3218.26
	1029	3108	2015	1034	2844.12	5974.13	2114.77	6198.28
	1789	2193	2468		2021.67	3094.38	3293.32	5052.67
	1091	2045	3211		1089.8	3198.3	3513.16	2989.88
	2171	986	2411		2153.4	2722.07	1851.64	2017.82
	989	3128	4625		2015.74	3520.65	3147.86	4440.14
	807	3133	4348		2596.57	1793.92	2208.28	2684.9
	1672	2355	4811		1945.28	1512.6	1071.36	3363.79
	1839	2810	4183		1019.76	1728.05	1662.28	3460.79
	2027	2868	3135		2890.76	3766.99	2958.48	1619.85
	1352	1744	2588		3248.13	3269.13	3591.45
	1490	1307	1505.11		1106.49	1417.57	1826.32
	864	4170	2926.22		2899.22		3221.5
	2622	4207	1694.27		3221.81		2276.35
	2783	2852	2489.38		4936.88		2346.15
	1002	1326	2702.58		2425.51		1420.44
	2114	2573	1539.65		1008.97		2670.92
	1365	3246	2322.48		2788.74		2790.92
	2092	2650	3123.06		3646.48		2721.16
	2485	2884	2475.16		3879.43		1506.34
	1665		937.056		1831.77		1921.58
	1552	7109	3097.43		2286.75		3148.14
	3206	4582	4632.8		2821.25		1270.44
	4676	4881	1583.96		1608.67		1907.83
	2373	2923	3768.37		1662.4		2529.95
	3918	3242	2459.22		3122.03		2691.27
	3306	4642	3528.79		2489.19		2081.28
	2351	4459	2963.19		2697.96		1620.76
	2920	3128	3989.06		2356.19		2277.87
	2609	4762	1715.51		1824.15		2364.81
	3101	4425	1251.62		3245.8		2136.08
	2009	3229.58	3034.01		1981.17		2022.2
	3413	3868.31	2787.51		2977.93		2628.41
	3133.78	1554.74	2269.51		2132.82		1351.73
	2798.88	2575.28	2618.32		2521.34		3206.77
	1878.38	3909.01	1920.28		1763.29		1564.83
	3528.69	4275.24	2551.97		2638.92		1601.89
	1752.33	2417.69	2133.49		2192.87		1824.03
	2348.55	2126.05	1922.2		1322.71		1928.7
	2463.19	4547.06	3874.33		2487.31		1250.31
	1800.61	4874.62	1630.9		2770.45		2539.86
	2031.46	5076.16	3966.9		1952.66		3533.21
	3145.63	3233.96	1914.15		1475.07		2987.72
	3042.17	4240.62	1895.89		2513.07		1983.39
	1532.19	2818.87	1636.37		1335.2		1917.67
	1591.38	4322.29	2977.22		2783.76
	1897.57	4168	2301.76		2373
	2146.47	3722.89	2453.99		3883.22
	1837.77	2998.48	2052.49		1797.2
	4188.79	3410.8	1865.86		2312.91
	1516.49	4036.79	1846.64		1376.53
	1162.65	2825.22	1850.3		1858.07
	2709.76	2898.11	1906.09		1826.7
	3749.09	3474.61	1450.9		3126.15
	1427.3	2130.01	1971.42		2153.05
	2388.14	3242	1744.57		2616.86
	2508.78	3651.66	1495.57		2450.93
	2399.07	4368.49	2354.13		965.84
	1860.32	3317.87	1282.08		1607.85
	4075.29	3850.07	1809.27
	3653.19	4049.79	1036.73
	2502.65	3373.36	1188.56
	1280.82	1708.5	3096.23
	2402.09	3831.12	1742.39
	2524.51	4201.48	2007.89
	1914.35	2870.16	1627.56
	3993.97	2430.3	2111.48
	2679.09	4005.81	1771.01
	2472.24	2022.16	2792.97
	2352.94	3347.64	1998.44
	1990.31	3397.29	3670.58
	3386.37	2578.79	2172.77
	2209.31	2742.41	2963.25
	2815.62	3349.64	2903.3
	3789.86	4046.27	3318.83
	1640.98	2490.14	1885.02
	2560.57	4761.85	2486.15
	2784.46	2697.2	1527.97
	1283.59	3711.35	1910.87
	3124.3	3801.04	1437.94
	1610.62	2485.3	1082.65
	2284.02	3592.2	2173.2
	2888.17	4311.84	2454.93
	1956.08	4003.8	2139
	3230.88	2203.7	1826
	1588.6	2297.54	1682
	3446.4	1694.27	3054
	1422.25	2716.79	1926
	3225.55	2948.37	1710
	2867.95	3155.62	2012
	2352.93	1089.13	1855.5
	3056.05	2211.43	1824.17
	1634.25	2321.81	2307.92
	2788.52	2480.77	2215.11
	2445.31	3334.59	1544.46
	1982.12	2299.16	1281.95
	1370.71	2761.11	5292.73
	2087.35	1414.06	2835.14
	1846.11	2421.97	2614.58
	2184	3537.21	4667.72
	1478.17	3036.28	2943.05
	2209.11	4065.06	2713.72
	2396.81	1677.63	4475.54
	1202.33	1984.47	2118.05
	2949.83	1636.82	3596.9
	2435.33	6791.61	3240.6
	2313.68	2767.2	3286.08
	2570.05	2767.36	3985.3
	1761.49	3905.67	3838.97
	1933.08	2638.24	4407.27
	1733.51	2328.43	3412.54
	1655.6	2481.21	5264.54
	2264.22	2672.6	5177.95
	1297.74	4150.97	3455.41
	1429.93	2434.49	1542.67
	1847.82	3242.97	2331.13
	2789.46	5639.71	2284.54
	2361.64	3282.44	1301
	1470.78	4565.82	2286.12
	3358.89	2098	1565.87
	1366.9	1893	2648.24
	879.047	1845	2367.72
	1660.18	2455	1261.5
	1716.16	1360	2323.05
	2249.51	2888	1443.27
	1930.82	2429	3128.38
	2364.5	3628	1863.19
	1939.68	2105	2768.03
	1988.59	1849	1994.8
	3200.23	1435	3041.16
	2893.28	2666	2709.42
	1847.77	2124.23	2968
	1792.06	1796.08	704.255
	2460	2151.15	3099.07
	2741	1597.6	2340.98
	1495	2207.09	2410.67
	1716	2075.85	2539.13
	1307	1977.34	2284.68
	3026	2229.83	2750.03
	2449	3358	2247.59
	1804	2259.93	3068.35
	2098	1616.54	2179.57
	2536	2254.28	1990.48
	1209	4019.26	1698.7
	2130	5506.34	2243.86
	2011.52	4317.7	2974.35
	1457.94	3784.52	2990.88
	1399.92	3235.3	1920.86
	1712.99	4222.48	3621.83
	1277.2	4190.07	1710.79
	1636.95	2870.43	2972.54
	2379.14	4960.28	1789.66
	2042.37	5461.4	2658.92
	1797.14	5467.99	2342.15
	2238.37	5020.91	2531.66
	1262.44	5482.44	1917.67
	2079.02	3426.66	3051.88
	1955.73	3352.29	1404.66
	2196.59	2137.5	2640.73
	1948.33	2553.75	1941.93
	2447.47	1919.35	2515.85
	2552.58	3002.66	2941.96
	1315.73	1127.8	3118.26
	3329.14	2110.81	1494.7
	2296.85	2137.73	2630.23
	2105.63	4468.33	2746.11
	3268.49	2546.05	2221.81
	2195.09	389.217	2457.69
	2301.94	2795.52	3085.34
	1920	1419.13	1107.6
	1169.85	1810.29	2126.04
	2380.39	1497.8	2972.11
	1481.98	2588.55	2348.35
	2509.23	4011.33	2434.97
	1485.43	2871.71	2088.59
	2002.3	2246.92	1907.16
	1547.4	2656.51	1337.01
	2447.05	4871.2	3228.91
	1414.79	3722.84	2365.76
	1425.65	4011.77	3443.5
	1861.25	4006.1	1702.43
	1740.97	4082.39	3049.58
	1527.72	3807.95	3027.88
	2502.53	4542.57	3748.26
	1631.32	2446.95	1084.11
	1966.81	4379.69	2687.95
	2098.2	2884.06	2256.04
	1043.87	3493.23	3673.51
	1467.44	4109.34	1105.87
	1010.18	3751.92	2406.21
	2784.97	2568.28	1838.9
	2397.23	4757.56	2593.67
	1114.93	2563.43	2059.68
	2081.57	4174.11	3861.87
	2326.99	2923.36	4034.74
	2724.7	3233.21	1792.4
	1566.12	2486.53	2734.56
	1145.03	2091.32	2879.16
	2714.41	4790.78	2345.61
	2939.42	3255.25	1596.76
	1305.11	3517.91	1461.58
	3183.64	3424.67	2239.12
	2428.43	2937.7	1477.08
	1826.74	2922.95	2039.25
	1734.4	3966.62	2218.23
	2565.12	4047.12	1790.22
	1700.33	2379.68	1557.07
	1490.73	3658.73	1241.26
	1767.9	3687.26
	2056.33	3848.09
	1853.18	2263.89
	671.173	3262.39
	2152.94	4976.33
	2476.78	2117.78
	1744.67	4936.15
	3253.16	3608.67
	1936.66	5680.85
	1090.69	2030.07
	2452.4	2435.09
	2776.9	3974.77
	1239.89	2734.27
	2578.08	3063.07
	2463.73	2333.63
	2227.44	1792.4
	1306.38	3830
	2639.99	3598.68
	2827.02	3715.48
	2132.82	3802.88
	2518.52	1914.87
	2631.22	1723.9
	2755.75	3453.94
	3016.92	3537.93
	1522.31	3943.45
	2352.98	2228.75
	1371.45	3156
	2155.73	1270.57
	807.127	4435
	3122.28	1215.65
	2778.8	1216.92
	2140.33	3453.25
	2685.02	4285.63
	3210.69	3925.88
	2307.44	3249.89
	2997.28	4323.83
	1647.24	769.826
	3308.2	2039.61
	2559.47	3414.8
	3004.78	4222.11
	3229.43	2830.83
	1870.2	3083.14
	2066.25	2483.49
	3296.97	1246.38
	1715.04	3912.15
	1468.61	4351.73
	1343.35	2631.02
	1074.34	1547.57
	1757.4	3616.48
	2692.38	2500.28
	2013.9	1051.3
	1939.79	3948.14
	2612.87	3625.63
	2522.89	3473
	1550.8
	1295.96
	2735.93
	1509.37
	1882.9
	2348.14
	1904.17
	1440.28
	1117.03
	1601.24
	1331.74
	1651.82
	1010.04
	802.83
	3252.37
	1947.34
	2172.52
	2162.45
	1533.67
	1491.7
	2804
	1005.29
	2019.51
	2181.11
	2802.01

## Sheet: Fig. 5G
Fig. 5G	Dendrite number in hippocampal neurons under control conditions or with BAI1 replaced by mutants
			Rescue
	Vector	BAI1 Kd	Wild type	∆TEV	RKR	∆GPCR	∆PRR	∆Nterm.
Mean	20.5	26.0521	21.9362	20.5862	23.5116	19.359	21.25	28.5946
SD	7.16989	8.92247	7.89299	7.37523	7.10384	7.31792	6.34179	10.5763
SEM	0.405266	0.526677	0.515981	1.39379	0.77052	1.18712	0.752632	1.76272
n	314	288	235	29	86	39	72	37
	25	24	25	38	17	18	33	31
	30	31	14	17	16	14	29	40
	22	29	20	27	31	20	17	34
	31	21	19	30	22	9	30	40
	28	26	23	23	34	17	18	41
	29	22	26	23	30	16	24	35
	22	23	25	27	21	31	32	20
	21	40	18	33	29	18	25	26
	21	29	14	18	36	16	19	30
	38	30	24	26	23	13	14	51
	25	28	15	17	14	19	19	32
	25	21	13	18	34	26	24	13
	35	20	20	24	34	16	22	18
	25	27	12	25	37	36	20	21
	26	19	19	11	24	15	25	20
	25	21	20	18	32	18	18	26
	21	25	28	30	24	13	16	26
	31	18	24	29	22	21	31	24
	29	24	13	15	34	13	18	19
	31	27	15	22	33	29	18	20
	20	20	30	19	32	16	42	31
	23	23	22	17	22	20	19	20
	14	29	33	15	16	30	28	23
	22	37	20	13	29	19	20	46
	17	47	29	13	29	12	16	8
	10	15	14	8	20	15	20	41
	27	37	22	18	27	15	15	10
	15	18	28	11	31	23	11	24
	18	31	12	12	21	43	18	45
	17	23	13		17	18	26	39
	11	24	11		18	24	22	31
	16	14	16		22	28	15	20
	7	20	20		15	26	26	39
	13	38	20		21	16	21	42
	17	23	24		15	13	13	30
	22	21	24		18	11	16	25
	28	26	22		28	19	16	17
	18	20	14		26	20	27
	22	16	22		13	9	13
	9	39	24		21		32
	31	24	14		27		23
	29	21	14		31		25
	22	15	31		25		18
	23	16	13		16		26
	20	26	16		29		26
	22	24	32		30		22
	33	21	19		35		17
	20	37	9		18		21
	23	44	24		19		23
	27	22	36		21		9
	21	14	17		13		15
	17	13	30		31		15
	26	21	22		26		28
	15	21	24		24		22
	14	21	20		22		15
	16	25	30		32		19
	14	18	26		16		16
	19	21	16		27		16
	9	33	38		24		21
	16	18	26		31		26
	29	15	25		17		12
	22	28	12		32		31
	22	34	16		14		12
	30	22	23		20		18
	25	14	25		37		15
	23	35	17		20		20
	30	47	40		25		20
	18	39	13		21		27
	20	31	35		12		35
	27	26	18		13		27
	20	36	19		18		24
	13	32	22		10		18
	16	33	20		30
	27	30	27		20
	23	36	12		32
	19	26	11		23
	42	29	13		27
	17	14	15		15
	19	20	13		17
	21	27	23		16
	33	26	23		24
	16	30	21		20
	28	24	28		21
	22	35	14		31
	19	28	23		9
	15	27	25		13
	30	27	27
	27	44	14
	13	19	13
	10	21	15
	27	34	13
	11	21	16
	23	15	16
	37	24	18
	21	26	11
	24	28	19
	14	25	18
	37	27	25
	36	24	19
	26	29	20
	24	43	32
	33	23	32
	17	41	19
	30	15	26
	28	24	11
	12	33	19
	29	25	15
	15	40	7
	20	46	16
	28	35	22
	13	16	16
	21	17	28
	13	21	24
	32	25	32
	13	25	20
	24	25	20
	26	26	19
	32	16	22
	17	19	19
	18	23	31
	31	29	14
	16	24	20
	20	20	18
	22	13	19
	15	21	18
	14	29	13
	23	33	24
	10	36	17
	21	14	21
	11	18	27
	23	21	15
	24	51	21
	21	27	17
	25	22	22
	19	22	22
	16	22	23
	34	18	30
	17	17	21
	28	30	30
	19	32	76
	11	21	32
	25	22	13
	29	54	23
	26	27	27
	31	23	14
	12	20	25
	16	20	26
	23	17	28
	8	23	26
	16	19	20
	17	34	33
	25	18	34
	12	26	35
	22	21	24
	18	15	16
	21	10	14
	33	25	31
	26	22	35
	21	14	20
	10	17	7
	24	19	21
	26	14	25
	9	16	22
	30	19	19
	15	20	20
	29	28	20
	26	13	14
	27	12	31
	35	13	20
	23	28	14
	12	40	15
	23	18	17
	20	24	27
	20	15	25
	12	22	15
	20	20	25
	17	25	17
	14	24	24
	14	25	16
	13	24	42
	10	22	23
	28	35	16
	17	26	18
	13	40	35
	25	24	11
	20	34	32
	9	19	23
	24	31	25
	18	16	43
	11	19	22
	27	20	24
	15	21	28
	12	21	22
	25	8	21
	23	25	32
	17	21	24
	12	18	13
	16	21	20
	22	22	31
	13	22	27
	26	31	39
	19	22	26
	17	25	18
	22	35	7
	25	32	34
	25	33	16
	18	24	30
	18	23	26
	10	34	33
	13	35	28
	23	51	30
	26	42	20
	29	21	18
	31	26	28
	25	25	22
	30	32	10
	16	26	27
	39	33	32
	27	23	18
	20	25	22
	19	17	28
	27	21	33
	18	22	20
	26	14	25
	12	26	31
	24	22	17
	30	30	29
	12	25	14
	26	19	23
	18	28	22
	17	51	32
	16	33	23
	33	23	12
	15	24	10
	12	21	11
	13	31
	16	29
	12	20
	11	59
	17	31
	32	69
	15	33
	29	49
	16	38
	16	31
	19	49
	27	25
	9	29
	34	34
	25	20
	19	40
	13	24
	25	49
	24	36
	19	32
	21	31
	29	28
	16	28
	24	28
	16	22
	19	32
	16	15
	24	44
	9	10
	22	19
	30	30
	18	29
	32	27
	23	25
	15	29
	31	11
	21	25
	33	31
	17	30
	21	20
	28	25
	14	20
	23	23
	18	28
	12	33
	13	27
	5	14
	9	33
	11	20
	13	12
	12	33
	7	30
	13	31
	18
	11
	10
	16
	5
	9
	14
	14
	8
	13
	22
	23
	11
	24
	15
	13
	17
	13
	35
	12
	18
	15
	14
	15
	18
	27

## Sheet: Fig. 5H
Fig. 5H	Dendrite branch point number in hippocampal neurons under control conditions or with BAI1 replaced by mutants
			Rescue
	Vector	BAI1 Kd	Wild type	∆TEV	RKR	∆GPCR	∆PRR	∆Nterm.
Mean	16.1329	21.1957	17.0917	15.8966	18.5897	15.5641	16.0972	23.7568
SD	6.62387	8.64522	7.24359	6.42731	6.91213	6.62847	5.98627	9.85846
SEM	0.382429	0.521326	0.479719	1.21465	0.78771	1.07528	0.71044	1.64308
n	301	276	229	29	78	39	72	37
	18	20	21	30	30	17	29	27
	21	27	9	13	20	13	19	37
	18	24	15	22	11	18	12	26
	26	16	14	24	29	6	21	34
	19	23	15	17	29	15	15	35
	26	19	22	19	33	14	19	31
	20	17	19	22	19	29	27	15
	16	37	13	26	27	16	16	20
	17	22	12	15	19	14	16	24
	33	24	20	19	19	11	11	41
	19	24	10	14	27	17	15	25
	22	15	10	14	29	24	20	8
	30	17	17	21	24	14	19	14
	20	22	10	20	16	32	16	17
	20	14	14	8	12	11	19	17
	21	16	14	14	23	13	13	21
	16	21	24	24	26	10	10	21
	28	12	20	22	13	18	24	20
	22	18	8	12	19	9	15	12
	26	24	10	17	28	24	14	13
	15	16	25	14	13	10	36	27
	19	18	19	13	12	13	13	16
	10	25	29	9	13	23	23	19
	14	31	16	9	20	13	12	41
	11	42	24	9	11	10	12	6
	7	9	10	5	15	12	15	38
	24	33	16	16	10	12	9	8
	10	13	24	6	15	17	5	22
	12	27	7	7	21	36	11	38
	14	19	8		20	14	21	32
	7	20	8		10	14	17	27
	9	11	12		18	21	10	14
	4	16	15		21	20	22	35
	11	32	16		26	12	16	36
	14	18	22		22	8	9	26
	18	16	18		12	8	12	22
	23	21	13		24	15	12	14
	13	17	5		25	17	17
	17	6	10		30	7	5
	5	34	9		14		27
	26	18	26		15		13
	25	16	15		19		15
	16	11	6		10		12
	17	11	17		23		19
	14	22	13		22		18
	17	19	26		19		16
	30	17	15		18		15
	16	31	18		27		20
	19	35	13		13		19
	23	20	23		23		6
	16	10	21		21		9
	13	9	10		25		12
	22	16	29		15		24
	9	17	23		27		18
	8	15	18		11		11
	11	20	10		11		14
	9	13	12		33		11
	16	21	18		17		11
	2	32	20		20		19
	7	26	11		17		21
	22	29	33		7		9
	18	21	7		10		28
	16	32	27		10		7
	38	23	12		7		15
	12	25	15		26		10
	10	8	17		14		15
	15	15	18		28		16
	29	24	23		19		22
	12	22	7		20		26
	24	26	8		11		22
	17	17	11		12		19
	15	32	12		9		13
	10	23	8		17
	27	21	18		15
	22	22	20		16
	8	38	16		25
	6	12	24		3
	25	17	10		10
	8	30	19
	16	16	22
	32	11	21
	16	21	12
	16	21	11
	12	23	11
	33	21	10
	30	21	11
	20	20	13
	21	24	15
	28	38	9
	12	19	16
	26	37	13
	22	11	18
	9	20	16
	25	29	16
	11	21	23
	17	34	27
	24	40	13
	10	30	21
	15	13	7
	11	13	18
	24	16	13
	8	22	5
	18	21	14
	23	19	19
	27	24	13
	11	11	23
	13	14	21
	25	19	26
	10	26	18
	18	19	15
	19	16	17
	10	9	18
	9	17	16
	18	26	25
	6	27	9
	17	33	13
	7	10	11
	19	14	15
	20	16	14
	18	46	9
	20	20	18
	14	19	13
	13	16	16
	29	18	22
	15	14	10
	26	9	16
	13	25	14
	9	28	16
	21	16	19
	25	16	19
	23	50	27
	27	23	18
	10	19	26
	12	16	67
	14	18	24
	3	15	10
	12	16	16
	14	17	24
	20	31	11
	8	16	18
	18	23	19
	13	19	24
	14	10	21
	28	8	14
	23	23	27
	17	18	29
	7	11	31
	19	13	19
	19	14	12
	8	11	7
	21	11	25
	12	16	27
	25	18	15
	21	26	4
	22	9	15
	26	8	21
	20	10	15
	10	25	12
	22	35	17
	15	14	15
	14	21	10
	9	12	24
	13	16	16
	11	14	7
	9	21	10
	10	18	13
	8	18	19
	6	18	20
	21	16	11
	13	30	16
	8	21	12
	20	36	17
	16	20	13
	5	23	37
	17	15	17
	14	26	12
	10	9	13
	22	14	30
	12	14	10
	8	18	27
	19	17	21
	17	2	20
	12	20	36
	10	16	16
	12	12	17
	18	16	23
	10	16	16
	21	18	15
	13	26	23
	10	18	21
	17	21	9
	22	28	16
	13	25	25
	15	26	21
	13	17	31
	7	19	19
	8	27	11
	19	32	4
	21	48	30
	24	33	11
	26	13	25
	19	19	23
	23	21	28
	11	26	23
	30	19	24
	19	27	18
	12	18	15
	15	20	22
	20	12	16
	14	14	7
	19	17	23
	8	11	20
	18	19	12
	26	14	18
	10	23	20
	20	21	28
	12	16	15
	12	22	20
	11	49	29
	28	28	14
	10	19	21
	10	21	11
	10	16	17
	13	28	20
	10	25	26
	8	14	17
	11	52	9
	27	25	7
	11	63	5
	22	27
	14	40
	13	37
	16	25
	23	44
	6	21
	32	25
	22	25
	16	15
	10	34
	19	19
	21	44
	14	31
	14	25
	23	24
	12	23
	19	22
	14	24
	16	17
	11	24
	19	12
	6	37
	18	8
	26	14
	15	27
	28	21
	19	22
	11	22
	25	22
	14	9
	28	19
	12	27
	17	24
	24	16
	12	22
	18	17
	18	17
	12	22
	13	28
	5	21
	9	9
	11	28
	13	17
	12	10
	7	29
	13	24
	18	27
	11
	10
	16
	5
	9
	14
	14
	8
	13
	19
	21
	6
	17
	13
	8
	14
	8
	29
	10
	13
	10
	12
	11
	12
	24
