# Supplementary material for: The adhesion-GPCR BAI1 shapes dendritic arbors via Bcr-mediated RhoA activation causing late growth arrest
Source: eLife. 2019 Aug 28;8:e47566. doi: 10.7554/eLife.47566 (PMC6713510; doi:10.7554/eLife.47566)
Supplement: Figure 5—source data 3. [file elife-47566-fig5-data3.xlsx]

## Sheet: F5S1B
Fig. 5-figure supplement 1B			Dendritic arbor length in hippocampal neurons under control conditions or with BAI1 replaced by mutants
			Rescue
	Vector	BAI1 Kd	Wild type	∆TEV	RKR	∆GPCR	∆PRR	∆Nterm.
Mean	4.58472	4.76812	4.80349	4.68966	4.76923	3.79487	5.15278	4.83784
SD	1.67639	1.58075	1.80661	1.49053	1.61907	2.06703	1.9976	1.80298
SEM	0.0967867	0.0953226	0.119646	0.281683	0.18451	0.335316	0.237072	0.300497
n	301	276	229	29	78	39	72	37
	7	4	4	8	6	1	4	4
	9	4	5	4	3	1	10	3
	4	5	5	5	3	2	5	8
	5	5	5	6	5	3	9	6
	9	3	8	6	5	2	3	6
	3	3	4	4	4	2	5	4
	2	6	6	5	5	2	5	5
	5	3	5	7	5	2	9	6
	4	7	2	3	5	2	3	6
	5	6	4	7	3	2	3	10
	6	4	5	3	7	2	4	7
	3	6	3	4	4	2	4	5
	5	3	3	3	8	2	3	4
	5	5	2	5	6	4	4	4
	6	5	5	3	4	4	6	3
	4	5	6	4	6	5	5	5
	5	4	4	6	3	3	6	5
	3	6	4	7	7	3	7	4
	7	6	5	3	8	4	3	7
	5	3	5	5	3	5	4	7
	5	4	5	5	8	6	6	4
	4	5	3	4	5	7	6	4
	4	4	4	6	5	7	5	4
	8	6	4	4	2	6	8	5
	6	5	5	4	4	2	4	2
	3	6	4	3	6	3	5	3
	3	4	6	2	5	3	6	2
	5	5	4	5	3	6	6	2
	6	4	5	5	7	7	7	7
	3	4	5		6	4	5	7
	4	4	3		3	10	5	4
	7	3	4		3	7	5	6
	3	4	5		6	6	4	4
	2	6	4		5	4	5	6
	3	5	2		3	5	4	4
	4	5	6		4	3	4	3
	5	5	9		5	4	4	3
	5	3	9		5	3	10
	5	10	3		5	2	8
	4	5	7		4		5
	5	6	6		4		10
	4	5	4		2		10
	6	4	3		3		6
	6	5	7		8		7
	6	4	4		4		8
	5	5	4		5		6
	3	4	7		4		2
	4	6	6		5		1
	4	9	7		3		4
	4	2	7		4		3
	5	4	5		3		6
	4	4	6		6		3
	4	5	9		2		4
	6	4	3		5		4
	6	6	7		3		4
	5	5	2		9		5
	5	5	4		4		5
	3	5	5		3		5
	7	4	5		5		2
	9	6	6		4		5
	5	4	7		5		3
	5	9	6		3		3
	3	4	8		8		5
	4	3	6		3		3
	5	4	4		4		5
	9	6	5		6		5
	6	5	2		4		4
	4	3	4		4		5
	4	4	5		7		9
	4	4	3		4		5
	5	7	2		5		5
	4	3	3		7		5
	5	5	5		7
	3	6	5		5
	5	5	3		5
	5	6	5		6
	4	7	4		6
	2	4	4		3
	3	4	4
	7	5	3
	5	4	6
	5	3	2
	8	5	2
	2	5	4
	4	4	3
	6	6	5
	6	4	3
	3	5	3
	5	5	2
	5	4	3
	4	4	5
	6	4	7
	3	4	3
	4	4	4
	4	4	9
	3	6	5
	4	6	6
	3	5	5
	6	3	4
	2	4	1
	8	5	2
	5	3	2
	6	4	2
	3	6	3
	5	2	3
	6	5	5
	5	5	3
	6	4	6
	6	3	2
	2	5	5
	3	4	2
	5	4	4
	5	4	3
	5	3	6
	4	6	5
	4	3	7
	4	4	7
	4	4	4
	4	5	4
	3	5	4
	5	7	6
	5	3	4
	3	6	5
	5	4	5
	2	4	5
	2	8	5
	6	5	3
	2	4	6
	4	5	3
	4	6	4
	3	4	3
	4	4	3
	2	4	4
	4	4	9
	9	2	8
	5	2	3
	4	7	7
	3	2	3
	5	3	3
	4	2	7
	4	3	7
	5	2	4
	7	5	5
	5	2	6
	3	2	6
	4	4	5
	3	3	4
	5	4	5
	7	5	4
	1	3	7
	9	5	6
	3	3	8
	4	2	5
	5	2	3
	5	4	6
	9	4	4
	3	3	7
	2	3	7
	1	5	3
	5	4	5
	6	3	4
	3	3	7
	7	6	4
	6	6	7
	5	4	5
	4	6	4
	5	7	8
	4	6	5
	7	6	4
	4	5	9
	5	5	5
	5	4	7
	4	4	3
	4	11	5
	7	4	6
	4	5	4
	1	7	5
	5	5	5
	3	6	1
	4	3	5
	6	4	2
	6	6	5
	5	5	7
	2	5	6
	4	6	7
	4	5	5
	3	6	6
	5	4	6
	6	5	9
	7	4	3
	5	4	4
	3	7	4
	12	7	6
	3	7	6
	5	7	8
	3	4	7
	5	7	7
	4	3	3
	5	3	4
	5	9	5
	5	8	5
	6	7	3
	7	4	5
	5	6	5
	9	7	6
	8	6	2
	8	5	3
	4	5	6
	7	5	6
	4	7	3
	7	5	4
	4	3	12
	6	7	6
	4	8	4
	2	7	8
	6	4	5
	6	3	5
	5	6	5
	5	2	2
	5	5	3
	5	4	8
	2	3	3
	3	5	6
	3	3	2
	2	4	6
	3	6	6
	6	7	3
	5	6	3
	4	6	6
	7	6
	2	9
	3	1
	3	6
	4	5
	3	4
	2	4
	3	9
	3	5
	3	6
	6	5
	3	5
	5	5
	7	7
	6	7
	4	5
	5	6
	2	4
	3	5
	5	8
	5	3
	3	7
	4	2
	4	5
	3	3
	4	8
	4	5
	4	3
	6	7
	7	2
	5	6
	5	4
	4	6
	4	4
	2	3
	5	3
	3	6
	2	6
	3	5
	5	6
	2	5
	7	5
	4	3
	4	2
	7	4
	5	6
	3	4
	6
	3
	6
	5
	5
	6
	7
	6
	5
	3
	2
	5
	7
	2
	5
	3
	5
	6
	2
	5
	5
	2
	4
	6
	3

## Sheet: F5S1I
Fig. 5-figure supplement 1I			Dendritic length in hippocampal neurons ± BAI1 Kd treated with the indicated chemicals on 17 DIV and fixed on 21 DIV
	Control				BAI1 Kd
	Vehicle	TTX	KCl	AP5	Vehicle	TTX	KCl	AP5
	2381.68	2402.3	3306.81	2523.51	536.253	3598.82	3027.36	2196.15
	3021.1	1667.91	3521.73	933.371	4116.44	3096.1	3004	3296.24
	2361.59	2580.22	1925.38	2023.07	1868.89	1901.2	4364.44	3943.55
	864.24	2862.92	2524.46	1822.01	3125.89	1884.47	3588.93	2764.64
	1600.99	957.97	2458.1	3633.89	1793.07	1626.31	1836.26	2215.17
	1843.89	2288.88	2709.56	2735.97	3473.78	4045.14	3691.79	3293.22
	2179.82	2417	2250.7	3517.59	3341.79	4440.44	3291.86	3794.17
	997.922	1469	2208.56	1926.12	1617.58	3208.4	4673.42	4383.35
	1686.6	2131.94	2776.95	1808.93	3685.26	3102.36	4021.26	2132.01
	1989.12	2703.65	2938.69	2674.7	3696.58	2717.92	3265.19	2122.56
	1918.68	2404.24	1351.99	2596.7	1930.22	4802.1	4211.45	1501.66
	2671.28	2877.73	2420.46	2612.18	3445.84	5396.09	2778.72	4734.81
	2032.43	2481.88	2719.07	2072.24	2338.93	2194.85	4060.04	3801.24
	1667.15	3156.98	2091.71	2052.14	2324.56	1398.25	2791.02	4985.65
	2864.82	2259.94	2340.08	2970.2	3058.74	2589.69	1051.81	3885.17
	1986.96	2143.77	1849.78	2699.94	1442.05	3844.8	1504.8	5175.51
	2419.68	3704.86	1922.1	1047.37	1513.04	2974.26	2821.54	3912.74
	1440.18	1580.05	3446.25	3273.74	4441.43	3931.67	3515.88	3883.6
	2320.33	1165.3	2468.56	3662.29	3419	2303.29	1159.25	2939.76
	3583.61	2867.69	1804.99	1803.55	2967.78	913.709	2367.94	1644.9
	2656.58	2572.75	2177.46	1899.24	2246.93	4135.26	3275.06	3649.82
	3091.44	2144.29	1785.07	1408.16	4071.15	1594.23	3066.38	1500.64
	2966.1	3090.02	2823.94	1852.15	3370.75	1602.66	2015.16	2858.08
	1280.51	724.42	3008.66	1316.73	3666.52	5270.15	3205.94	1977.02
	1203.76	1440.14	608.43	2891.85	5356.05	2701.51	5068.84	7939
	2805.19	3494.96	2958.57	2990.65	5267.09	2564.49	1522.99	2375.11
	3267.47	3000.55	3830.79	2384.9	7008.48	3777.69	2189.86	3080.52
	4382.77	1638.67	2687.79	2183.8	2913.85	4772.89	3288.77	2598.58
	2505.49	1340.84	1356.85	3171.67	2942.45	5112.56	1359.06	908.212
	2473.76	1790.91	2511.05	2149.81	1790.68	3332.1	3882.73	6081.63
	2057.78	1787.68	3435.79	3536.85	2799.49	1757.59	4660.3	3416.72
	2444.89	1432.56	2474.83	2888.25	1586.26	4581.03	3272.27	2022.06
	1432.74	1481.27	2705.36	2040.66	780.199	3076.42	2476.98	4438.27
	1297.92	2679.62	3767.47	1632.34	1946.87	3201.17	4640.19	2087.94
	1542.99	3610.88	2035.83	1850.68	4405.75	8845.32	2589.69	2304.57
	2378.79	3336.85	1417.05	1480.91	2960.08	3827.66	4123.15	2884.47
	1574.49	1772.29	2595.56	1677.93	899.694	1342.93	4128	2556.21
	2478.08	1973.4	3090.28	2951.93	3799.27	2613.65	3575.57	2253.86
	2260.94	1440.92	1541.85	2660.88	4661.19	2408.15	2498.12	5198.55
	3894.55	3616.44	2577.86	2565.72	2097.49	2182.25	2819.97	2266.29
	2702.9	2859.01	2257.34	2420.23	567.591	369.84	546.914	2423
	1925.99		2555.37	3676.58	4970.19	6572.7	626.038	1139.62
	2926.38		5009.89	2860.56	1257.77	1419.39	1992.83	2937.04
	3625.01		2210.72	3351.27	4018.21	3289.21	3089.56	2681.05
	2137		5771.75	2249.28	3002.87	2227.74	3672.03	1874.47
	2300.02		1297.88	3936.56	2852.06	1334.61	3273.93	2554.27
	2736.69		2593.57	1841.02	4591.13	4785.18	1990.56	4516.58
	896.169		3252.62	1539.13	1860.64	2997.06	1312.72	3066.3
	2552.83		4257.38	3677.57	2440.62	822.962	1667.04	2770.42
	807.985		3391.11	2646.1	5575.33		1685.95	3850.25
	2611.39		1875.11	1230.71	2839.44		1916.78	2989.52
	2364.53		2821.54	2731.08	3351.05		3835.53	3878.08
	1395.37		1206.01	2828.98	3589.14		3314.92	3409.38
	2319.99		2759.07	3032.69	2681.06		6381.56	5336.53
	1979.52		1952.99	1603.99	5523.06			4734.29
	2649.06		755.938	1590.79	4363.22			3561.78
	2936.98		657.258	2141.11	6213.87			1638.02
	2033.88		1367.15	1583.85	6375.29			2212.84
	3579.08		1040.44	1644.24	2832.84			97.824
	3107.04		926.378	1956.47	1475.97			4323.15
	2730.61		1621	1449.96	3254.64			2530.06
	1519.8		3021.04	1328.85	790.612			3454.53
	2356.99		3911.67	3437.62	1320.75			3105.7
	3167.67		2638.36	1938.95	1295.99
	3309.14		2990.28	3536.84	1012.18
	2460.73		3273.76	1089.54	1521.56
	4280.15		4103.83	1794.53	4619.87
	2684.98		2454.76	4086.77	820.418
	2794.85			3849.07	2229.31
	675.434			2281.49	2100.54
	2155.79			1473.47	2233.24
	1635.34			1822.11	2451.68
	764.685			2730.01	3820.43
	1433.3			1512.88	3601.66
	2622.89			2634.43	5635.58
	2576.41				3088.25
	2929.22				3311.08
	1094.12				3030.24
	943.774				4783.77
	1013.93				1577.71
	3582.91				3767.29
	2075.33
	1989.85
	2191.96
	2513.37
	1907.97
	2082.72
	2753.94
	3361.56
	3041.61
	1419.64
	2457.96
	1780.43
	3374.27
	3040.36
Mean	2296.21	2276.9	2505.89	2365.78	3029.08	3112.01	2962.82	3144.26
SD	797.511	774.457	974.64	790.351	1455.42	1591.46	1194.5	1322.36
SEM	82.257	122.452	119.071	91.8765	162.721	229.707	164.078	167.939
n	95	41	68	75	81	49	54	63
