# Supplementary material for: The adhesion-GPCR BAI1 shapes dendritic arbors via Bcr-mediated RhoA activation causing late growth arrest
Source: eLife. 2019 Aug 28;8:e47566. doi: 10.7554/eLife.47566 (PMC6713510; doi:10.7554/eLife.47566)
Supplement: Figure 5—figure supplement 1—source data 1. [file elife-47566-fig5-figsupp1-data1.xlsx]

## Sheet: F5S1b
Statistics for primary dendrites
1-way ANOVA				Tukey P-values				N	n
DOF	F	P		Control vs. BAI1 Kd	0.905		Vector	21	314
(7, 1099)	2.68	0.009		Wt Rescue vs. BAI1 Kd	1		BAI1 Kd	21	288
				∆TEV Rescue vs. BAI1 Kd	0.999		Rescue	19	235
				RKR Rescue vs. BAI1 Kd	1		∆TEV Res.	3	29
				∆GPCR Rescue vs. BAI1 Kd	0.0212		RKR Res.	9	86
				∆PRR Rescue vs. BAI1 Kd	0.691		∆GPCR Res.	3	39
				∆Nt Rescue vs. Control	0.99		∆PRR Res.	3	72
							∆Nt Res.	3	37

## Sheet: F5S1i
Statistics for arbor length vs. treatment
2-factor ANOVA					Tukey P-values				N	n
DOF	Parameter	F	P		Veh-Control vs. Veh-BAI1 Kd	0.000623		Control, Vehicle	5	95
(15, 434)	Treatment	2.62	> 0.05		TTX-Control vs. TTX-BAI1 Kd	0.0129		BAI1 Kd, Vehicle	5	81
	shRNA	52.34	<1.00E-06		AP5-Control vs. AP5-BAI1 Kd	0.00178		Control, TTX	5	41
	Interaction	0.756	> 0.05					BAI1 Kd, TTX	5	49
								Control, KCl	5	69
								BAI1 Kd, KCl	5	54
								Control, AP5	5	75
								BAI1 Kd, AP5	5	63
