# Supplementary material for: The adhesion-GPCR BAI1 shapes dendritic arbors via Bcr-mediated RhoA activation causing late growth arrest
Source: eLife. 2019 Aug 28;8:e47566. doi: 10.7554/eLife.47566 (PMC6713510; doi:10.7554/eLife.47566)
Supplement: Figure 6—source data 1. [file elife-47566-fig6-data1.xlsx]

## Sheet: Fig. 6b
Statistics for RhoA activation
1-way ANOVA				Tukey P-values				N	n
DOF	F	P		Control vs. BAI1 Kd	7.94e-06		Vector	21	314
(7, 1099)	10.1988	< 1.00E-06		Wt Rescue vs. BAI1 Kd	0.000598		BAI1 Kd	21	288
				∆TEV Rescue vs. BAI1 Kd	0.00728		Rescue	19	235
				RKR Rescue vs. BAI1 Kd	0.0151		∆TEV Res.	3	29
				∆GPCR Rescue vs. BAI1 Kd	0.013		RKR Res.	9	86
				∆PRR Rescue vs. BAI1 Kd	0.00299		∆GPCR Res.	3	39
				∆Nt Rescue vs. Control	2.5e-06		∆PRR Res.	3	72
							∆Nt Res.	3	37
