# Supplementary material for: The adhesion-GPCR BAI1 shapes dendritic arbors via Bcr-mediated RhoA activation causing late growth arrest
Source: eLife. 2019 Aug 28;8:e47566. doi: 10.7554/eLife.47566 (PMC6713510; doi:10.7554/eLife.47566)
Supplement: Figure 6—source data 2. [file elife-47566-fig6-data2.xlsx]

## Sheet: Fig. 6B
Fig. 6B	RhoA activation at dendritic tips in hippocampal neurons under control conditions or with BAI1 replaced by mutants
			Rescue
	Vector	BAI1 Kd	Wild type	∆TEV	RKR	∆GPCR	∆PRR	∆Nterm.
Mean	0.998281	0.542638	0.918591	0.868873	0.877607	0.826532	0.981317	0.511337
SD	0.426873	0.293119	0.425241	0.406424	0.354212	0.385231	0.393148	0.313902
SEM	0.013692	0.0108862	0.0146374	0.013998	0.0461145	0.0254568	0.0156139	0.0200545
n	973	726	845	844	60	230	635	246
	0.836676	0.583784	0.653295	1.22063	0.566351	0.888626	0.661891	0.632701
	0.825215	0.127928	2.37249	1.00573	0.812796	0.632701	0.659026	0.718009
	1.00573	0.261261	0.82808	0.719198	0.675355	0.990521	1.34097	0.983412
	0.896848	0.142342	0.621777	1.10602	1.50711	1.0782	2.30086	0.772512
	0.974212	0.414414	1.01433	0.684814	0.620853	0.829384	0.902579	0.834123
	0.404011	0.410811	0.942693	1.65043	0.798578	0.331754	1.09456	1.15877
	0.421203	0.794595	1.61032	1.33238	0.2109	0.625592	1.03438	1.18009
	0.320917	0.482883	1.47564	0.942693	0.454976	0.604265	0.197708	1.29147
	0.303725	1.04324	1.46132	1.21777	0.270142	0.682464	0.670487	0.841232
	0.191977	0.628829	1.66189	1.31232	0.71327	0.582938	1.20057	0.796209
	0.810888	0.637838	1.08309	0.896848	0.305687	0.469194	1.6361	0.279621
	0.744986	0.727928	1.43266	1.68195	0.578199	1.08057	0.856734	0.319905
	0.974212	0.643243	2.1404	1.51862	0.677725	0.971564	0.925501	0.763033
	0.469914	0.4	3.22636	1.55587	0.535545	0.893365	1.29226	0.604265
	0.604585	0.331532	1.70487	0.991404	0.78436	0.509479	1.39542	0.379147
	1.42693	0.679279	1.95415	1.40115	0.372038	1	1.40974	1.37441
	0.595989	0.900901	2.98854	1.47851	0.675355	1.39573	0.82235	1.29858
	1.59599	1.14054	2.01433	1.2808	0.867299	1.4455	1.46991	1.07109
	1.82521	0.254054	2.43553	1.2894	0.50237	0.561611	1.78797	0.438389
	1.07163	0.704505	2.08883	1.31519	0.542654	1.39336	0.587393	0.668246
	0.604585	0.753153	0.997135	1.61032	0.466825	1.16588	1.42693	0.7109
	0.756447	0.796396	0.796562	0.911175	0.654028	0.812796	1.38395	0.367299
	0.409742	0.578378	1.49284	1.22923	0.393365	0.921801	0.716332	0.746445
	1.15473	1.07207	1.28367	1.03725	0.689573	0.658768	1.4384	0.995261
	0.593123	0.918919	0.375358	1.77937	0.727488	1.35071	1.76504	0.988152
	0.868195	0.491892	0.765043	0.95702	0.791469	1.19194	1.33524	0.57346
	0.991404	0.618018	0.885387	0.498567	0.938389	0.92891	0.767908	0.99763
	0.876791	0.522523	1.68768	0.82808	1.36493	0.912322	1.14327	1.00474
	0.848138	0.747748	1.32092	1.16905	1.31991	0.841232	1.27507	0.862559
	0.819484	0.794595	1.47851	0.77937	1.12796	1.07583	1.68195	0.609005
	0.269341	0.317117	1.34384	1.01433	0.819905	1.00711	0.722063	0.222749
	0.395415	0.351351	1.52149	0.217765	0.940758	1.23697	1.32092	0.035545
	0.487106	0.172973	1.2149	1.11748	1.36967	0.869668	1.08309	0.85782
	0.240688	0.385586	1.15759	0.839542	1.45261	0.601896	1.0745	1.06635
	0.598854	0.394595	1.14327	0.796562	1.58531	0.718009	0.65043	0.838863
	0.82808	0.481081	0.851003	0.86533	1.07346	0.981043	1.03438	0.796209
	1.32665	0.288288	0.73639	0.765043	1.13507	1.36256	0.676218	1
	1.28653	0.288288	0.873926	0.616046	1.35545	0.966825	0.461318	1.21564
	0.905444	0.38018	0.647564	0.39255	0.862559	1.16825	0.759312	1.20616
	0.848138	0.535135	0.30086	1.1404	1.27014	0.853081	1.23209	1.79621
	0.553009	0.409009	1.18052	1.49857	0.49763	0.258278	0.687679	0.379147
	0.481375	0.225225	0.793696	1.2149	0.853081	0.370861	0.601719	0.810427
	1.04871	0.243243	1.20917	1.57307	0.661137	0.437086	0.7851	0.699052
	0.825215	0.227027	1.05444	1.75645	0.734597	0.344371	0.495702	1.31517
	1.27794	0.625225	1	1.42693	0.798578	0.344371	0.472779	0.78673
	0.375358	0.50991	0.295129	0.782235	1.26777	0.443709	1.15186	0.585308
	0.255014	0.558559	0.60745	1.14613	0.838863	1.61589	1.09169	0.528436
	0.438395	0.589189	0.315186	0.830946	1.22512	1.70199	1.70487	0.476303
	0.73639	0.389189	0.595989	1.65903	1.24882	1.50331	0.942693	0.663507
	0.538682	0.311712	0.498567	0.69341	1.12322	1.5894	0.673352	1.05213
	0.753582	0.643243	0.796562	0.587393	1.54265	1.31788	0.616046	0.812796
	0.340974	0.479279	2.07163	0.856734	0.85782	1.60927	0.186246	1.01422
	0.848138	0.183784	1.70201	1.05731	1.12085	1.42384	0.816619	1.12559
	0.515759	0.34955	1.33524	1.23496	1.30095	0.807947	1.14613	0.902844
	0.759312	0.482883	0.882521	1.29513	1.65877	0.695364	0.997135	1.03081
	1.19198	0.520721	0.681948	1.46991	0.651659	1.05298	1.16905	0.377483
	0.977077	0.322523	2.16046	1.17192	0.78436	1.03311	1.23209	1.0596
	1.89685	0.275676	1.40115	1.29513	0.810427	0.735099	1	0.748344
	0.991404	0.428829	1.12034	1.40115	0.907583	0.675497	0.773639	0.655629
	1.61032	0.421622	2.18911	1.17765	0.962085	0.543046	0.730659	0.642384
	1.20057	0.401802	0.997135	0.925501		2.2649	0.87106	0.364238
	1.73066	0.29009	0.888252	1.27221		1.38411	0.381089	0.715232
	1.32951	0.468468	1.38109	1.27507		0.960265	0.461318	1.03974
	1.7765	0.448649	0.911175	1.00573		0.81457	1.3553	0.721854
	1.38109	0.326126	0.942693	0.968481		1.37748	0.593123	0.231788
	1.27507	0.493694	1.26934	1.06304		2.23841	1.46705	0.251656
	1.6361	0.452252	1.53868	1.46991		1.86093	1.25215	0.410596
	1.79943	0.675676	1.70487	1.21777		1.09934	1.62178	0.509934
	2.15473	0.704505	1.70774	1.39828		1.62931	0.555874	0.258278
	2.08883	0.495495	1.07736	1.3553		1.51293	1.04871	0.18543
	1.52722	0.956757	1.72493	0.730659		1.43966	1.7937	0.741722
	0.799427	0.61982	1.47851	1.10888		1.92672	1.75931	0.417219
	1.30946	0.785586	1.38968	1.99427		0.883621	1.83668	0.443709
	0.567335	0.522523	1.14613	0.438395		1.18103	1.47278	0.602649
	1.61318	0.432432	1.76504	1.18625		1.38362	1.7192	0.430464
	1.17765	0.4	1.04585	1.16046		1.53879	0.893983	0.198675
	0.679083	0.598198	1.13754	1.48138		1.17241	1.16332	0.483444
	1.48711	0.891892	1.3639	1.04011		1.15948	1.66476	0.0331126
	1.40974	0.722523	1.70487	1.59026		1.36638	1.15186	0.422414
	1.39542	0.706306	1.17765	1.79083		1.1681	1.19771	0.185345
	1.30946	0.432432	0.707736	1.57593		0.396552	1.40401	0.508621
	1.9255	0.947748	0.86533	1.60458		0.366379	0.934097	0.474138
	1.97708	0.836036	1.47564	1.67049		0.215517	1.31519	0.659483
	2.01146	0.72973	1.53295	1.54441		0.418103	0.584527	0.50431
	1.49284	0.511712	1.50716	1.55874		0.262931	1.04585	0.663793
	1.77364	0.481081	1.02006	0.902579		0.193966	1.40115	0.293103
	1.77077	0.520721	1.25501	0.702006		0.578275	0.567335	0.25431
	1.70487	0.542342	0.567335	1.22063		1.17252	1.20344	0.172414
	1.58739	0.21982	1.14613	0.613181		0.265176	0.613181	0.556034
	1.83668	0.742342	0.292264	0.813754		0.277955	0.595989	0.362069
	2.57307	0.457658	0.661891	0.702006		0.897764	0.965616	0.517241
	2.149	0.940541	1.48424	0.888252		1.49521	0.925501	0.637931
	2.07163	0.699099	1.33524	0.295129		0.495208	0.69341	0.883621
	1.67049	0.859459	1.07736	1.08309		0.696486	0.770774	0.478448
	1.73926	0.792793	1.23496	0.704871		0.392971	1.76218	0.62931
	0.644699	0.495495	1.15473	1.03725		0.619808	1.07736	0.396552
	0.65043	0.410811	1.35817	1.84241		0.469649	0.598854	0.159483
	0.704871	0.207207	0.687679	1.04011		0.565495	0.217765	0.159483
	1.08023	0.12973	1.20344	1.24069		0.853035	1.97708	0.719828
	0.624642	0.522523	1.22063	1.11175		0.469649	1.21777	0.448276
	0.555874	0.697297	0.406877	0.934097		0.300319	1.23496	0.590517
	0.458453	0.89009	1.6533	0.888252		0.693291	1.55301	0.232759
	1.00287	0.744144	1.47851	1.51862		0.936102	1.32378	0.866379
	0.851003	0.623423	1.39828	1.67622		0.527157	1.50143	0.340517
	1.13754	0.495495	0.962751	1.11461		0.805112	0.905444	0.625
	0.687679	0.711712	1.16905	0.730659		0.421725	1.2063	0.137931
	0.616046	0.666667	2.21203	0.34384		0.482428	1.03438	0.762931
	0.856734	0.583784	1.77937	1.03725		0.345048	1.38109	0.297414
	0.381089	0.205405	0.538682	0.727794		0.833866	1.31519	0.336207
	0.636103	0.54955	1.5788	1.62464		1.26198	1.07736	0.198276
	0.561605	0.562162	1.08309	0.868195		0.376997	0.971347	0.487069
	0.418338	0.372973	1.77077	1.15473		0.306709	1.23496	0.133621
	0.893983	0.466667	0.951289	1.12321		0.507987	1.29226	0.224138
	0.570201	0.320721	1.18911	0.43553		0.853035	2.12607	0.49569
	1.14613	0.609009	0.899713	0.988539		0.507987	2.04298	0.629393
	0.710602	0.372973	1.31805	1.04298		0.699681	1.81662	0.348243
	0.876791	0.702703	0.82235	0.842407		0.514377	0.515759	0.380192
	0.951289	0.790991	1.40688	1.66762		0.408946	1.48711	0.645367
	1.18338	0.58018	1.21203	1.38682		0.686901	1.37536	0.642173
	1.39255	0.47027	0.704871	0.968481		0.782748	0.73639	0.488818
	0.641834	0.484685	1.08023	0.959885		0.996805	1.70774	0.351438
	0.936963	0.623423	0.750716	0.613181		0.367412	0.756447	0.261981
	0.905444	0.832432	0.802292	0.773639		0.5623	0.524355	0.361022
	0.659026	0.67027	1	1.17765		0.789137	0.739255	0.408946
	0.630372	0.394595	0.77937	1.13181		0.939297	0.587393	0.71246
	0.979943	0.558559	1.42407	1.6361		0.380192	1.24355	0.172524
	1.70774	0.697297	0.968481	1.10602		0.5623	0.69914	0.450479
	1.16905	0.23964	1.15473	1.48997		0.747604	0.988539	0.677316
	1.20917	0.313514	0.905444	1.29799		0.412141	1.44986	0.482428
	1.01719	0.477477	1.14327	1.50716		0.584665	1.53009	0.300319
	1.12034	0.535135	1.82521	1.78797		0.686901	1.40974	0.252396
	1.29226	0.747748	1.0745	1.73639		0.945687	1.83954	0.277955
	1.17192	0.607207	0.977077	1.04298		0.29393	1.26074	0.354633
	1.13181	0.627027	1.2149	1.88252		0.42492	0.888252	0.415335
	0.601719	0.452252	1.23209	1.13181		0.821086	1.71633	0.71246
	0.446991	0.70991	1.2063	0.805158		0.920128	0.91404	0.0734824
	1.09456	0.441441	0.358166	1.04298		0.412141	1.16905	0.41853
	0.69341	0.693694	0.796562	1.17192		0.476038	1.31805	0.392971
	0.836676	0.634234	0.911175	1.16046		0.58147	0.747851	0.29393
	0.593123	0.859459	1.68768	1.53295		0.517572	1.61605	0.261981
	2.2149	0.583784	0.74212	1.11748		0.469649	1.24069	0.115016
	1.33524	0.583784	1.67335	1.58453		0.632588	1.26361	0.0766773
	1.2894	0.569369	1.26934	1.82808		0.779553	1.7851	0.543131
	1.30372	0.461261	0.169054	1.64756		0.255591	0.209169	0.460064
	1.54728	0.938739	1.83381	1.52436		0.760383	1.28367	0.635783
	1.02865	0.369369	1.02292	1.24355		0.607029	1.4384	0.415335
	1.06017	0.216216	1.08883	1.8596		0.153355	1.4212	0.41853
	1.09456	0.344144	0.312321	1.70201		0.651757	1.85387	0.479233
	0.722063	0.347748	0.756447	0.808023		0.881789	1.16332	0.345048
	2.08883	0.52973	0.550143	0.982808		0.699681	1.5702	0.460064
	1.24928	0.542342	0.936963	0.226361		0.412141	1.6447	0.111821
	0.856734	0.351351	1	0.667622		0.559486	1.59312	0.0255591
	0.679083	0.409009	0.819484	0.0515759		1.5209	1.61318	0.578275
	0.82235	0.345946	1.06304	0.332378		0.765273	1.83381	0.623003
	0.873926	0.78018	1.61318	0.426934		1.09003	1.7192	0.680511
	0.544413	0.686486	1.33238	0.469914		0.990354	0.730659	0.210863
	0.570201	0.472072	0.601719	0.939828		1.05466	0.836676	0.319489
	0.421203	0.383784	0.977077	0.255014		0.286174	1.45559	0.501597
	0.939828	0.772973	2.37536	0.848138		1.2926	0.558739	0.242812
	1.56734	0.794595	2.24069	0.429799		0.421222	1.2808	0.210863
	0.891117	0.713062	0.876791	0.724928		1.37621	1.18052	0.463259
	0.810888	0.0192719	0.948424	0.876791		0.810289	0.716332	0.118211
	0.974212	0.488223	0.507163	0.323782		0.958199	1.14327	0.367412
	0.925501	0.588865	1.23496	0.928367		0.472669	1.41834	0.389776
	1.59026	0.190578	0.535817	1.47278		1.28939	1.30946	0.731629
	0.676218	0.618844	0.659026	0.458453		0.646302	1.14327	0.166134
	1.02006	0.379015	0.876791	1.74212		1.34084	1.31805	0.56869
	0.618911	0.880086	0.77937	0.269341		0.884244	0.87106	0.610224
	0.243553	0.490364	1.08023	0.690544		1.16077	1.61891	0.42492
	0.713467	0.286938	0.707736	0.421203		0.302251	1.23496	0.661342
	0.988539	0.149893	0.896848	1.40401		1.48553	1.53868	0.405751
	1.04585	0.222698	1.16046	1.14327		0.864952	1.80802	0.28115
	0.65616	0.522484	1.33238	1.23496		1.15756	1.27507	0.341853
	0.722063	0.385439	0.558739	1.40974		0.790997	1.55874	0.182109
	0.547278	0.586724	1.0745	0.641834		0.710611	0.421203	0.151125
	0.939828	0.730193	1.74785	0.853868		0.472669	1.24642	0.157556
	0.888252	0.426124	0.644699	0.825215		1.14148	1.05731	0.0450161
	0.26361	0.905782	1.60458	0.7851		0.421222	0.56447	0.0610932
	0.444126	0.670236	2.11461	1.1404		1.36334	1.73352	-0.0257235
	0.77937	0.252677	1.28653	0.673352		0.81672	0.931232	0.073955
	0.499099	0.237687	1.10315	1.76791		0.881029	0.994269	0.186495
	1.31351	0.344754	0.82235	0.945559		0.675241	0.756447	0.620579
	0.827027	0.738758	1.08023	0.819484		1.23473	0.538682	0.614148
	0.778378	0.201285	1.63037	0.839542		0.59164	0.882521	0.395498
	1.1045	0.259101	1.43553	1.08596		1.36656	0.859599	0.14791
	0.792793	0.942184	1.18739	0.389685		0.932476	1.20057	0.0192926
	0.828829	0.513919	0.365766	0.690544		0.92283	0.896848	0.0803859
	1.18739	0.216274	0.744144	0.524355		0.897436	1.40688	0.0192926
	1.06306	0.659529	0.736937	0.7851		0.589744	1.27794	0.00210354
	1.12252	0.271949	0.500901	0.653295		0.679487	1.29226	-0.0096463
	0.805405	0.404711	1.18739	1.2808		0.694872	1.40401	0.00293987
	0.904505	0.126338	1.06847	1.4384		0.817949	0.873926	0.00643087
	0.491892	0.175589	0.962162	1.4212		1.10513	0.601719	0.810289
	0.917117	0.573876	0.94955	1.40115		1.1359	1.28653	0.897106
	1.31892	0.428266	0.778378	1.26361		0.774359	1.54155	0.745981
	1.31892	0.226981	0.8	1.36963		0.807692	1.77077	0.742765
	1.25766	0.841542	0.942342	1.31805		0.723077	2.26361	0.678457
	1.23423	0.687366	0.772973	1.11748		0.623077	2.41261	0.646302
	1.49009	0.524625	0.83964	1.04871		0.715385	1.33524	0.125402
	1.53874	0.524625	0.727928	0.510029		0.725641	1.4384	0.488746
	1.09369	0.372591	0.789189	0.670487		0.897436	1.35817	0.411576
	1.36036	0.252677	0.715315	0.518625		0.971795	1.51576	0.215434
	1.67207	0.760171	0.717117	0.787966		0.674359	1.38395	0.0707395
	1.28829	0.554604	0.56036	0.361032		0.817949	1.30372	0.376206
	1.24144	0.383298	0.922523	1.45272		0.987179	0.885387	0.674359
	1.42162	0.244111	1.37838	1.69628		0.792308	1.12894	0.0564103
	1.27748	0.220557	0.495495	1.38968		0.735897	0.535817	0.307692
	1.3982	0.244111	1.20721	1.53582		0.676923	0.825215	0.648718
	1.1045	0.543897	0.938739	1.55874		0.787179	1.12034	0.428205
	1.56036	0.231263	0.994595	0.415473		1.01795	1.08883	0.438462
	1.02883	0.723769	0.963964	0.873926		0.402564	0.60745	0.792308
	1.18378	0.648822	0.679279	0.598854		0.794872	1.12034	-0.0102564
	1.42342	0.695931	0.655856	0.575931		0.361538	0.776504	0.158974
	1.02883	0.0877944	1.12432	0.446991		0.8	0.260745	0.189744
	0.940541	0.43469	1.75856	0.882521		0.55641	1.44413	0.638462
	0.996396	0.449679	0.76036	0.0859599		0.635897	1.06017	0.205128
	1.23964	0.843683	0.740541	0.544413		1.13077	0.492837	0.502564
	1.38919	0.8394	0.969369	0.455587		0.933333	0.676218	0.653846
	1.43604	0.766595	1.27568	1		0.323077	0.363897	1.06923
	1.40901	0.762313	1.15676	0.95702		0.558974	1.149	0.133333
	1.32793	0.593148	0.652252	2.33524		0.379487	1.66189	0.120513
	1.43423	0.520343	1.13514	1.25788		0.75641	1.23496	0.658974
	1.07568	0.445396	0.661261	1.58739		0.912821	1.10888	0.717949
	1.33153	0.543897	0.609009	1.10029		0.815385	1.25788	0.297436
	1.36937	0.830835	0.23964	1.72206		0.45641	1.32092	0.894872
	1.87928	0.248394	1.30991	1.65903		0.54359	1.61032	0.882051
	1.28829	0.680942	1.31892	1.31805		0.607692	1.90258	0.125641
	1.53514	0.271949	1.0973	1.3639		0.517949	1.14613	0.55641
	1.71892	0.561028	0.873874	1.26361		0.94359	2.01433	0.423077
	1.03243	0.261242	0.625225	1.52722		0.433333	1.01146	0.397436
	0.623423	0.310493	0.508108	1.2894			1.22923	0.415385
	0.803604	0.286938	0.645045	0.799427			1.14613	0.553846
	1.47928	0.777302	1.24324	2.149			1.48424	1.00513
	1.16036	0.653105	1.23063	1.90258			0.492837	0.269231
	0.931532	0.642398	1.14955	1.54155			1.28653	0.471795
	1.21802	0.312634	0.78018	1.20344			0.581662	0.625641
	1.46306	0.471092	1.05045	0.942693			1.35817	0.348718
	0.763964	0.62955	1.23964	1.25215			0.504298	0.666667
	0.841441	0.715203	1.14054	1.09742			1.53295	0.717949
	1.14234	0.167024	1.77658	0.676218			1.25501	0.720513
	0.762162	0.618844	1.57658	1.36676			0.83964	0.246154
	1.08288	0.627409	1.33333	0.905444			0.445045	0.220513
	1.04685	0.468951	1.09009	1.73639			0.854054	0.54359
	1.09369	0.498929	1.17838	1.2894			0.886486	0.530769
	1.16396	0.24197	1.01081	0.123209			0.531532	0.405128
	1.2991	0.511777	0.628829	0.839542			1.02162	0.579487
	1.32613	0.800857	1.0036	0.659026			1.02523
	1.43964	0.456103	0.434234	0.358166			0.945946
	1.22342	0.30621	0.607207	0.744986			1.04324
	1.44505	1.09422	0.895495	0.842407			1.29009
	0.798198	1.04497	0.936937	1.09009			1.47027
	1.04144	0.475375	0.922523	0.58018			0.940541
	0.971171	0.475375	1.13333	0.971171			1.03964
	1.12252	0.554604	0.954955	0.318919			1.08108
	0.731532	0.394004	1.19279	1.36577			0.592793
	0.809009	0.695931	0.428829	1.08649			1.16577
	0.713514	0.107066	0.500901	1.03063			0.845045
	0.758559	0.239829	0.556757	0.944144			1.16036
	0.535135	0.334047	0.567568	0.915315			1.06486
	0.895495	0.404711	0.913514	1.13694			0.720721
	0.601802	0.633833	0.855856	0.969369			1.00721
	0.846847	0.282655	0.61982	1.01802			0.807207
	0.864865	0.462527	0.536937	1.04685			0.558559
	1.35676	0.473233	0.688288	0.816216			0.540541
	1.06847	0.134904	1.0991	1.21982			0.915315
	0.699099	0.582441	0.657658	0.378378			1.60541
	0.697297	0.4197	0.76036	0.972973			1.05766
	0.897297	0.507495	0.414414	0.722523			1.14775
	0.89009	0.610278	0.722523	0.664865			1.63964
	0.58018	0.503212	0.643243	0.900901			1.49369
	0.672072	0.334047	0.153153	1.17297			0.47027
	0.517117	0.618844	0.594595	0.708108			0.727928
	0.578378	0.623126	0.376577	0.679279			1.18018
	0.751351	0.603854	0.482883	1.02523			1.12613
	0.533333	0.385439	0.367568	0.965766			1.12973
	0.185586	0.980728	0.688288	1.0991			0.6
	0.427027	0.366167	0.827027	0.724324			0.832432
	0.396396	0.648822	0.432432	0.785586			0.908108
	0.203604	1.05567	0.778378	1.08288			0.996396
	0.403604	0.813704	1.03423	1.06667			0.702703
	0.902703	0.620985	0.958559	1.66667			0.691892
	1.02703	0.777302	1.56937	0.553153			1.08108
	1.06126	0.158458	1.15856	0.945946			0.609009
	0.527928	0.304069	1.25405	0.859459			1.04505
	0.89009	0.569593	0.697297	0.927928			0.553153
	0.987387	0.0385439	0.436036	0.518919			0.702703
	0.781982	0.252677	0.652252	1.04324			1.16036
	0.486486	0.507495	0.302703	1.13333			0.479279
	0.747748	0.558887	0.122523	1.05225			0.457658
	1.2973	0.48394	0.457658	0.816216			0.763964
	0.978378	0.207709	0.677477	0.902703			0.947748
	0.774775	0.235546	0.953153	0.459459			0.630631
	0.688288	0.263383	0.666667	0.628829			0.855856
	1.06847	0.179872	0.754955	1.0018			1.08468
	1.0955	0.109208	1.03604	0.544144			0.998198
	1.22342	0.284797	0.765766	0.603604			0.756757
	0.845045	0.316916	0.659459	0.625225			0.708108
	0.567568	0.222698	0.90991	0.445045			0.702703
	0.673874	0.372591	0.614414	0.477477			0.56036
	0.765766	0.458244	0.89009	0.538739			0.538739
	0.637838	0.625268	0.843243	0.78018			0.762162
	0.828829	0.766595	0.987387	0.641441			0.488288
	0.754955	0.475375	0.848649	0.636036			1.02342
	1.10811	0.481799	1.4018	0.603604			0.425225
	0.895495	0.486081	0.340541	0.344144			1.05405
	0.342342	0.436831	0.49009	1.04685			0.841441
	0.727928	0.760171	0.711712	0.976577			0.603604
	1.05946	0.708779	0.908108	0.666667			0.918919
	1.3027	0.535332	0.78018	1.0955			0.90991
	0.882883	1.06852	1.05045	1.30811			0.967568
	1.30621	0.901499	0.736937	1.47568			0.952891
	1.17773	1.08351	0.29009	0.828829			0.646681
	1.16274	0.674518	0.365766	1.03063			1.10921
	0.882227	0.766595	0.747748	1.2036			1.08137
	0.972163	0.535332	0.70991	1.08649			1.26981
	0.901499	0.488223	0.58018	0.466667			0.873662
	1.01713	0.316916	0.50991	0.553153			0.800857
	1.20128	0.27409	0.724324	0.778378			0.509636
	0.852248	0.265525	0.754955	0.754955			1.58672
	1.55032	0.468951	0.504505	0.832432			0.785867
	0.736617	0.453961	0.571171	0.87027			1.13062
	0.438972	1.10921	0.918919	0.686486			0.8394
	0.509636	0.379015	0.740541	0.603604			1.23983
	0.749465	0.30621	0.493694	0.448649			1.3469
	0.865096	0.432548	0.645045	0.76036			1.61884
	0.35546	0.743041	0.156757	0.654054			0.37045
	0.912206	0.385439	0.585586	1.16216			0.334047
	0.61242	0.937901	1.47207	1.11892			1.16274
	0.458244	0.528908	0.493694	0.967568			0.571734
	1.00428	0.728051	0.607207	0.610811			0.850107
	0.477516	0.665761	1.16937	0.821622			0.965739
	1.12848	1.10326	0.978378	0.767568			0.576017
	0.558887	1.1087	0.553153	0.841441			0.978587
	0.642398	0.358696	0.745946	0.902703			0.698073
	0.815846	1.14674	0.915315	0.926126			0.421842
	0.578158	0.942935	1.11712	0.610811			0.910064
	0.61242	0.622283	0.998198	0.809009			0.995717
	0.942184	0.940217	0.744144	0.807207			1.15632
	0.773019	0.940217	1.23243	0.722523			0.704497
	1.00857	0.567935	0.953153	0.724324			0.770878
	0.601713	1.44022	0.638116	0.809009			0.937901
	1.83726	0.796196	0.584582	0.861261			0.475375
	2.13276	0.774457	0.710921	0.963964			0.567452
	2.16274	1.81793	0.668094	0.789189			0.578158
	1.47752	1.17935	0.659529	0.98018			0.638116
	1.13704	0.923913	0.293362	0.423423			1.55246
	1.26124	1.13043	0.224839	0.623423			1.05782
	0.997859	0.961957	1.00214	0.527928			0.860814
	0.546039	0.345109	0.289079	0.893694			0.895075
	1.32976	0.720109	0.993576	0.281081			0.944325
	0.601713	0.413043	0.869379	0.484685			0.554604
	0.715203	0.483696	0.379015	0.58018			0.858672
	1.77088	0.144022	0.473233	0.724324			1.19058
	1.22484	0.255435	0.321199	0.821622			0.687366
	1.15203	0.0326087	0.316916	0.875676			0.856531
	1.02355	1.0788	1.2848	1.05766			1.07281
	1.48394	0.584239	0.533191	1.13153			0.890792
	1.50321	0.394022	0.603854	0.711712			1.4561
	0.985011	0.407609	0.48394	1.15135			0.940043
	0.653105	0.581522	0.441113	0.472072			1.00642
	1.35974	0.486413	1.28694	0.875676			0.717345
	0.479657	0.399457	1.04069	0.927928			0.678801
	1.11349	0.0815217	0.695931	0.85045			0.391863
	1.28051	0.741848	1.39829	0.518919			0.475375
	1.08994	0.951087	1.15632	0.673874			0.610278
	1.31263	0.1875	0.770878	0.872072			0.563169
	1.19058	0.38587	1.11991	0.967568			0.732334
	1.28051	0.619565	0.764454	0.936937			0.620985
	0.937901	0.633152	0.884368	1.20721			0.785867
	1.31478	0.388587	0.321199	1.29369			0.552463
	1.10278	0.472826	1.22912	0.472072			0.511777
	0.997859	0.331522	0.595289	0.284685			1.17559
	1.09208	0.353261	0.976445	0.437838			0.614561
	1.06852	0.711957	1.09636	0.524324			0.67666
	1.24839	0.331522	0.638116	0.563964			0.67666
	1.51392	0.730978	1.02784	0.987387			0.734475
	0.910064	0.592391	1.07066	0.868468			0.997859
	1.35546	0.695652	0.952891	0.801802			0.740899
	1.54818	0.355978	1.24197	0.504505			0.987152
	1.02355	0.809783	0.865096	0.895495			1.25696
	0.595289	1.2337	0.8394	1.3964			0.537473
	1.21842	0.497283	0.828694	1.23423			0.605996
	1.11563	0.440217	0.595289	1.00901			0.571734
	0.972163	1.0163	0.760171	0.868468			0.501071
	1.40257	0.815217	0.648822	0.657658			0.976445
	1.6424	0.877717	0.912206	0.897216			0.492505
	1.28051	0.986413	1.39615	0.571734			0.231263
	2.3212	0.788043	0.867238	0.90364			0.680942
	1.90364	0.703804	1.22056	0.550321			0.194861
	1.22698	1.16033	1.17345	0.914347			0.541756
	0.987152	1.17663	0.194861	1.29122			0.882227
	0.809422	0.92663	0.24197	0.832976			0.599572
	0.218415	0.282609	0.513919	1.40043			1.23126
	0.66167	0.263587	0.460385	1.14133			1.40899
	0.713062	0.980978	0.391863	0.91863			0.922912
	0.940043	0.459239	0.54818	1.07923			0.957173
	1.05139	0.230978	0.668094	0.972163			0.64454
	0.813704	0.190217	1.00857	0.747323			0.550321
	0.922912	0.4375	1.03212	0.398287			1.59315
	1.04925	0.399457	0.8394	0.633833			0.980728
	1.44325	0.755435	1.00857	0.584582			1.0364
	1.48822	0.690217	1.13919	0.865096			1.15418
	1.18415	0.494565	1.76017	0.730193			1.43469
	1.05782	0.915761	1.10493	0.477516			1.26338
	1.30193	0.421196	1.0257	0.33833			1.03426
	1.24411	1.09511	0.541756	0.569593			0.760171
	1.48608	0.978261	0.359743	0.740899			0.997859
	1.40043	0.69837	0.130621	0.719486			0.805139
	1.31478	0.36413	0.445396	0.466809			0.672377
	0.946467	1.17391	0.0599572	1.13276			0.824411
	0.5803	0.548913	0.541756	1.28266			0.674518
	0.608137	0.274457	0.800857	0.561028			1.04711
	0.537473	0.315217	0.890792	1.43897			0.456103
	0.507495	0.377717	1.07923	1.16274			0.563169
	0.762313	0.317935	1.39615	1.42398			0.447537
	0.85439	0.366848	0.430407	0.438972			1.18844
	0.503212	0.597826	0.792291	0.69379			0.650964
	0.79015	0.342391	0.64454	0.700214			1.07281
	1.2227	0.407609	0.815846	1.08779			0.488223
	1.95075	0.548913	0.798715	1.16274			0.914347
	1.11563	0.461957	0.522484	0.610278			0.466809
	1.77944	0.372283	0.486081	0.524625			0.90364
	1.38116	0.165761	0.460385	0.815846			0.890792
	1.47323	0.61413	0.175589	1.02141			0.882227
	0.991435	0.532609	0.503212	0.45182			0.755889
	0.952891	0.472826	0.916488	0.672377			1.34047
	0.618844	0.831522	0.558887	0.503212			1.47537
	1.07281	0.625	0.64454	0.905782			0.865096
	0.905782	0.682065	0.691649	0.957173			1.13919
	0.518201	0.334239	0.561028	1.36831			1.32976
	0.811563	0.326087	0.346895	0.48394			0.379015
	0.710921	0.497283	0.00856531	1.04925			0.683084
	0.695931	0.130435	0.35546	0.798715			0.680942
	0.749465	0.627717	0.507495	0.931478			1.11135
	0.946467	0.222826	0.376874	0.901499			1.04925
	0.792291	0.55163	0.974304	0.875803			0.229122
	0.443255	0.288043	1.18415	1.04711			0.522484
	0.192719	0.32337	0.873662	0.867238			0.685225
	0.616702	0.508152	0.826552	0.445396			0.785867
	0.845824	0.44837	1.35118	0.417559			0.738758
	0.952891	0.557065	0.710921	0.458244			0.695931
	0.762313	0.394022	0.753747	1.05567			0.687366
	0.715203	0.432065	0.972163	0.678801			0.48394
	0.541756	0.491848	1.11777	0.993576			0.685225
	0.811563	0.940217	0.890792	1.13276			0.933619
	0.985011	0.51087	0.832976	0.805139			0.663812
	0.749465	0.61413	0.860814	0.835118			0.513919
	0.755889	0.472826	0.901499	1.03212			0.571734
	0.87152	0.524457	1.13062	0.995717			0.638116
	0.916488	0.581522	0.950749	1.02784			1.28051
	0.635974	0.1875	1.24625	0.633833			0.653105
	0.802998	0.586957	1.10921	0.82227			0.700214
	0.531049	0.279891	0.599572	0.522484			0.702355
	0.944325	0.380435	0.980728	1.32976			0.24197
	0.486081	0.127717	1.0257	1.06638			0.955032
	0.82337	1.23913	1.45182	0.817987			0.584582
	1.58424	1.30978	0.616702	0.867238			0.486081
	0.567935	1.13043	0.826552	0.494647			0.927195
	0.725543	1.06793	1.62527	1.37473			0.8394
	0.524457	1.39674	0.698073	0.972163			0.620985
	0.375	0.994565	1.04069	1.06852			1.05567
	0.451087	0.23913	1.04711	0.910064			1.50535
	0.494565	0.361413	0.813704	0.847966			0.558887
	0.478261	0.32337	0.940043	0.905782			0.798715
	0.108696	0.755435	0.899358	0.586724			0.760171
	1.1875	0.326087	0.802998	0.623126			1.7038
	1.53261	0.32337	0.927195	0.8394			1.48098
	1.26087	0.421196	0.663812	0.614561			1.44293
	0.597826	0.404891	0.895075	0.665953			0.853261
	0.798913	0.331522	0.608137	0.610278			0.975543
	0.309783	0.196682	1.17773	1.00214			1.13315
	1.0788	0.722749	0.824411	0.43469			2.01087
	0.855978	0.71564	1.05996	0.199143			1.07337
	1.28261	0.869668	0.314775	0.518201			0.668478
	1.03533	0.436019	0.672377	0.488223			1.09239
	1.26902	0.507109	0.855978	0.308351			1.51902
	0.796196	0.374408	1.13859	0.276231			1.26359
	0.858696	0.547393	1.21196	0.87152			1.12772
	1.4837	0.310427	1.60598	0.717345			1.37228
	1.10054	0.481043	0.972826	0.32334			1.41848
	0.611413	0.540284	1.82609	0.211991			0.858696
	1.03533	0.14455	1.55163	0.775161			1.13587
	1.27989	0.945498	1.61957	0.916488			0.983696
	0.807065	0.559242	0.836957	0.734475			1.22826
	1.05978	1.10427	0.654891	0.40257			0.603261
	0.483696	0.575829	1.27446	0.888651			1.38587
	0.440217	0.438389	1.38859	0.340471			1.57337
	0.766304	1.4218	1.10326	1.47966			1.38043
	0.798913	0.578199	1.30163	0.443255			1.06522
	1.5	0.549763	1.80435	0.75803			0.994565
	0.899457	0.495261	1.08967	0.877944			1.01902
	0.611413	0.327014	1.13587	0.779443			1.44837
	0.858696	0.419431	1.125	0.648822			1.63315
	1.08152	0.516588	0.684783	0.997859			0.907609
	1.1087	0.689573	1.75	0.507495			2.13587
	0.516304	1.17219	1.59511	0.520343			1.6413
	0.540761	1.87417	0.76087	0.518201			1.19565
	0.627717	1.62252	0.660326	1.0985			1.69293
	0.230978	1.31788	1.00815	0.937901			1.65761
	0.282609	0.94702	1.53804	0.963597			1.38043
	0.986413	0.609272	1.69565	0.325482			1.04891
	0.728261	0.84106	0.826087	0.334047			1.09239
	0.932065	1.19868	1.3587	0.346895			0.502717
	1.30435	1.27815	1.37772	0.248394			1.07065
	0.75	1.25828	0.828804	0.203426			1.16848
	0.524457	1.25166	0.725543	1.18844			1.15761
	0.665761	0.728477	0.633152	0.719486			1.41304
	0.535326	0.536424	0.785326	0.569593			1.39402
	0.644022	1.18543	0.415761	0.584582			0.86413
	0.692935	1.35099	0.793478	0.537473			1.82609
	0.654891	0.715232	0.535326	0.714674			1.3587
	0.855978	0.569536	0.358696	0.845109			1.02446
	0.880435	0.503311	0.663043	1.15217			1.31522
	0.853261	0.768212	0.160326	1.0462			0.690217
	0.453804	0.668874	0.565217	1.94293			1.50543
	0.589674	0.662252	0.673913	0.701087			1.18207
	0.836957	0.874172	0.244565	0.807065			1.58152
	0.736413	1.00662	1.0462	0.828804			1.2038
	0.282609	0.748344	0.872283	0.586957			1.07609
	0.796196	1.40397	1.11141	0.967391			1.17663
	0.497283	0.748344	0.978261	1.58696			0.225543
	0.445652	0.860927	1.09239	1.41304			0.972826
	1.53804	0.933775	0.94837	1.07609			0.347826
	0.61413	0.953642	1.30435	1.2337			0.736413
	0.407609	0.698276	1.00543	0.991848			0.983696
	0.543478	0.689655	0.570652	0.932065			0.570652
	0.834239	0.956897	0.595109	1.11141			0.586957
	0.836957	0.637931	0.451087	0.611413			0.407609
	0.986413	0.530172	0.972826	0.220109			0.649457
	0.453804	0.508621	0.529891	0.538043			0.57337
	0.902174	0.443966	0.910326	1.23098			0.540761
	0.904891	0.362069	0.796196	1.27446			0.5625
	0.565217	0.383621	1.16848	0.701087			0.6875
	0.910326	0.62931	1.70109	1.44293			0.521739
	0.559783	0.560345	0.828804	1.38587			0.709239
	0.298913	0.400862	1.47011	0.418478			1.0462
	0.538043	0.0818966	0.57337	0.589674			0.470109
	0.233696	0.387931	0.847826	0.236413			0.711957
	0.673913	0.215517	1.22554	0.807065			0.521739
	0.440217	0.271552	1.37228	0.334239			0.434783
	1.85598	0.116379	1.45924	0.375			0.475543
	0.880435	0.0474138	0.94837	0.214674			1.3125
	1.29891	0.681034	0.834239	0.434783			1.04891
	1.4538	0.461207	0.711957	0.725543			0.611413
	1.13859	0.547414	0.532609	0.464674			0.826087
	0.964674	0.771552	0.921196	1.21467			1.0625
	1.14674	0.556034	0.25	1.125			0.904891
	1.27174	0.607759	0.285326	1.24728			1.04076
	0.967391	0.659483	0.828804	1.21196			0.869565
	0.88587	0.366379	1.04891	1.10054			1.14674
	1.4837	0.323276	0.956522	0.994565			0.752717
	1.47826	0.530172	0.945652	0.486413			0.483696
	1.17663	0.387931	0.972826	1.28261			0.600543
	1.19293	0.426724	0.907609	1.26087			0.440217
	0.875	0.581897	1.1875	1.13859			0.75
	2.46739	0.793103	1.09511	1.27717			0.633152
	1.68478	0.788793	1.48913	1.48913			0.508152
	0.9375	0.530172	1.66848	0.728261			0.597826
	1.79348	0.189655	2.28533	0.858696			1.19022
	1.06522	0.577586	1.32065	0.459239			0.578804
	1.57065	0.413793	0.755435	0.665761			0.853261
	1.66576	0.37069	1.65761	1.40217			1.17663
	1.52446	0.306034	1.01087	0.817935			1.20924
	1.31793	0.534483	0.758152	1.09783			1.28533
	1.79076	0.262931	1.78804	0.953804			0.570652
	1.72826	0.607759	0.453804	1.36256			0.872283
	1.63315	0.13738	0.652174	1.70142			0.701087
	1.61957	1.20447	1.15761	0.988152			0.820652
	2.4837	0.127796	0.709239	1.0545			1.20109
	1.37228	0.453674	0.815217	0.815166			0.777174
	0.983696	0.814696	0.752717	0.862559			0.421196
	1.21467	1.3099	0.663043	0.848341			0.535326
	2.08424	0.501597	0.902174	0.936019			0.605978
	1.85326	0.405751	0.752717	1.22512			0.589674
	1.70652	0.782748	0.932065	0.687204			0.828804
	1.21739	0.610224	1.3288	0.805687			0.85782
	0.8125	0.303514	0.942935	1.62559			0.706161
	1.00543	1.26198	1.25543	1.51659			0.609005
	0.540761	0.201278	1.20109	1.20379			0.727488
	0.684783	0.329073	1.13859	1.09953			1.02133
	2.10054	0.86901	0.279621	1.38389			0.637441
	1.90217	1.1853	0.329384	1.01896			1.26777
	1.54076	0.28754	0.827014	0.85545			0.582938
	1.86957	0.370607	0.476303	1.25592			0.566351
	1.88043	0.603834	0.872038	0.952607			0.599526
	0.883152	0.533546	0.907583	0.791469			0.677725
	0.527174	0.14377	0.691943	0.646919			0.853081
	1.15217	1.16933	0.869668	0.35782			0.661137
	1.19022	0.648562	0.623223	0.540284			0.651659
	0.657609	0.354633	0.907583	0.71564			1.17062
	0.817935	0.552716	0.938389	1.12322			0.843602
	0.627717	1.19169	1.24645	1.17773			0.471564
	1.05707	0.405751	1.20379	0.800948			0.606635
	1.24185	0.265176	1.30569	0.883886			0.774882
	1.13859	0.70607	1.47867	0.78436			0.770142
	1.2038	0.485623	0.727488	0.872038			0.485782
	1.01359	0.108626	0.815166	0.137441			0.578199
	1.16033	1.61022	0.744076	0.691943			0.739336
	0.86413	0.408946	0.694313	0.670616			0.362559
	1.42663	0.309904	0.547393	1.14929			0.886256
	1.08424	0.779553	0.64218	0.992891			0.959716
	1.53804	0.923323	0.864929	1.23697			0.808057
	1.26359	0.428115	0.549763	1.15166			0.604265
	0.942935	0.309904	0.876777	1.61374			0.722749
	1.04891	0.71885	1.27725	1.13744			0.601896
	0.774882	0.536741	0.459716	0.862559			1.01896
	1.10664	0.527157	1.5782	0.772512			0.848341
	0.808057	0.702875	0.613744	0.471564			0.969194
	1.33412	0.188498	0.976303	0.78436			1.28436
	1.13507	0.335463	1.09716	0.957346			1.16114
	1.11611	0.635783	0.407583	0.64455			0.616114
	1.57346	0.884984	0.374408	0.5			0.914692
	1.74645	0.290735	0.853081	1.14455			0.454976
	1.12559	0.476038	0.7891	0.469194			0.810427
	1.15403	0.520767	0.632701	0.374408			0.781991
	1.45498	0.5623	0.675355	0.547393			1.43602
	1.05687	0.942492	1.38626	0.703791			1.44787
	1.41706	0.686901	0.99763	0.440758			1.0782
	0.507109	0.28754	0.945498	0.511848			1.46682
	1.10664	0.693291	0.592417	0.803318			1.5
	0.64455	1.19489	0.322275	0.651659			0.943128
	1.19905	0.188498	0.549763	0.462085			0.808057
	0.869668	0.223642	0.582938	0.661137			0.763033
	1.11137	0.619808	0.533175	0.767773			0.827014
	1.17773	0.338658	0.793839	0.893365			1.13981
	1.25118	-0.0192926	0.864929	0.943128			0.71564
	0.71564	-0.0257235	0.800948	0.793839			0.990521
	1.00948	0.199357	0.438389	1.36493			0.755924
	1.36256	0.0018881	0.516588	0.509479			0.454976
	1.44313	0.0771704	1.07583	1.0782			0.973934
	0.969194	0.0610932	0.788079	0.990521			1.0237
	0.445498	0.450161	1.84106	0.805687			0.616114
	0.526066	0.257235	1.87417	0.56872			0.208531
	0.86019	0.0418006	1.64238	0.755924			1.16588
	0.834123	0.205788	1.98013	0.843602			0.64218
	0.902844	0.141479	1.07947	0.464455
	1.18483	0.0353698	1.46358	0.462085
	1.33886	0.286174	0.403974	0.514218
	0.966825	0.176849	0.602649	0.473934
	1.09242	0.469453	0.284768	0.495261
	0.419431	0.205788	0.218543	0.417219
	0.42891	0.292605	0.642384	0.211921
	1.11611	0.588424	1.98675	0.516556
	1.00711	0.395498	2.05298	0.205298
	0.725118	0.559486	1.76821	0.0596026
	0.561611	0.21865	1.23841	-0.013245
	0.888626	0.282958	1.45033	0.695364
	0.964455	0.511254	1.46358	0.701987
	1.09953	0.620579	0.577586	0.509934
	0.580569	0.337621	0.581897	0.430464
	0.739336	0.498392	1.125	0.543046
	0.791469	0.125402	0.474138	0.582781
	1.21801	0.0836013	0.698276	0.13245
	1.04976	0.106109	0.603448	0.642384
	1.45024	0.141479	0.293103	0.152318
	0.632701	0.125402	1.22845	0.410596
	1.65403	0.0289389	0.612069	0.0463576
	1.27014	0.21865	0.431034	1.43103
	1.25829	0.144695	1.09914	0.267241
	0.907583	0.0610932	0.702586	0.590517
	0.817536	0.0578778	0.676724	0.133621
	0.933649	0.11254	1.17672	0.965517
	0.805687	0.0578778	0.344828	0.0603448
	0.954976	0.0192926	1.2931	1.2069
	0.64455	0.0610932	0.737069	1.2931
	1.02133	0.11254	0.603448	1.81897
	1.10427	0.0482315	1.01724	1.23276
	1.02607	0.855305	0.594828	0.844828
	0.528436	0.527331	0.724138	0.306034
	1.14455	0.392283	1.21121	0.176724
	0.788079	0.491961	0.232759	1.30603
	0.311258	0.40836	1.52586	0.0431034
	0.456954	0.163987	0.383621	0.991379
	0.152318	0.932476	0.577586	0.948276
	0.198675	0.807074	0.862069	2.16379
	0.15894	0.694534	0.176724	1.63793
	1.51656	0.700965	0.784483	0.547414
	0.807947	0.620579	0.866379	0.392241
	0.735099	0.73955	0.396552	0.176724
	0.907285	0.0321543	1.31466	0.849138
	0.907285	0.0257235	0.331897	0.426724
	0.807947	0.102894	0.271552	0.698276
	0.874172	0.0192926	0.844828	1.24569
	1.63576	0.022508	0.452586	1.63362
	1.82781	0.00262765	0.668103	1.48707
	1.72848	0.495177	1.16379	0.5
	1.64901	0.546624	0.24569	0.323276
	1.76821	0.675241	1.31466	0.189655
	0.556034	0.890675	0.530172	1.32759
	1.05603	0.327974	0.547414	0.267241
	0.827586	0.327974	0.836207	1.06897
	0.87069	0.55641	0.603448	1.3319
	1.0819	0.766667	0.659483	1.53017
	1.55603	0.707692	0.633621	1.78879
	1.7931	1.08205	0.0172414	0.737069
	0.271552	0.651282	1.21983	0.25
	0.426724	0.438462	0.466454	0.00862069
	0.650862	0.335897	0.306709	1.09914
	2.36207	0.684615	0.265176	0.0431034
	1.59483	0.597436	0.4377	0.762931
	0.637931	1.14103	0.661342	0.900862
	0.75431	0.482051	0.380192	1.98707
	0.452586	0.366667	0.523962	1.47414
	0.892241	0.489744	0.686901	0.409483
	1.06466	0.733333	1.00958	0.508621
	0.978448	0.638462	0.71246	0.202586
	1.59052	0.679487	0.920128	1.2069
	1.64224	0.287179	0.690096	0.116379
	0.431034	0.34359	0.514377	1.06466
	0.474138	0.5	0.600639	1.43534
	1.25	0.625641	0.817891	1.46983
	2.02155	0.733333	0.785942	0.744409
	2.04741	0.802564	0.453674	0.603834
	0.323276	0.428205	0.939297	0.549521
	0.560345	0.553846	1.31629	0.565495
	0.693966	0.207692	1.377	0.584665
	1.13793	0.705128	1.57188	0.482428
	0.892241	0.733333	1.2524	0.833866
	1.12069	0.389744	1.41214	1.01597
	1.35776	0.446154	1.36741	0.974441
	1.96121	0.453846	1.13099	0.891374
	0.362069	0.223077	1.01278	0.897764
	0.284483	0.658974	0.910543	0.750799
	0.922414	0.702564	1.20447	0.591054
	2.27155	0.348718	0.910543	0.71885
	1.28017	0.384615	1.09904	0.57508
	0.219828		0.881789	0.594249
	0.50431		0.507987	0.584665
	0.599138		0.434505	0.683706
	0.939655		0.514377	0.453674
	0.715517		0.249201	0.495208
	0.896552		0.207668	0.41853
	1.4569		0.398714	0.549521
	1.77586		1.2926	0.265176
	0.224138		0.324759	0.670927
	0.439655		0.311897	0.916933
	0.797414		0.688103	0.910543
	2.37069		0.684887	0.71885
	1.99138		0.646302	0.536741
	0.383621		1.02251	0.760383
	0.418103		1.48232	0.709265
	0.74569		0.855305	0.309904
	1.00431		0.752412	0.405751
	0.767241		0.11254	0.408946
	0.767241		1.18006	0.223642
	1.44397		0.463023	0.498403
	1.41379		0.376206	0.297125
	0.280172		0.581994	0.162939
	0.116379		0.903537	0.492013
	0.728448		0.691318	0.335463
	2.28448		0.659164	0.236422
	1.97845		1.28617	0.249201
	0.232759		0.900322	0.71246
	0.306034		1.03537	1.15016
	0.719828		0.163987	0.990415
	0.685345		1.34727	0.99361
	0.857759		0.286174	0.709265
	1.0431		0.549839	0.584665
	1.31466		0.749196	0.768489
	1.6681		0.778135	0.118971
	0.0948276		0.607717	0.691318
	0.49569		1.05145	0.466238
	0.900862		1.74277	1.13183
	1.97414		1.13505	0.614148
	1.68534		0.836013	1.02894
	0.185345		0.073955	0.861736
	0.974441		1.26688	0.106109
	1.08626		0.324759	0.585209
	0.731629		0.485531	0.598071
	1.31949		0.88746	0.77492
	1.20447		0.604502	0.604502
	0.926518		0.864952	1.07074
	1.27796		1.1254	0.790997
	0.626198		1.6881	0.0707395
	0.690096		0.790997	0.463023
	1.78594		0.987138	0.726688
	0.517572		0.501608	0.675241
	1.77955		1.21543	0.562701
	1.6262		0.575563	1.4791
	0.964856		0.270096	0.906752
	0.613419		0.745981	0.315113
	1.25879		0.733119	0.353698
	1.08307		0.73955	0.517685
	1.15655		0.848875	0.935691
	0.769968		1.2701	0.463023
	0.766773		0.971061	1.19936
	0.488818		0.347267	0.022508
	2.1853		0.276527	0.614148
	0.194888		1.63666	0.463023
	1.8754		0.241158	0.913183
	1.33227		0.414791	0.347267
	1.20767		0.559486	0.900322
	0.56869		0.729904	0.5209
	0.99361		0.665595	0.228296
	1.32907		0.839228	0.85209
	0.884984		1.36656	0.66881
	0.702875		1.03859	1.28617
	0.41853		0.588424	0.351282
	1.01278		1.21795	1.32051
	1.66134		1.45641	0.330769
	0.603834		0.987179	0.95641
	1.34185		0.733333	0.0897436
	1.34824		0.653846	1.24872
	1.15974		0.941026	0.597436
	0.651757		1.15641	0.810256
	0.808307		0.735897	0.523077
	1.16613		1.22564	1.42564
	0.805112		1.01538	0.25641
	0.792332		1.00513	0.461538
	0.776358		0.625641	-0.025641
	0.651757		0.802564	0.948718
	1.14058		0.697436	0.748718
	0.738019		1.12821	0.641026
	1.08307		0.810256	0.461538
	1.30671		1.35385	1.45641
	0.680511		1.12051	0.412821
	0.578275		0.841026	0.292308
	0.805112		0.646154	0.135897
	1.35783		0.546154	1.00256
	0.942492		0.758974	0.535897
	0.881789		1.02564	0.817949
	0.396166		0.9	0.492308
	0.939297		1.08462	1.24615
	1.73482		0.769231	0.117949
	0.817891		0.838462	1.10513
	1.01917		0.746154	0.274359
	1.20767		0.535897	0.861538
	0.779553		0.794872	0.923077
	0.651757		0.784615	0.712821
	1.40256		0.95641	0.279487
	0.750799		0.889744	1.2359
	0.996805		0.974359	0.151282
	0.626198		0.889744	0.992308
	0.482428		0.615385	0.0153846
	1.24601		0.576923	0.910256
	0.814696		0.902564	0.75641
	0.797428		0.887179	0.589744
	1.86817		0.8	0.335897
	0.832797		1.28718	1.19231
	0.379421		0.758974	0.146154
	0.855305		0.958974	0.807692
	1.01286		0.451282	1.00769
	1.24437		0.561538	0.797436
	1.05466		0.512821	0.75641
	0.977492		0.935897
	1.10932
	1.00322
	1.58521
	0.980707
	0.916399
	1.33119
	0.572347
	1.57556
	0.945338
	0.196141
	0.639871
	1.10611
	1.09325
	1.40514
	0.916399
	0.935691
	0.858521
	1.55627
	0.752412
	0.729904
	1.7492
	0.630225
	1.45338
	0.495177
	0.369775
	0.675241
	0.868167
	1.11897
	1.15756
	1.08039
	1.58842
	0.662379
	1.51447
	1.13505
	0.938907
	1.40193
	0.881029
	0.832797
	1.68167
	0.302251
	0.691318
	1.03859
	1.06752
	1.02251
	1.09968
	0.932476
	0.466238
	1.1672
	1.13505
	1.06109
	1.34727
	0.614148
	1.54662
	1.69453
	0.209003
	0.749196
	1.04823
	1.30547
	0.903537
	0.726688
	1.02894
	0.450161
	1.1254
	0.967846
	0.742765
	1.27974
	0.62701
	1.32797
	1.42122
	0.276527
	0.826367
	0.948553
	0.996785
	1.29904
	0.877814
	0.996785
	0.836013
	1.21865
	0.581994
	0.893891
	1.64952
	1.18718
	1.22051
	1.27179
	1.32308
	1.17692
	0.674359
	0.602564
	1.1641
	1.05385
	1.28462
	1.35385
	0.979487
	1.16667
	1.00256
	0.494872
	0.435897
	1.04359
	0.748718
	1.24872
	0.961538
	1.05897
	0.853846
	0.584615
	0.535897
	0.802564
	0.979487
	1.47949
	1
	0.941026
	1.20769
	0.674359
	0.723077
	1.43077
	0.853846
	1.34359
	1.18205
	0.994872
	1.1641
	0.782051
	0.887179
	0.923077
	1.24359
	1.16154
	0.679487
	0.492308
	1.04872
	0.948718
