# Supplementary material for: The adhesion-GPCR BAI1 shapes dendritic arbors via Bcr-mediated RhoA activation causing late growth arrest
Source: eLife. 2019 Aug 28;8:e47566. doi: 10.7554/eLife.47566 (PMC6713510; doi:10.7554/eLife.47566)
Supplement: Figure 7—source data 1. [file elife-47566-fig7-data1.xlsx]

## Sheet: Fig. 7c
Statistics for Bcr band density vs. fraction
2-factor ANOVA					Tukey P-values			N
DOF	Parameter	F	P		<17-IP vs. 17+ DIV-IP	0.0049		5
(15, 434)	shRNA	0.348526	> 0.05
	Time	8.1475	0.0035
	Interaction	15.0688	0.00024

## Sheet: Fig. 7e
Statistics for dendrite length
2-factor ANOVA					Tukey P-values				N	n
DOF	Parameter	F	P		Vector-pSuper vs. Vector-BAI1 Kd	<1.00E-06		Vector, pSuper	10	109
(5, 509)	shRNA	102.834	<1.00E-06		Vector-pSuper vs. Abr-BAI1 Kd	6.67e-06		Vector, BAI1 Kd	10	73
	Bcr/Abr	39.89	<1.00E-06		Vector-pSuper vs. Bcr-pSuper	<1.00E-06		Bcr, pSuper	10	111
	Interaction	4.342	0.0135		Vector-BAI1 Kd vs. Bcr-BAI1 Kd	<1.00E-06		Bcr, BAI1 Kd	10	87
					Bcr-pSuper vs. Bcr-BAI1 Kd	0.000501		Abr, pSuper	10	45
					Abr-pSuper vs. Abr-BAI1 Kd	<1.00E-06		Abr, BAI1 Kd	10	45

## Sheet: Fig. 7f
Statistics for dendrite number
2-factor ANOVA					Tukey P-values				N	n
DOF	Parameter	F	P		Vector-pSuper vs. Vector-BAI1 Kd	<1.00E-06		Vector, pSuper	10	109
(5, 509)	shRNA	119.317	<1.00E-06		Vector-pSuper vs. Abr-BAI1 Kd	2.12e-06		Vector, BAI1 Kd	10	73
	Bcr/Abr	29.97	<1.00E-06		Vector-pSuper vs. Bcr-pSuper	<1.00E-06		Bcr, pSuper	10	111
	Interaction	3.909	0.021		Vector-BAI1 Kd vs. Bcr-BAI1 Kd	<1.00E-06		Bcr, BAI1 Kd	10	87
					Bcr-pSuper vs. Bcr-BAI1 Kd	3.93e-06		Abr, pSuper	10	45
					Abr-pSuper vs. Abr-BAI1 Kd	<1.00E-06		Abr, BAI1 Kd	10	45
Statistics for branch number
2-factor ANOVA					Tukey P-values				N	n
DOF	Parameter	F	P		Vector-pSuper vs. Vector-BAI1 Kd	1.62e-06		Vector, pSuper	10	109
(5, 509)	shRNA	123.55	<1.00E-06		Vector-pSuper vs. Abr-BAI1 Kd	2.35e-06		Vector, BAI1 Kd	10	73
	Bcr/Abr	27.94	<1.00E-06		Vector-pSuper vs. Bcr-pSuper	<1.00E-06		Bcr, pSuper	10	111
	Interaction	4.23	0.015		Vector-BAI1 Kd vs. Bcr-BAI1 Kd	4.84e-06		Bcr, BAI1 Kd	10	87
					Bcr-pSuper vs. Bcr-BAI1 Kd	<1.00E-06		Abr, pSuper	10	45
					Abr-pSuper vs. Abr-BAI1 Kd	<1.00E-06		Abr, BAI1 Kd	10	45

## Sheet: Fig. 7k
Statistics for RhoA activation
2-factor ANOVA					Tukey P-values				N	n
DOF	Parameter	F	P		Vector-Vector vs. Bcr-Vector	0.000452		All conditions	10	452
(3, 1791)	BAI1	11.21	0.001		Vector-Vector vs. Bcr-BAI1	<1.00E-06
	Bcr	71.71	<1.00E-06		Vector-BAI1 vs. Bcr-Vector	0.00172
	Interaction	8.22	0.01		Vector-BAI1 vs. Bcr-BAI1	<1.00E-06
					Bcr-Vector vs. Bcr-BAI1	6.91e-05
