# Supplementary material for: The adhesion-GPCR BAI1 shapes dendritic arbors via Bcr-mediated RhoA activation causing late growth arrest
Source: eLife. 2019 Aug 28;8:e47566. doi: 10.7554/eLife.47566 (PMC6713510; doi:10.7554/eLife.47566)
Supplement: Figure 7—source data 2. [file elife-47566-fig7-data2.xlsx]

## Sheet: Fig. 7C
Fig. 7C	Quantification of Bcr band density in PNS and in BAI1 immunoprecipitates
	PNS		IP
	Pre-17 DIV	17+ DIV	Pre-17 DIV	17+ DIV
	0.363567	0.0977142	0.12911	0.250445
	0.36648	0.278831	0.365387	0.551245
	0.329464	0.540821	0.233859	0.339055
	1	0.759049	0.12544	0.245801
	0.522961	0.444736	0.112421	0.985505
	0.514171	0.411176	7.51288e-05	1
	0.488436	0.87592	0.0528347	0.857066
	0.503204	0.654939	0.0112678	0.537257
	0.548288	0.613306	0.051303	0.290489
	1	0.469541	0.0923867	0.240793
	0.834761	0.361867	0	0.172027
	1	0.14368	0.449884	0.371035
	0.888173	0.11307	0.437967	0.0921335
	0.94421	0.0689875	0.163095	0.0689051
	0.858999		0.37969	0.124401
	0.617156		0.10176	0.934189
	1		0.0892596	0.855242
	0.0978692		0.136646	1
	0.15635		0.401359
			0.319277
			0.0849975
			0.103668
			0.519962
			0.515593
Mean	0.633373	0.416688	0.203218	0.49531
SD	0.299372	0.256292	0.171356	0.348349
SEM	0.0705626	0.0710827	0.0357302	0.084487
n	19	14	24	18

## Sheet: Fig. 7E
Fig. 7E	Dendritic arbor length in hippocampal neurons under the indicated conditions
	Vector		Bcr		Abr
	pSuper	BAI1 Kd	pSuper	BAI1 Kd	pSuper	BAI1 Kd
Mean	2272.13	3252.7	1396.78	2019.72	1855.25	3220.51
SD	915.985	1313.79	838.685	766.471	816.83	1756.91
SEM	88.1407	154.831	79.2483	82.6507	123.142	264.864
n	109	73	113	87	45	45
	2780.42	1934.21	1488.49	1170.51	1545.54	1552.1
	3994.15	2040.33	2561.21	1311.88	1715.87	2426.5
	2695.54	2688.41	2243.34	1518.25	1518.47	2242.37
	1942.28	2520.2	1396.48	2157.54	706.25	1826.23
	4043.17	2294.48	2776.86	2026.73	2191.39	2426.46
	2471.12	3253.87	1981.22	1795.05	896.237	3646.57
	2550.91	4287.99	2359.98	2700.17	1124.53	1671.37
	1949.35	7302.94	809.186	2524.54	2735.8	3729.65
	2917.89	2807.97	1272.18	2550.76	2217.66	2868.15
	3128.25	3218.02	2550.77	2735.43	1873.02	1723.12
	1249.55	4062.16	457.136	1464.14	1393.39	1375.39
	1299.24	2803.71	1126.63	3197.57	1260.17	3954.01
	3291.15	2912.06	3288.08	4544.01	2613.28	2587.68
	1736.7	3533.06	1388.76	1898.81	989.532	2806.26
	1713.57	2937.24	2544.99	3587.62	1881.35	5911.52
	1582.43	848.963	3942.57	1004.35	3302.39	1212.96
	4203.65	2446.57	1536.12	1971.22	857.178	5864.93
	2665.29	4121.63	625.817	2840.02	2497.44	3103.65
	6586.98	5036.21	2455.61	3119.23	3493.05	2452.18
	3347.04	2347	360.317	1632.93	4611.55	2595.55
	3822.4	5406.01	943.573	2753.3	775.815	6805.48
	1908.92	4002.47	929.767	1439.8	2551.43	6787.89
	2224.06	1066.21	3242.33	1371.12	2068.3	4793.45
	4076.07	2449.84	432.918	1567.86	1772.44	6512.54
	1547.53	5063.32	2829.22	2414.45	1158.66	991.334
	2007.32	3525.43	1340.95	2355.43	2778.55	2457.63
	1042.57	2734.94	1460.58	2520.89	1432.55	3881.16
	1992.29	1084.56	1133.77	1647.07	1495.96	6814.23
	2898.46	2251.85	1348.21	4372.99	2596.08	3366.45
	1959.16	1982.14	993.91	1998.22	1905.57	4643.25
	2841.34	1299.81	4354.38	3138.65	917.124	3784.08
	1882.39	1892.57	1819.5	1433.63	2722.93	2105.44
	2790.38	1440.06	1680.19	1093.04	1751.8	6648.17
	2093.17	2096.06	988.725	1046.01	786.775	4151.57
	2899.73	5113.56	940.053	2470.51	2041.31	3142.06
	1792.68	5112.6	2428.15	2234.64	2715.5	3683.39
	925.73	1558.91	1472.25	1177.78	1357.46	4800.82
	1195.42	3548.86	1526.72	2944.32	1999.01	1748.1
	2505.46	2857.91	2851.8	2258.79	1080.46	1315.33
	2197.35	4730.19	1828.1	1741.75	1462.93	828.292
	1694.42	4244.48	830.251	1652.58	2376.49	2212.88
	3036.86	6661.33	397.644	1613.73	1514.03	317.054
	3081.36	3359.56	1754.25	1543.21	2224.6	2627.41
	1749.93	2720.72	1486.73	1579.13	1361.97	2190.03
	1615.23	2624.92	743.307	2004.29	1214.4	2338.14
	3702.89	3626.47	1885.08	1283.7
	2296.98	3166.2	1892.89	2112.91
	1773.16	2346.71	1675.51	1580.12
	1727.97	2478.4	1047.79	2853.3
	2487.63	4837.96	456.968	2732.62
	2626.25	3216.03	932.858	1219.25
	1186.42	3523.38	2353.41	1708.47
	1873.68	3442.33	1396.03	1756.79
	1112.82	3275.02	1882.15	3603.91
	2502.31	3946.33	1876.69	1596.15
	2230.73	3525.57	2609.88	1639.54
	1239.71	6633.51	886.118	2926.09
	3191.5	2466.82	1510.41	1695.35
	3377.77	4723.2	3198.6	874.656
	3129.92	2043.6	1305.29	2492.99
	2674.74	3602.91	1775.92	3294.21
	2087.28	2933.15	1095.36	1936.71
	4207.17	3289.81	1381.49	1778.54
	1412.85	2433.13	2810.51	3182.45
	2700.41	3669.56	1038.09	1033.76
	2531.84	2112.57	2868.28	2116.72
	1721.03	2485.64	1636.75	1882.52
	1719.28	5271.36	870.518	764.789
	2295.66	4694.33	1180.94	700.681
	1843.94	2086.43	1377.93	1518.92
	2883.65	3398.67	1213.69	1362.45
	2114.36	2332.87	876.909	2155.58
	2436.8	3659.7	1136.6	1697.78
	2219.87		988.177	1507.84
	1642		1116.54	1423.79
	1634.05		2336.29	1925.58
	1918.67		1200.65	1713.28
	1619.58		2082.93	1521.11
	1109.55		935.691	2436.46
	2057.78		1143.44	1330.25
	2039.89		907.325	1694.8
	1551.13		2114.5	2770.26
	3633.58		833.296	2859.73
	1270.41		2675.1	1776.34
	1474.75		1318.17	2296.1
	1325.81		1024.51	1543.74
	3351.78		416.829	1291.48
	1498.04		613.785
	2199.57		920.045
	1130.97		1513.71
	3714.93		642.629
	1129.53		484.531
	1976.86		504.155
	2240.91		469.66
	4199.02		612.202
	2360.38		1289.23
	1624.83		676.611
	2173.18		422.103
	1864.94		331.63
	1883.43		943.046
	1143.42		217.545
	2952.61		692.205
	1780.13		736.359
	2022.44		814.76
	1577.98		993.675
	1109.12		681.028
	1116.15		1128.67
	1834.96		559.473
	2261.91		433.929
			644.089
			668.283
			477.179
			176.34

## Sheet: Fig. 7F
Fig. 7F	Dendrite number represented as the sum of primary dendrites and branch points in hippocampal neurons under the indicated conditions
	Total dendrites							Branches							1˚ dendrites
	Vector		Bcr		Abr			Vector		Bcr		Abr			Vector		Bcr		Abr
	pSuper	BAI1 Kd	pSuper	BAI1 Kd	pSuper	BAI1 Kd		pSuper	BAI1 Kd	pSuper	BAI1 Kd	pSuper	BAI1 Kd		pSuper	BAI1 Kd	pSuper	BAI1 Kd	pSuper	BAI1 Kd
Mean	23.7064	32.726	15.3982	23.2874	19.3333	33.7333		18.844	26.726	11.177	18.7816	14.4222	27.9556		4.87156	6	4.22124	4.62069	4.91111	5.77778
SD	8.9114	13.9237	7.45527	10.1499	9.44842	15.5817		7.91877	13.2206	6.95936	9.42094	7.75033	13.8103		2.26936	2.21108	2.02103	2.02451	2.66136	2.63619
SEM	0.8575	1.64092	0.704457	1.0945	1.4244	2.34904		0.761984	1.55807	0.657598	1.01589	1.16841	2.08199		0.21837	0.260579	0.190969	0.218308	0.401215	0.397421
n	109	73	113	87	45	45		109	73	113	87	45	45		109	73	113	87	45	45
	24	34	23	23	11	15		20	27	19	19	9	11		4	7	4	4	2	4
	51	35	19	15	20	32		46	31	15	10	17	29		5	4	4	5	3	3
	49	34	17	24	18	27		44	27	13	21	15	23		5	7	4	3	3	4
	26	28	8	26	6	22		18	25	5	23	4	19		8	3	3	3	2	3
	29	38	21	22	22	39		25	35	18	18	17	37		4	3	3	4	5	2
	19	34	11	17	21	38		16	27	7	13	17	33		3	7	4	4	4	5
	24	44	15	33	26	27		21	35	12	30	19	20		3	9	3	3	7	7
	26	59	12	25	31	49		20	53	8	23	28	42		6	6	4	2	3	7
	29	33	25	28	24	30		26	28	24	24	20	26		3	5	1	4	4	4
	23	33	14	31	30	29		21	25	9	28	25	22		2	8	5	3	5	7
	14	31	17	18	26	20		12	26	6	13	21	15		2	5	11	5	5	5
	17	20	9	38	12	41		14	12	5	28	8	34		3	8	4	10	4	7
	29	33	40	34	22	34		22	23	35	29	18	30		7	10	5	5	4	4
	11	29	14	18	23	38		8	23	11	13	16	32		3	6	3	5	7	6
	16	17	29	33	38	47		11	11	23	23	28	36		5	6	6	10	10	11
	10	9	36	12	15	34		6	5	31	9	10	28		4	4	5	3	5	6
	17	29	24	19	13	54		11	16	22	13	10	48		6	13	2	6	3	6
	29	22	10	19	29	42		19	15	9	16	24	35		10	7	1	3	5	7
	58	44	16	48	15	22		47	39	12	38	12	17		11	5	4	10	3	5
	51	22	5	17	48	19		37	15	2	11	36	15		14	7	3	6	12	4
	26	40	18	26	12	64		21	33	11	21	10	55		5	7	7	5	2	9
	21	30	10	15	22	62		17	23	8	11	15	54		4	7	2	4	7	8
	23	13	33	34	9	54		15	10	28	26	5	47		8	3	5	8	4	7
	39	25	6	21	19	52		27	20	5	17	12	41		12	5	1	4	7	11
	16	52	25	19	18	18		11	48	20	16	15	16		5	4	5	3	3	2
	20	42	7	23	36	21		13	37	4	18	32	15		7	5	3	5	4	6
	27	28	22	16	12	47		19	25	16	11	6	42		8	3	6	5	6	5
	20	15	9	26	21	51		15	13	7	22	14	43		5	2	2	4	7	8
	24	23	13	35	28	24		18	20	9	32	19	20		6	3	4	3	9	4
	13	23	11	28	25	33		10	19	6	22	17	25		3	4	5	6	8	8
	30	14	32	32	12	29		22	10	27	29	6	21		8	4	5	3	6	8
	20	14	15	19	29	31		15	9	12	14	18	26		5	5	3	5	11	5
	27	16	14	13	14	64		23	12	11	11	9	53		4	4	3	2	5	11
	17	25	11	16	7	60		14	20	7	14	4	51		3	5	4	2	3	9
	24	41	11	17	15	29		18	33	6	14	12	22		6	8	5	3	3	7
	15	43	16	23	37	40		10	37	13	16	25	32		5	6	3	7	12	8
	14	16	14	16	14	32		11	8	10	12	11	28		3	8	4	4	3	4
	11	32	7	32	16	11		6	24	4	27	11	9		5	8	3	5	5	2
	13	29	15	21	9	8		11	22	13	14	7	5		2	7	2	7	2	3
	18	57	12	17	8	6		14	49	10	14	5	3		4	8	2	3	3	3
	22	46	7	25	13	42		17	38	5	20	11	30		5	8	2	5	2	12
	16	85	6	16	8	4		13	78	5	12	5	2		3	8	1	4	3	2
	29	43	15	10	12	32		24	38	13	5	10	27		5	5	2	5	2	5
	21	36	10	16	15	12		18	32	6	14	11	9		3	4	4	2	4	3
	20	36	8	23	9	33		17	32	6	21	5	30		3	4	2	2	4	3
	35	29	13	17				32	23	10	13				3	6	3	4
	34	28	15	28				29	24	11	26				5	4	4	2
	24	24	19	15				21	17	11	13				3	7	8	2
	30	23	15	34				21	20	10	31				9	3	5	3
	19	54	6	28				15	46	2	22				4	8	4	6
	26	47	12	28				17	40	9	22				9	7	3	6
	15	37	32	24				13	30	24	18				2	7	8	6
	18	51	9	23				13	42	6	18				5	9	3	5
	6	37	10	33				5	28	6	27				1	9	4	6
	27	62	10	13				16	54	7	11				11	8	3	2
	16	50	16	40				9	37	13	36				7	13	3	4
	26	48	20	48				20	42	9	42				6	6	11	6
	37	22	13	24				32	16	10	19				5	6	3	5
	29	31	13	9				25	27	10	8				4	4	3	1
	35	14	18	46				29	11	14	43				6	3	4	3
	25	28	16	60				20	25	12	53				5	3	4	7
	21	32	12	32				17	28	8	28				5	4	4	4
	31	29	16	24				28	23	13	19				3	6	3	5
	13	15	32	53				11	9	25	43				2	6	7	10
	33	28	25	20				27	21	18	15				6	7	7	5
	21	15	30	37				17	10	26	30				4	5	4	7
	26	23	32	26				24	19	29	18				2	4	3	8
	22	35	10	9				18	29	8	5				4	5	2	4
	35	25	23	11				28	17	18	5				7	8	5	6
	26	59	29	16				21	51	25	7				5	8	4	9
	25	26	20	9				22	20	16	6				3	6	4	3
	27	18	15	27				22	14	9	24				5	4	6	3
	25	47	24	16				21	40	17	12				4	7	7	4
	24		15	13				18		10	10				6		5	3
	21		17	10				15		15	5				6		2	5
	26		21	15				18		19	19				8		2	6
	21		25	20				15		17	12				6		8	8
	17		19	15				14		16	11				3		3	4
	22		16	17				20		11	13				2		5	4
	25		21	12				22		15	8				3		6	4
	26		16	16				20		9	14				6		7	2
	16		16	18				13		10	15				3		6	3
	24		5	27				22		3	21				2		2	6
	15		17	19				9		13	15				6		4	4
	16		15	19				11		10	12				5		5	7
	25		9	17				20		6	14				5		3	3
	21		10	19				17		6	16				4		4	3
	31		9					27		6					4		3
	32		20					27		15					5		5
	11		9					9		7					2		2
	29		10					25		7					4		3
	10		4					6		2					4		2
	27		15					22		9					5		6
	22		7					17		4					5		3
	39		16					35		9					4		7
	24		12					19		7					5		5
	18		21					14		16					4		5
	26		9					21		5					5		4
	33		10					24		6					9		4
	16		13					12		3					4		10
	12		6					10		1					2		5
	32		8					27		5					5		3
	34		14					28		8					6		6
	19		4					16		2					3		2
	19		19					15		15					4		4
	16		6					13		4					3		2
	13		12					8		9					5		3
	22		8					17		3					5		5
	15		10					12		3					3		7
			21							15							6
			10							7							3
			16							8							8
			12							3							9

## Sheet: Fig. 7K
Fig. 7K	RhoA activation levels in Cos-7 cells expressing the indicated constructs
	Vector 1		Bcr
	Vector 2	BAI1	Vector 2	BAI1
Mean	-5.87124e-05	0.003754	0.0440339	0.0929561
SD	0.152573	0.166546	0.164091	0.181944
SEM	0.00721643	0.00787734	0.00776126	0.00860566
n	448	448	448	448
	-0.2525	0.041806	-0.0434783	-0.162207
	-0.279264	-0.0602007	0.00668896	-0.0936455
	-0.264214	-0.00334448	-0.157191	-0.128763
	0.0200669	-0.255853	-0.09699	-0.143813
	-0.00501672	-0.0852843	-0.207358	0.0267559
	-0.0869565	-0.220736	-0.0183946	0.135452
	0.110368	-0.188963	-0.170569	0.100334
	-0.117057	-0.267559	-0.130435	-0.0702341
	-0.0752508	0.0267559	-0.255853	-0.110368
	-0.0769231	-0.110368	-0.0451505	-0.175585
	0.0284281	-0.160535	-0.188963	0.00501672
	-0.0301003	-0.140468	-0.153846	-0.0852843
	-0.090301	0.0083612	-0.157191	-0.183946
	-0.188963	-0.0618729	-0.0284281	-0.32107
	-0.160535	-0.0083612	-0.128763	-0.0886288
	0.212375	-0.090301	-0.160535	-0.162207
	0.110368	-0.220736	-0.0518395	-0.220736
	0.250836	-0.255853	-0.00668896	-0.135452
	0.0334448	-0.0886288	0.0551839	-0.394649
	-0.0719064	-0.048495	0.185619	-0.137124
	0.0518395	-0.0234114	0.14214	-0.0250836
	-0.00334448	-0.175585	0.37291	-0.152174
	-0.0953177	-0.0886288	0.107023	-0.102007
	0.0117057	-0.22408	0.0785953	-0.185619
	0.0735786	-0.105351	0.0953177	-0.00501672
	-0.0852843	-0.0401338	0.14214	-0.0735786
	0.090301	-0.0986622	-0.0284281	-0.180602
	0.0183946	-0.122074	0.157191	-0.0919732
	0.0602007	-0.19398	-0.09699	-0.14214
	0.0551839	-0.234114	0.145485	-0.132107
	-0.0301003	-0.242475	0.132107	-0.137124
	-0.120401	-0.150502	0.0618729	-0.0635452
	-0.140468	-0.0133779	0.0150502	-0.0334448
	0.0468227	-0.107023	-0.0518395	0.0334448
	0.0301003	0.0183946	-0.152174	-0.150502
	0.0769231	-0.120401	0.0668896	0.090301
	-0.0585284	-0.170569	-0.048495	-0.0618729
	0.0133779	-0.09699	-0.0936455	-0.0367893
	0.180602	-0.0585284	-0.0468227	-0.09699
	-0.083612	-0.0551839	0.0284281	-0.17893
	0.0518395	0.0401338	0.133779	-0.0602007
	0.0133779	-0.0652174	-0.0284281	-0.0735786
	0.342809	0.0367893	0.0334448	-0.204013
	0.173913	-0.14214	-0.00334448	-0.180602
	-0.0785953	-0.153846	-0.0250836	-0.0986622
	0.0133779	-0.140468	0.0852843	-0.0501672
	0.150502	-0.048495	0.0367893	0.00334448
	0.160535	-0.0986622	0.0518395	-0.0668896
	0.252174	-0.0678261	-0.0904348	-0.104348
	-0.00347826	0.0643478	-0.08	-0.206957
	0.0747826	-0.0991304	-0.109565	-0.00695652
	0.066087	-0.0295652	-0.0226087	-0.0852174
	0.00521739	-0.0278261	-0.102609	-0.0330435
	-0.0678261	-0.109565	-0.08	-0.0556522
	0.0626087	0.0278261	-0.266087	0.147826
	0.00869565	-0.0782609	-0.142609	0.113043
	0.0573913	-0.132174	-0.0556522	0.203478
	-0.0104348	-0.118261	-0.229565	0.0347826
	0.0591304	-0.0278261	-0.0330435	-0.0556522
	-0.107826	-0.0156522	-0.0991304	0.234783
	0.0173913	0.053913	-0.066087	0.00695652
	-0.0956522	-0.0486957	-0.0173913	0.0643478
	0.353043	-0.0886957	-0.116522	-0.0104348
	-0.0121739	0.154783	0.013913	-0.0469565
	-0.0347826	-0.00521739	0.163478	-0.0191304
	0.0434783	-0.0417391	0.0765217	0.0208696
	-0.0208696	-0.0886957	-0.04	0.04
	0.0313043	-0.116522	-0.093913	-0.0417391
	-0.0869565	-0.10087	0.08	0.154783
	-0.00869565	-0.026087	0.135652	0.0382609
	-0.00695652	0.142609	0.10087	-0.0713043
	0.0156522	-0.066087	0.142609	0.0973913
	0.0626087	0.14087	0.153043	0.0869565
	0.0226087	0.0678261	0.0765217	0.0626087
	-0.04	-0.0608696	-0.00173913	0.0382609
	0.08	-0.0713043	-0.102609	0.135652
	0.0591304	-0.125217	0.0591304	0.0973913
	0.252174	-0.107826	0.0852174	0.00173913
	0.0591304	-0.0765217	-0.0278261	-0.00347826
	0.109565	0.0452174	0.053913	-0.0278261
	-0.130435	-0.12	-0.0869565	-0.111304
	-0.113043	-0.093913	-0.0730435	-0.0295652
	-0.0591304	-0.151304	-0.0521739	0.173913
	-0.0313043	0.0869565	-0.0121739	0.121739
	-0.0991304	0	-0.0678261	0.0504348
	-0.0765217	0.0382609	-0.053913	-0.0347826
	-0.0991304	0.0591304	-0.156522	0.252174
	-0.0747826	0.0382609	-0.133913	0.0104348
	-0.107826	0.0452174	-0.0156522	0.156522
	-0.125217	-0.0852174	-0.0573913	0.0817391
	-0.0747826	-0.053913	-0.0626087	0.0226087
	0.0121739	-0.137391	-0.166957	0.0608696
	-0.0243478	0.013913	-0.0591304	0.00521739
	-0.0452174	-0.132174	-0.0678261	-0.08
	-0.13913	0.0156522	-0.0834783	0.135652
	0.0121739	-0.0869565	-0.00695652	0.161739
	-0.054717	0.126415	0.0603774	-0.0981132
	-0.0962264	0.350943	-0.0433962	0.0245283
	-0.0245283	0.254717	0.2	0.122642
	0.0509434	0.0528302	0.0113208	-0.00754717
	-0.216981	-0.00188679	0.158491	0.683019
	-0.0490566	0.316981	0.101887	0.209434
	-0.166038	0.133962	0.00943396	0.109434
	-0.0660377	0.090566	0.145283	0.262264
	0.0207547	0.145283	0.203774	-0.00943396
	0.0132075	0.192453	0.237736	0.120755
	0.0396226	0.311321	0.109434	0.0207547
	0.130189	0.2	-0.00754717	0.0584906
	-0.0169811	0.326415	0.258491	-0.0698113
	0.150943	-0.0679245	0.179245	0.0679245
	0.0566038	0.292453	0.090566	0.145283
	-0.0471698	0.090566	0.0811321	0.0169811
	0.0283019	0.279245	0.0924528	0.362264
	-0.0358491	0.158491	0.130189	0.29434
	-0.00943396	0.260377	0.213208	0.220755
	-0.130189	0.181132	0.107547	0.350943
	0.150943	-0.00566038	-0.0207547	0.416981
	0.130189	0.25283	0.128302	0.273585
	0.0415094	0.120755	0.237736	0.366038
	-0.00188679	0.054717	0.0358491	0.245283
	-0.0358491	0.150943	0.107547	0.284906
	0.0792453	0.0396226	0.201887	0.528302
	0.0169811	0.19434	0.196226	0.00566038
	-0.169811	0.124528	0.1	0.44717
	-0.0603774	0.335849	0.149057	0.275472
	0.126415	-0.0113208	0.118868	0.330189
	-0.0245283	0.213208	0.101887	0.324528
	-0.190566	0.162264	-0.19434	0.301887
	0.00943396	0.101887	0.130189	0.20566
	0.122642	0.14717	0.0415094	0.330189
	-0.0679245	-0.0264151	0.0339623	0.277358
	0.145283	0.0396226	0.158491	0.149057
	0.0509434	0.00754717	0.101887	0.241509
	-0.0132075	0.198113	0.101887	0.173585
	0.00377358	0.169811	0.0433962	0.188679
	0.0716981	0.367925	0.0528302	0.209434
	0.0622642	0.332075	0.0415094	0.188679
	0.0132075	0.235849	0.220755	0.149057
	0.0433962	0.126415	0.137736	0.358491
	0.0509434	-0.00566038	0.115094	0.0698113
	-0.137736	0.0792453	0.150943	0.390566
	0.0339623	0.25283	0.179245	0.328302
	0.00566038	0.149057	0.249057	0.324528
	-0.0339623	0.120755	0.0226415	0.162264
	-0.0477032	0.0724382	0.090106	0.130742
	-0.024735	-0.0371025	0.0936396	0.321555
	-0.0123675	-0.243816	0.120141	0.305654
	-0.0212014	-0.114841	-0.0583039	0.164311
	0.0565371	-0.0300353	0.0706714	0.155477
	0.134276	0.176678	0.0176678	-0.0176678
	-0.0477032	-0.0265018	0.0159011	-0.0583039
	-0.00883392	-0.151943	-0.0300353	0.0848057
	-0.0388693	-0.114841	-0.0441696	0.0583039
	-0.0830389	-0.0954064	-0.065371	0.065371
	0.0300353	-0.0371025	0.0123675	0.0936396
	-0.024735	-0.113074	-0.130742	0.065371
	0.0547703	0.0636042	0.0282686	0.265018
	0.144876	0.106007	-0.134276	0.0689046
	-0.00883392	-0.0176678	0.0371025	0.116608
	0.0636042	-0.065371	0.136042	0.0777385
	-0.0123675	0.0830389	0.0618375	-0.0812721
	-0.180212	0.0265018	0.024735	-0.118375
	-0.0812721	-0.127208	0.162544	-0.0512367
	0.0812721	0.0106007	0.00353357	0.0371025
	0.0229682	-0.0318021	-0.0724382	-0.0176678
	-0.00353357	-0.0459364	-0.0353357	-0.157244
	-0.04947	-0.0388693	-0.00530035	-0.100707
	0.0229682	0.0212014	0.166078	-0.118375
	0.0530035	0.157244	-0.121908	0.0883392
	-0.160777	0.0742049	-0.114841	-0.0618375
	0.0459364	0.0229682	0.0353357	0.0777385
	-0.100707	-0.0388693	-0.0848057	-0.0918728
	-0.00530035	0.0282686	0.14841	0.210247
	-0.0194346	0.0353357	0.173145	0.100707
	-0.0388693	-0.0371025	0.231449	0.0530035
	0.0318021	-0.0583039	0.0724382	-0.0477032
	0.0636042	0.139576	-0.136042	0.118375
	-0.0194346	0.0724382	-0.137809	0.157244
	-0.0212014	0.233216	-0.162544	0.141343
	0.0547703	0.134276	0.0123675	0.0441696
	-0.10424	0.150177	-0.116608	0.113074
	-0.0318021	-0.130742	-0.132509	-0.0300353
	-0.14841	-0.0106007	-0.176678	-0.0212014
	0.0371025	-0.121908	0.0371025	0.137809
	-0.0618375	0.208481	-0.0353357	0.229682
	0.132509	0.0742049	-0.160777	0.263251
	0.0989399	-0.0176678	-0.0477032	0.268551
	0.040636	0.0265018	-0.0265018	0.0777385
	0.0371025	0.0353357	0.0159011	0.150177
	-0.0176678	-0.0512367	-0.224382	0.280919
	0.0583039	0.0459364	-0.0565371	0.250883
	0.0971731	-0.114841	-0.0353357	-0.0265018
	0.162479	0.0351759	-0.140704	-0.127303
	-0.00502513	-0.167504	-0.373534	-0.0201005
	-0.118928	-0.038526	-0.201005	0.0737018
	-0.170854	-0.103853	-0.19598	-0.0536013
	0.0686767	0.040201	-0.0117253	0.041876
	-0.0100503	-0.0586265	-0.115578	-0.0301508
	0.0887772	0.0636516	-0.201005	0.078727
	-0.0184255	0.144054	-0.112228	-0.236181
	-0.038526	0.040201	-0.0167504	-0.231156
	-0.140704	-0.0586265	0.0318258	-0.107203
	-0.177554	-0.0435511	0.0988275	-0.0351759
	-0.123953	-0.201005	-0.107203	-0.0435511
	-0.0954774	0.00837521	-0.142379	0.0603015
	0.0502513	-0.0837521	-0.105528	-0.0536013
	-0.150754	-0.0452261	-0.0921273	0.0150754
	-0.0586265	0.0485762	-0.251256	0.00837521
	0.125628	-0.0703518	0.0251256	-0.0954774
	0.18258	0	-0.00335008	-0.0904523
	0.19598	-0.172529	0.241206	-0.00670017
	0.221106	0.0887772	0.207705	0.0100503
	0.0435511	0.0552764	-0.0150754	0.0117253
	-0.103853	0.100503	0.222781	-0.0318258
	0.0569514	0.00335008	0.0988275	-0.078727
	0.179229	0.0184255	-0.00167504	-0.0938023
	0.21943	-0.150754	0.197655	-0.0820771
	-0.0753769	-0.0452261	0.107203	-0.041876
	-0.0469012	-0.0284757	-0.0569514	-0.147404
	0.00502513	-0.128978	-0.0234506	-0.0686767
	0.159129	-0.184255	0.0519263	-0.0284757
	0.142379	-0.00837521	0.125628	-0.00167504
	-0.0636516	0.0485762	-0.0134003	0.080402
	0.0753769	0.0837521	0.259631	-0.103853
	0.0636516	0.152429	-0.0117253	-0.177554
	0.00167504	-0.0117253	-0.0469012	-0.115578
	0.0552764	-0.0837521	-0.0452261	-0.132328
	0.113903	-0.112228	-0.0921273	-0.0954774
	-0.0569514	-0.0234506	0.0100503	-0.0536013
	-0.108878	0.0619765	-0.0603015	-0.0100503
	-0.144054	-0.125628	-0.112228	-0.103853
	-0.0502513	0.0184255	-0.0552764	0.0167504
	-0.0820771	0.103853	0.157454	-0.154104
	0.0720268	-0.0686767	0.122278	0.107203
	-0.0737018	-0.0619765	-0.0954774	-0.142379
	-0.078727	0.0820771	0.120603	-0.128978
	-0.0854271	-0.0636516	-0.0268007	-0.0184255
	-0.00837521	-0.100503	-0.0217755	-0.0284757
	-0.144054	-0.0837521	-0.0335008	-0.0871022
	-0.0586265	-0.207705	-0.115578	-0.102178
	0.00187266	-0.159176	0.179775	-0.0337079
	-0.082397	0.168539	0.338951	0.0224719
	0.149813	-0.0224719	0.258427	0.0692884
	-0.383895	0.0131086	0.110487	-0.0318352
	0.224719	0.17603	-0.104869	0.0468165
	0.0224719	0.0243446	0	-0.0262172
	0.0973783	0.205993	0.0374532	0.207865
	0.093633	-0.0917603	0.138577	0.252809
	-0.0505618	-0.0430712	0.129213	0.254682
	0.0224719	-0.0224719	-0.0337079	-0.0149813
	-0.0692884	0.153558	0.157303	0.149813
	-0.0524345	0.131086	0.125468	0.114232
	0.0224719	-0.0992509	-0.0730337	0.0580524
	0.0093633	0.0280899	0.0655431	0.0524345
	-0.235955	-0.0580524	-0.0674157	0.123596
	0.0599251	0.125468	0.11236	0.0992509
	-0.0543071	0.245318	0.0374532	0.410112
	-0.0786517	0.209738	0.234082	0.294007
	0.116105	0.170412	0.0243446	0.350187
	-0.082397	0.0093633	0.0543071	0.314607
	0.26779	0.194757	0.0617978	0.425094
	0.0355805	0.181648	0.0449438	0.179775
	-0.102996	0.117978	0.0243446	0.219101
	-0.0543071	0.202247	0.104869	0.153558
	0.0337079	0.191011	0.0786517	0.599251
	-0.11985	0.23221	0.181648	0.129213
	0.0973783	0.093633	-0.0131086	0.155431
	0.155431	0.146067	0.0374532	0.200375
	0.170412	0.189139	0.0992509	0.432584
	-0.11985	0.153558	0.0805243	0.355805
	0.0561798	0.0355805	0.179775	0.222846
	0.0149813	0.192884	0.108614	0.2603
	-0.159176	0.297753	0.0580524	0.273408
	-0.0580524	0.0168539	0.123596	0.32397
	-0.082397	0.146067	0.0262172	0.322097
	0.0617978	0.0805243	0.138577	0.264045
	-0.0393258	0.157303	0.318352	0.445693
	0.0674157	0.215356	0.0449438	0.32397
	-0.0168539	0.0898876	0.192884	0.185393
	0.0561798	0.0955056	0.241573	0.123596
	0.0187266	-0.0561798	0.14794	0.172285
	0.00749064	0	0.146067	0.0955056
	-0.0262172	0.11236	0.0411985	0.104869
	-0.0318352	-0.0187266	0.277154	0.0187266
	0.0280899	0.159176	0.0805243	0.0992509
	-0.0730337	0.00561798	0.0599251	0.00374532
	0.110487	0.0543071	0.189139	0.0692884
	-0.0655431	0.153558	0.0468165	-0.0224719
	-0.0208877	-0.0652742	-0.215405	-0.0587467
	-0.608355	-0.0822454	0.0626632	0.103133
	-0.255875	-0.0626632	0.215405	0.122715
	-0.185379	0.00261097	0.267624	0.0339426
	-0.104439	-0.203655	-0.131854	0.134465
	0.14752	-0.0613577	0.415144	0.195822
	0.409922	0.24282	0.37859	0.197128
	0.126632	-0.129243	0.0848564	0.347258
	0.348564	0.0704961	-0.0665796	0.447781
	0.178851	0.0469974	0.156658	0.493473
	0.281984	0.073107	0.191906	0.377285
	0.386423	0.152742	0.408616	0.32376
	-0.12141	0.078329	0.109661	0.0117493
	-0.151436	0.104439	-0.139687	0.332898
	0.129243	0.246736	0.0130548	0.14752
	0.236292	0.466057	0.309399	0.442559
	0.0822454	0.129243	0.100522	0.172324
	-0.114883	-0.261097	0.370757	0.17624
	-0.347258	0.262402	-0.139687	0.267624
	-0.413838	-0.0417755	0.0718016	0.238903
	-0.0114943	-0.0502874	-0.0402299	-0.344828
	-0.158046	-0.122126	0.00287356	-0.33046
	-0.306034	0.00574713	-0.0517241	0.0862069
	-0.0991379	-0.113506	-0.122126	-0.211207
	-0.433908	-0.216954	-0.471264	-0.0172414
	-0.158046	-0.179598	-0.301724	0.0244253
	-0.0804598	0.0646552	0.0100575	-0.0100575
	0.091954	-0.156609	-0.216954	-0.0531609
	-0.12931	0.0158046	0.375	-0.00574713
	0.0560345	0.244253	-0.373563	0.0229885
	0.00287356	-0.112069	-0.241379	0.343391
	-0.0431034	-0.0689655	-0.0373563	-0.117816
	0.0158046	-0.258621	-0.314655	0.393678
	-0.183908	-0.00718391	0.201149	0.222701
	0.784483	0.341954	0.12069	-0.0316092
	0.261494	-0.155172	-0.211207	-0.0416667
	0.125	0.0977011	0.100575	0.326149
	0.166667	0.400862	0.359195	-0.0488506
	-0.102011	-0.179598	-0.21408	0.106322
	0.189655	-0.00574713	0.422414	0.25431
	-0.140146	-0.0875912	0.113869	0.245255
	0.289051	-0.334307	0.141606	0.0350365
	-0.0437956	-0.217518	-0.224818	-0.00291971
	-0.135766	0.331387	0.166423	0.275912
	0.108029	-0.0744526	0.364964	0.0350365
	-0.10365	-0.0861314	-0.121168	0.145985
	0.208759	-0.144526	0.0335766	-0.0642336
	0.0934307	-0.0788321	-0.0481752	0.0744526
	-0.020438	-0.059854	0.321168	-0.332847
	-0.0248175	-0.0846715	0.156204	-0.194161
	0.410219	0.118248	0.254015	0.0291971
	-0.0934307	0.00729927	-0.0437956	-0.10365
	0.0408759	0.150365	-0.335766	0.19854
	-0.112409	0.20438	0.230657	-0.0394161
	0.0131387	0.0861314	0.454015	-0.113869
	0.105109	0.110949	0.0145985	0.122628
	-0.178102	0.116788	0.305109	0.481752
	-0.0394161	-0.059854	0.131387	0.159124
	-0.125547	0.00291971	0.324088	0.325547
	-0.248175	0.010219	-0.0160584	0.217518
	0.303419	0.344729	0.274929	0.212251
	0.320513	-0.189459	-0.11396	0.116809
	0.02849	-0.344729	-0.0655271	0.0769231
	0.172365	-0.299145	0.11396	0.225071
	0.176638	0.387464	0.319088	0.146724
	-0.189459	0.555556	0.168091	0.2151
	-0.537037	0.045584	0.126781	0.0811966
	-0.451567	0.22792	0.195157	0.354701
	0.247863	0.0897436	0.0683761	0.260684
	0.387464	0.106838	0.160969	0.122507
	-0.02849	0.695157	0.18661	0.397436
	-0.00569801	0.638177	0.102564	0.321937
	0.111111	0.618234	0.316239	0.156695
	0.109687	0.188034	0.0740741	0.316239
	0.017094	0.152422	0.2151	0.246439
	-0.249288	0.123932	0.232194	0.44302
	0.0968661	0.0982906	0.669516	0.242165
	-0.213675	-0.0868946	0.333333	0.210826
	0.037037	-0.002849	0.15812	0.750712
	-0.327635	-0.193732	0.468661	0.165242
	-0.211568	-0.318113	-0.347032	-0.147641
	-0.388128	-0.248097	-0.181126	0.101979
	-0.275495	-0.25723	-0.42618	0.447489
	-0.252664	-0.127854	0.00152207	-0.210046
	-0.144597	-0.321157	-0.254186	0.0380518
	0.185693	-0.103501	-0.167428	0.0410959
	0.00456621	-0.156773	-0.369863	0.158295
	0.0928463	-0.193303	-0.249619	0.432268
	0.403349	-0.0258752	0.296804	0.04414
	-0.17656	0.414003	-0.35312	-0.0365297
	-0.0958904	0.0121766	0.0304414	-0.0334855
	-0.00608828	-0.126332	0.127854	0.362253
	-0.158295	-0.313546	-0.00152207	-0.0593607
	0.170472	0.414003	-0.126332	-0.0380518
	-0.0228311	0.307458	-0.00152207	0.191781
	-0.0456621	0.25723	0.0974125	0.357686
	0.136986	-0.00152207	-0.0197869	0.16895
	0.509893	-0.0273973	-0.0395738	0.0745814
	0.0913242	0.0502283	0.0684932	0.436834
	0.187215	0.123288	-0.205479	0.147641
	-0.14472	0.0573664	0.0065189	-0.134289
	-0.0704042	-0.292047	0.125163	-0.00130378
	-0.0260756	-0.293351	0.126467	0.122555
	-0.0664928	0.100391	-0.131682	0.0195567
	-0.127771	-0.254237	0.21382	-0.0625815
	-0.27249	-0.345502	-0.0286832	-0.125163
	-0.0208605	-0.404172	0.0808344	0.315515
	0.0925684	-0.0873533	0.119948	-0.0286832
	-0.11734	-0.232073	-0.32073	-0.0521512
	-0.162973	-0.314211	0.194263	0.122555
	0.554107	-0.0547588	0.0286832	0.25163
	0.0247718	-0.0508475	0.108214	0.280313
	-0.0391134	-0.27249	0.200782	0.00130378
	0.268579	-0.191656	0.0586701	0.207301
	-0.112125	-0.0886571	0.25163	0.0691004
	0.276402	-0.237288	-0.053455	0.316819
	-0.11734	-0.0156454	0.0482399	0.109518
	0.130378	-0.125163	0.179922	0.0599739
	0.00782269	-0.083442	0.041721	0.226858
	-0.0730117	-0.0912647	-0.21382	0.215124
	-0.185547	0.160156	0.240234	-0.193359
	-0.105469	0.154297	0.359375	0.244141
	0.214844	-0.126953	-0.138672	0.128906
	-0.134766	-0.0820313	-0.150391	0.197266
	-0.113281	0.0898438	0.28125	0.0976563
	-0.236328	0.279297	0.115234	0.267578
	0.140625	0.183594	0.367187	0.283203
	-0.00195313	-0.00390625	0.113281	0.341797
	0.552734	-0.205078	0.216797	0.0273438
	0.0683594	-0.220703	0.210937	0.392578
	0.0429688	0.109375	0.271484	0.078125
	-0.144531	-0.00585938	0.40625	0.152344
	-0.179688	-0.404297	0.335938	0.607422
	0.376953	-0.015625	0.417969	0.394531
	-0.115234	-0.390625	0.25	0.439453
	0.134766	0.310547	0.214844	0.0957031
	-0.0722656	0.154297	0.542969	0.253906
	-0.138672	0.0898438	0.326172	0.119141
	-0.09375	-0.00585938	0.527344	0.382812
	0.00195313	-0.390625	0.238281	0.201172
	0.111111	-0.145185	0.134815	-0.00444444
	0.04	0.0207407	-0.0133333	-0.0488889
	-0.171852	-0.102222	0.124444	-0.108148
	-0.21037	-0.374815	-0.0281481	0.336296
	-0.361481	-0.223704	0.0355556	-0.111111
	0.133333	-0.162963	0.198519	0.0711111
	-0.0325926	-0.155556	-0.0118519	0.122963
	-0.0518519	-0.352593	-0.042963	0.0459259
	-0.14963	-0.164444	0.194074	0.343704
	-0.0148148	0.12	0.228148	0.108148
	0.251852	0.213333	-0.0577778	0.512593
	0.0385185	-0.04	0.207407	0.531852
	0.241481	-0.0622222	0.131852	0.503704
	0.0874074	0.0281481	-0.0192593	0.402963
	-0.0740741	-0.0177778	0.195556	0.493333
	0.0755556	-0.136296	0.248889	0.0251852
	0.0933333	0.0814815	-0.0118519	0.0814815
	0.167407	-0.0844444	0.0325926	0.408889
	-0.0281481	-0.118519	0.133333	0.0177778
	-0.143704	-0.337778	-0.195556	-0.0118519
