# Supplementary material for: The adhesion-GPCR BAI1 shapes dendritic arbors via Bcr-mediated RhoA activation causing late growth arrest
Source: eLife. 2019 Aug 28;8:e47566. doi: 10.7554/eLife.47566 (PMC6713510; doi:10.7554/eLife.47566)
Supplement: Figure 7—source data 3. [file elife-47566-fig7-data3.xlsx]

## Sheet: F7S1C
Fig. 7-figure supplement 1C			Rac1 activation in neurons expressing vector, Bcr or Abr
	Control	Bcr	Abr
	1.01643	0.602464	0.873511
	1.12813	0.455441	0.701848
	0.774949	0.227105	0.622587
	0.735524	0.632854	0.629979
	0.875565	0.32731	0.792197
	0.986858	0.276797	0.302259
	0.985626	0.501027	0.559754
	1.10595	0.551951	1.1039
	1.12895	0.330595	0.850103
	1.13306	0.668172	1.09528
	0.778234	0.720739	0.885832
	1.18398	0.792608	0.680903
	1.03326	0.682957	0.383162
	1.11992	0.385216	0.418891
	0.604072	0.366324	0.769231
	0.649321	0.700205	0.684615
	1.56833	0.766063	0.463801
	0.752941	0.632579	0.676471
	0.638914	0.421719	1.11493
	1.42579	0.602715	0.731222
	1.05339	0.304977	0.373303
	1.30226	0.843439	0.771946
	1.41606	0.280995	1.06894
	1.22915	0.835263	0.480458
	1.11019	1.34349	0.796695
	0.735848	0.434485	0.49017
	1.07617	0.734894	0.915909
	0.957859	0.767985	0.662405
	0.922465	0.625714	0.922204
	0.819438	0.983394
	0.916562	0.713071
	1.01124	0.990242
	0.805083	0.770725
Mean	0.999441	0.614349	0.718017
SD	0.234899	0.245206	0.228011
SEM	0.0415247	0.0433468	0.0430901
n	33	33	29
