# Supplementary material for: The adhesion-GPCR BAI1 shapes dendritic arbors via Bcr-mediated RhoA activation causing late growth arrest
Source: eLife. 2019 Aug 28;8:e47566. doi: 10.7554/eLife.47566 (PMC6713510; doi:10.7554/eLife.47566)
Supplement: Figure 7—figure supplement 1—source data 1. [file elife-47566-fig7-figsupp1-data1.xlsx]

## Sheet: F7S1c
Statistics for dendritic arbor length
1-way ANOVA				Tukey P-values				N	n
DOF	F	P		Vector vs. Bcr	<1E-06		Control	3	33
(2, 94)	23.3	<1E-06		Vector vs. Abr	2.97e-05		Bcr	3	33
							Abr	3	29
