# Supplementary material for: The adhesion-GPCR BAI1 shapes dendritic arbors via Bcr-mediated RhoA activation causing late growth arrest
Source: eLife. 2019 Aug 28;8:e47566. doi: 10.7554/eLife.47566 (PMC6713510; doi:10.7554/eLife.47566)
Supplement: Figure 8—source data 1. [file elife-47566-fig8-data1.xlsx]

## Sheet: Fig. 8b
Statistics for dendrite length
2-factor ANOVA					Tukey P-values				N	n
DOF	Parameter	F	P		Wt-Vector vs. KO-Vector	<1.00E-06		Wt, Vector	12	147
(7, 827)	Genotype	58.0472	<1.00E-06		Wt-Vector vs. Wt-Bcr	0.00182		Wt, Bcr	8	82
	Bcr	26.1943	<1.00E-06		Wt-Vector vs. Wt-Bcr-GAP-	<1.00E-06		Wt, Bcr-GAP-	6	69
	Interaction	5.27427	0.01		Wt-Vector vs. KO-Bcr-GAP-	<1.00E-06		Wt, Bcr-GAP-	7	69
					Wt-Vector vs. Wt-Bcr-GEF-	0.00323		KO, Vector	16	177
					Wt-Vector vs. KO-Bcr-GEF-	0.000795		KO, Bcr	10	99
					KO-Vector vs. KO-Bcr	<1.00E-06		KO, Bcr-GAP-	7	75
								KO, Bcr-GEF-	11	109

## Sheet: Fig. 8c
Statistics for dendrite length
2-factor ANOVA					Tukey P-values				N	n
DOF	Parameter	F	P		Wt-Vector vs. KO-Vector	<1.00E-06		Wt, Vector	12	147
(7, 827)	Genotype	49.72	<1.00E-06		Wt-Vector vs. Wt-Bcr	0.00823		Wt, Bcr	8	82
	Bcr	26.24	<1.00E-06		Wt-Vector vs. Wt-Bcr-GAP-	0.00349		Wt, Bcr-GAP-	6	69
	Interaction	5.14	0.01		Wt-Vector vs. KO-Bcr-GAP-	<1.00E-06		Wt, Bcr-GAP-	7	69
					Wt-Vector vs. Wt-Bcr-GEF-	0.00511		KO, Vector	16	177
					Wt-Vector vs. KO-Bcr-GEF-	0.000325		KO, Bcr	10	99
					KO-Vector vs. KO-Bcr	<1.00E-06		KO, Bcr-GAP-	7	75
								KO, Bcr-GEF-	11	109
Statistics for dendrite branching
2-factor ANOVA					Tukey P-values				N	n
DOF	Parameter	F	P		Wt-Vector vs. KO-Vector	<1.00E-06		Wt, Vector	12	147
(7, 827)	Genotype	49.15	<1.00E-06		Wt-Vector vs. Wt-Bcr	0.00194		Wt, Bcr	8	82
	Bcr	25.52	<1.00E-06		Wt-Vector vs. Wt-Bcr-GAP-	0.00223		Wt, Bcr-GAP-	6	69
	Interaction	6.65	0.001		Wt-Vector vs. KO-Bcr-GAP-	<1.00E-06		Wt, Bcr-GAP-	7	69
					Wt-Vector vs. Wt-Bcr-GEF-	0.0026		KO, Vector	16	177
					Wt-Vector vs. KO-Bcr-GEF-	0.00184		KO, Bcr	10	99
					KO-Vector vs. KO-Bcr	<1.00E-06		KO, Bcr-GAP-	7	75
								KO, Bcr-GEF-	11	109

## Sheet: Fig. 8e
Statistics for dendrite length
2-factor ANOVA					Tukey P-values				N	n
DOF	Parameter	F	P		Vector-pSuper vs. Vector-BAI1 Kd	<1.00E-06		Vector, pSuper	5	52
(7, 364)	shRNA	60.62	<1.00E-06		Vector-pSuper vs. Vector-Bcr	<1.00E-06		Bcr, pSuper	5	52
	Bcr	122.55	<1.00E-06		Vector-pSuper vs. Bcr-GAP--BAI1 Kd	<1.00E-06		Bcr-GAP-, pSuper	5	37
	Interaction	1.82	> 0.05		Vector-pSuper vs. Bcr-GEF--BAI1 Kd	<1.00E-06		Bcr-GEF-, pSuper	5	60
					Vector-BAI1 Kd vs. Bcr-BAI1 Kd	0.00056		Vector, BAI1 Kd	5	34
					Bcr-pSuper vs. Bcr-BAI1 Kd	<1.00E-06		Bcr, BAI1 Kd	5	43
					Bcr-GAP--pSuper vs. Bcr-GAP--BAI1 Kd	0.0072		Bcr-GAP-, BAI1 Kd	5	33
					Bcr-GEF--pSuper vs. Bcr-GEF--BAI1 Kd	<1.00E-06		Bcr-GEF-, BAI1 Kd	5	47

## Sheet: Fig. 8f
Statistics for dendrite number
2-factor ANOVA					Tukey P-values				N	n
DOF	Parameter	F	P		Vector-pSuper vs. Vector-BAI1 Kd	1.29e-05		Vector, pSuper	5	52
(7, 364)	shRNA	40.85	<1.00E-06		Vector-pSuper vs. Vector-Bcr	0.00415		Bcr, pSuper	5	52
	Bcr	72.59	<1.00E-06		Vector-pSuper vs. Bcr-GAP--BAI1 Kd	<1.00E-06		Bcr-GAP-, pSuper	5	37
	Interaction	0.548	> 0.05		Vector-pSuper vs. Bcr-GEF--BAI1 Kd	1.73e-06		Bcr-GEF-, pSuper	5	60
					Vector-BAI1 Kd vs. Bcr-BAI1 Kd	0.00414		Vector, BAI1 Kd	5	34
					Bcr-pSuper vs. Bcr-BAI1 Kd	2.51e-05		Bcr, BAI1 Kd	5	43
					Bcr-GAP--pSuper vs. Bcr-GAP--BAI1 Kd	0.000516		Bcr-GAP-, BAI1 Kd	5	33
					Bcr-GEF--pSuper vs. Bcr-GEF--BAI1 Kd	7.78e-05		Bcr-GEF-, BAI1 Kd	5	47
Statistics for branch number
2-factor ANOVA					Tukey P-values				N	n
DOF	Parameter	F	P		Vector-pSuper vs. Vector-BAI1 Kd	0.000144		Vector, pSuper	5	52
(7, 364)	shRNA	37.37	<1.00E-06		Vector-pSuper vs. Vector-Bcr	0.00157		Bcr, pSuper	5	52
	Bcr	77.99	<1.00E-06		Vector-pSuper vs. Bcr-GAP--BAI1 Kd	<1.00E-06		Bcr-GAP-, pSuper	5	37
	Interaction	0.08	> 0.05		Vector-pSuper vs. Bcr-GEF--BAI1 Kd	5.17e-06		Bcr-GEF-, pSuper	5	60
					Vector-BAI1 Kd vs. Bcr-BAI1 Kd	0.00157		Vector, BAI1 Kd	5	34
					Bcr-pSuper vs. Bcr-BAI1 Kd	0.000241		Bcr, BAI1 Kd	5	43
					Bcr-GAP--pSuper vs. Bcr-GAP--BAI1 Kd	0.00137		Bcr-GAP-, BAI1 Kd	5	33
					Bcr-GEF--pSuper vs. Bcr-GEF--BAI1 Kd	7.37e-05		Bcr-GEF-, BAI1 Kd	5	47
