# Supplementary material for: The adhesion-GPCR BAI1 shapes dendritic arbors via Bcr-mediated RhoA activation causing late growth arrest
Source: eLife. 2019 Aug 28;8:e47566. doi: 10.7554/eLife.47566 (PMC6713510; doi:10.7554/eLife.47566)
Supplement: Figure 8—source data 2. [file elife-47566-fig8-data2.xlsx]

## Sheet: Fig.8B
Fig. 8B	Length of dendritic arbors in wild type and Bcr KO neurons expressing the indicated constructs
	RhoA+/+				RhoA–/–
	Vector	Wt Bcr	Bcr-GAP–	Bcr-GEF–	Vector	Wt Bcr	Bcr-GAP–	Bcr-GEF–
Mean	2717.43	1896.61	3652.7	3554.05	3841.77	2347.29	4146.76	3508.12
SD	1551.69	962.455	1615.77	1781.38	1588.3	1213.44	1404.55	1574.89
SEM	128.419	106.939	195.941	216.024	119.723	122.576	163.276	151.544
n	147	82	69	69	177	99	75	109
	1235.38	2767.81	3590.99	4028.64	4669.12	2379.64	5796.7	2267.79
	3441.66	2718.04	4191.55	6089.61	4572.45	980.768	3898.46	3702.13
	3602.01	2751.87	3615.87	4648.22	2390.03	5654.28	5447.42	4757.33
	1249.37	1611.59	5010.51	5163.34	3437.65	3460.69	5776.23	2397.47
	4729.5	2435.15	2153.42	4252.17	5347.26	2845.89	3707.57	3406.41
	2326.34	1766.76	5190.26	3468.18	2385.77	2297.88	5044.8	2338.2
	2921.35	1404.56	3416.9	1416.71	1777.73	3581.09	5180.18	3605.19
	3628.49	1452.22	5812.01	1307.57	6533.32	2641.64	6014.03	2435.88
	3019.42	2522.7	5638.1	3743.73	6897.36	3479.08	2964.72	2555.34
	858.211	931.766	5985.44	4862.13	5759.08	5050.31	6542.8	4309.63
	1604.04	2137.67	4827.17	3287.9	7512.34	2399.62	4276.81	3493.45
	2470.18	1696.68	4565.93	2812.97	3941.82	3137.25	4490.83	2419.7
	2018.44	1454.84	4018.04	5921.77	1701.34	2542.9	5470.8	3509.12
	2194.64	2589.28	1002.53	6215.24	2747.36	1095.42	3954.79	2108.85
	2921.06	1359.04	882.575	5352.72	1574.04	911.965	5617.5	1197.02
	1193.48	1330.05	1599.33	4823.4	2266.91	1032.36	4772.3	3651.77
	4824.11	1046.76	1879.3	5394.76	1921.51	2308.9	5162.27	4033.02
	1141.88	3467.98	2318.22	6588.99	1974.1	598.018	6890.58	3754.66
	1474.24	1034.76	4593.42	4355.16	3283.14	801.15	6455.56	3210.95
	2597.85	1672.14	7031.07	6425.63	3058.42	788.881	5963.35	1912.03
	1032.42	1054.61	1297.43	3812.55	2336.48	2347.65	5861.99	1601.46
	1151.67	1341.34	6552.7	4886.25	2935.29	814.071	3828.34	3327.42
	2721.81	997.718	2037.57	4389.44	3928.44	2324.52	6161.35	3363.83
	1353.45	2876.3	7393.01	5991.85	3845.39	1623.29	6987.2	6900.33
	5598.99	2447.78	4815.83	5012.71	2156.53	405.71	5537.74	4366.48
	1133.09	3729.13	3572.46	2210.12	1367.91	3945.94	4932.97	3768.84
	1304.85	2465.31	3621.34	3969.55	3931.61	3779.8	3662.27	3445.29
	3910.41	4098.73	4380.08	7032.41	4860.11	3700.84	4203.1	6662.59
	1188.8	3156.38	5011.68	3753.15	3751.88	2675.22	2888.3	6072.09
	1280.29	1256.48	2777.88	4091	5128.86	4590.6	2229.53	4150.55
	1747.89	3417.79	2917.84	5994.79	6573.25	2148.35	3405.79	6530.68
	5292.3	1344.04	2454.28	1367.93	3934.39	5830.17	4013.95	6465.84
	2474.85	2490.89	5100.84	1739.88	2842.05	1949.55	3405.6	4081.03
	1979.28	930.062	3218.54	6407.29	3927.39	2175.31	4836.06	6289.93
	2785.9	1886.47	4418.96	3232.18	1250.96	1642.84	2460.17	4584.9
	1241.87	2086.43	4381.09	2121.13	3730.57	3628.32	3257.45	3475.38
	3994.31	2086.93	5931.15	7044.34	4862.95	3466.42	4291.89	3326.46
	1763.43	2790.17	5370.3	4564.98	2882.75	1885.91	3456.31	4558.08
	940.176	2742.91	4365.02	6114.85	4798.84	2115.7	2100.06	3031.11
	1512.1	2192.78	4196.02	6255.58	5975.9	3563.61	1838.26	4578.53
	4061.31	2124.55	2295.65	1161.94	2415.53	1735.57	1800.15	4231
	2631.7	1784.45	3814.61	4115.76	5976.36	1323.95	6728.86	3637.34
	2846.26	1109.83	5451.15	1598.33	3259.38	1428.43	3054.18	4618.2
	5336.73	944.758	3596.21	3382.92	6400.72	2235.14	3881.01	4292.21
	3642.69	1772.37	2802.02	2923.1	4672.41	3084.45	2348.78	3255.84
	3910.47	1093.96	4392.84	3137.38	3349.62	2475.93	3850.82	3873.95
	2042.64	1949.28	1841.76	3912.93	5330.43	4477.89	4571.44	3109.56
	4776.93	2079.57	5193.31	1840.76	8782.61	2901.81	1984.15	1290.62
	2081.79	546.625	6731.76	1040.86	7111.83	1096.18	3188.28	2038.12
	1454.84	2900.86	2988.46	2882.38	7903.07	2000.33	3243.88	1684.77
	6489.01	3293.09	5321.21	2191.9	3990.75	1154.47	6076.51	2909.73
	2032.74	3655.42	3701.33	3077.17	6134.54	1594.32	3191.81	1184.32
	1567.25	2588.05	5041.53	1551.3	2550.37	2275.56	5164.04	3301.56
	2183.04	1315.85	1392.72	1393.16	2391.75	2783.91	2412.53	3255.56
	4489.81	1895.03	1923.3	1146.38	2159.17	2230.29	3662.07	2859.97
	1756.27	2146.75	1567.89	2465.37	2562.86	1398.73	3577.49	1131.6
	3145.16	1507.57	4909.96	3547.41	2897.54	3807.01	4949.87	4705.03
	2882.34	3388.01	1316.41	2793.48	3657.89	1922.89	1672.24	1172.81
	6242.19	644.674	2383.6	1249.45	6931.46	2939.2	3325.14	3598.33
	4660.76	831.604	1118.92	1962.95	6510.02	2003.99	3638.77	5526.33
	4548.86	1003.57	2902.45	2270.96	2347.38	2149.17	5709.22	1526.71
	2827.39	611.01	1826.81	1111.9	4174.61	3971.57	3029.59	4557.17
	1774.09	821.758	3569.25	3787.49	4098.17	1904.58	1537.14	2305.6
	2732.09	626.911	3047.13	3298.99	3381.36	1551.73	3552.41	1923.84
	1415.92	3568.23	1770.44	1705.37	3384.05	3517.5	2394.89	2127.66
	4319.08	2329.42	2155.81	845.188	4114.49	4194.84	5490.42	1922.98
	5646.17	1814.41	3055.79	987.864	2702.27	2676.62	4710.98	4187.33
	3547.39	985.492	3117.8	1634.47	3962.6	3693.5	2942.36	5669.95
	1357.14	1230.87	1669.72	2061.48	4731.43	2490.78	3513.81	1505.11
	7183.56	1596.17			3666.15	2628.69	4427.82	3658.1
	4982.01	992.211			2524.96	1446.08	5578.56	3523.31
	4740.58	4107.84			3900.38	2344.3	2962.66	3312.33
	1982.12	137.407			3537.3	3380.11	2111.71	3326.08
	3911.99	272.426			5088.14	2056.83	3736.92	2551.56
	4628.29	750.714			4637.05	1577.64	4200.51	3092.25
	3503.57	1598.04			3954.55	1548.38		3194.7
	2067.12	3881.8			3287.07	1250.71		5126.7
	1822.71	1189.87			3721.6	1056.2		5081.29
	4437.96	2459.5			4444.28	1989.64		4517.28
	3753.68	2711.28			5386.59	906.098		5237.87
	1715.63	1010.46			2297.03	997.442		2221.71
	2192.25	706.321			4546.19	906.34		3375.17
	1666.9				2646.24	800.059		3324.57
	1405.27				5286.66	746.687		1205.31
	4252.87				4837.62	805.274		993.014
	6585.08				1960.65	897.539		3890.49
	3577.16				7620.67	2002.29		1315.35
	2386.91				2684.47	1843.78		4660.75
	3151.86				6084.6	1942.77		2831.85
	4190.26				4710.37	919.604		3393.51
	5870.55				3893.96	1374.23		4895.82
	2097.98				3674.62	5608.79		2205
	1295.08				2652	4885.95		2295.61
	1568.53				986.582	2531.97		789.702
	7787.7				5131.09	2911.43		1379.69
	2338.25				3426.47	2778.45		808.34
	5784.77				3534.09	1596.98		2238.22
	1509.31				2811.49	1717.14		5959.23
	1168.7				1730.62	3308.53		6872.43
	865.832				2964.3			3699.41
	1503.6				2410.37			3672.01
	2709.86				4289.05			1835.99
	849.973				3083.41			7221.55
	1073.89				2619.59			7849.42
	499.983				2850			5098.94
	1367.05				3162.67			1997.72
	1568.58				3793.07			6981.02
	1510.01				3491.37			3370.98
	1624.26				2987.07			4330.62
	1524.45				2688.03
	2073.04				6483.19
	951.388				3404.82
	773.126				2482.06
	2613.19				5056
	1581				4979.24
	1716.6				2829.4
	1232.51				2924.78
	2459.15				6219.88
	1640.12				4558.45
	1419.67				3807.01
	1579.09				4112.91
	1551.09				4394.93
	1205.03				3805.43
	2138.4				3063.11
	3410.34				3614.63
	2369.65				2430.44
	2938.02				5319.81
	1382.58				4507.68
	2561.28				3814.3
	1846.29				4013.99
	1502.55				3695.16
	5294.08				3264.25
	4531.56				3060.04
	2340.43				3372.3
	1305.62				2108.54
	5336.29				1187.49
	2758.32				4243.02
	1907.4				5509.68
	3158.01				3086.58
	2979.59				1530.88
	3202.1				2232.97
	6558.9				3903.6
	2083.75				5135.81
	2167.19				2344.26
	3405.2				3558.1
	772.481				1227.22
	3799.35				1957.73
					4855.9
					2157.02
					2961.86
					2693.87
					3197.08
					3474.06
					3328.69
					2049.25
					6076.12
					1915.63
					2641.86
					2541.98
					1959.06
					4451.81
					5315.36
					3837.96
					1911.59
					6005.75
					6073.78
					1405.91
					5068.78
					2250.06
					2641.32
					6394.5
					2331.27
					5611.91
					8190.02
					7167.86
					5819.18
					6765.16

## Sheet: Fig. 8C
Fig. 8C	Dendrite number represented as the sum of primary dendrites and branch points in mouse hippocampal neurons with the indicated genotypes under the indicated conditions
	Total dendrites									Branches									1˚ dendrites
	RhoA+/+				RhoA–/–					RhoA+/+				RhoA–/–					RhoA+/+				RhoA–/–
	Vector	Wt Bcr	Bcr-GAP–	Bcr-GEF–	Vector	Wt Bcr	Bcr-GAP–	Bcr-GEF–		Vector	Wt Bcr	Bcr-GAP–	Bcr-GEF–	Vector	Wt Bcr	Bcr-GAP–	Bcr-GEF–		Vector	Wt Bcr	Bcr-GAP–	Bcr-GEF–	Vector	Wt Bcr	Bcr-GAP–	Bcr-GEF–
Mean	32.4898	24.2317	41.8676	41.5507	44.8192	30.2121	48.48	41.7615		27.2449	18.8049	36.1014	36.0145	38.4689	24.0101	41.8667	35.0092		4.63946	4.79268	4.82609	5	5.42938	5.05051	5.41333	5.3578
SD	17.3139	13.068	17.6245	16.9372	17.9599	14.35	16.1524	17.5599		15.7813	11.51	16.9525	16.3801	16.5021	12.6994	15.8083	15.8474		1.82804	1.83072	1.90939	1.6088	1.67089	1.77496	1.27442	1.93181
SEM	1.43291	1.452	2.15318	2.05394	1.35378	1.44957	1.87768	1.6897		1.30607	1.27889	2.05579	1.98638	1.24389	1.28284	1.83767	1.52491		0.151289	0.203414	0.231548	0.195096	0.125948	0.179298	0.148148	0.185889
n	147	82	68	69	177	99	75	109		147	82	69	69	177	99	75	109		147	82	69	69	177	99	75	109
	12	37	61	40	45	38	63	24		10	27	54	37	37	34	54	20		2	10	7	3	8	4	9	4
	45	53	52	61	48	28	33	43		37	45	48	54	41	23	28	35		8	8	4	7	7	5	5	8
	38	32	55	49	24	54	62	49		30	26	45	44	20	46	58	42		8	6	10	5	4	8	4	7
	13	22	52	56	47	44	55	23		8	15	45	50	44	38	50	17		5	7	7	6	3	6	5	6
	50	33	39	38	58	26	41	50		47	28	37	34	52	22	36	44		3	5	2	4	6	4	5	6
	27	30	64	35	31	31	72	23		24	26	56	29	25	27	66	19		3	4	8	6	6	4	6	4
	37	12	41	12	16	37	54	33		31	6	39	9	13	34	49	27		6	6	2	3	3	3	5	6
	38	24	70	12	50	31	56	27		30	20	67	10	44	25	51	20		8	4	3	2	6	6	5	7
	28	36	78	46	61	34	35	22		21	26	74	41	55	29	32	14		7	10	4	5	6	5	3	8
	10	8	76	58	48	42	60	40		6	3	69	52	42	36	55	32		4	5	7	6	6	6	5	8
	21	41	43	48	84	22	44	49		18	31	40	44	76	17	40	44		3	10	3	4	8	5	4	5
	30	17	51	38	41	44	51	28		24	13	46	31	35	39	46	24		6	4	5	7	6	5	5	4
	20	27	42	60	17	25	72	48		18	23	37	55	14	20	68	42		2	4	5	5	3	5	4	6
	24	31	10	64	36	14	43	25		21	26	8	56	31	8	38	23		3	5	2	8	5	6	5	2
	34	22	6	54	22	17	72	14		30	19	5	52	15	13	68	11		4	3	1	2	7	4	4	3
	11	15	12	47	34	11	63	56		9	11	10	41	28	7	58	49		2	4	2	6	6	4	5	7
	46	10	17	58	22	29	74	49		41	6	14	52	18	24	68	42		5	4	3	6	4	5	6	7
	15	36	11	65	21	9	68	44		13	30	8	58	16	6	62	35		2	6	3	7	5	3	6	9
	14	7	46	50	36	9	89	42		11	4	39	40	29	5	83	37		3	3	7	10	7	4	6	5
	25	13	80	62	27	13	59	16		20	10	76	55	21	11	55	10		5	3	4	7	6	2	4	6
	9	10	12	33	27	22	54	17		6	7	10	28	19	18	47	14		3	3	2	5	8	4	7	3
	12	14	52	56	34	5	35	41		8	6	44	51	29	3	30	37		4	8	8	5	5	2	5	4
	24	9	19	53	50	29	84	34		19	7	16	47	45	23	77	27		5	2	3	6	5	6	7	7
	14	25	74	61	35	14	67	66		12	20	68	55	31	7	61	58		2	5	6	6	4	7	6	8
	46	29	51	44	33	4	56	43		41	23	46	38	26	3	48	35		5	6	5	6	7	1	8	8
	13	47	40	20	16	38	43	40		9	40	37	17	13	33	36	35		4	7	3	3	3	5	7	5
	19	35	38	41	47	44	48	38		17	29	34	33	40	40	43	36		2	6	4	8	7	4	5	2
	43	38	50	66	57	42	45	76		37	31	46	59	51	37	39	70		6	7	4	7	6	5	6	6
	17	40	46	37	44	31	43	55		14	33	39	32	37	26	38	49		3	7	7	5	7	5	5	6
	22	17	42	46	58	47	49	45		19	11	38	40	51	41	44	39		3	6	4	6	7	6	5	6
	17	32	32	66	67	34	40	66		14	26	26	58	59	27	36	61		3	6	6	8	8	7	4	5
	57	17	45	17	41	69	48	63		51	11	42	14	37	60	41	57		6	6	3	3	4	9	7	6
	28	23	49	14	31	27	55	38		22	17	42	11	27	23	49	33		6	6	7	3	4	4	6	5
	22	8	37	71	38	33	53	52		19	7	30	66	33	28	48	48		3	1	7	5	5	5	5	4
	35	22	44	41	26	19	31	48		29	18	37	36	24	14	25	39		6	4	7	5	2	5	6	9
	18	31	48	33	42	50	37	48		16	27	43	28	34	46	33	42		2	4	5	5	8	4	4	6
	46	23	70	67	56	38	51	58		40	17	62	62	49	33	46	52		6	6	8	5	7	5	5	6
	29	23	52	42	28	25	39	55		25	19	45	37	22	21	34	49		4	4	7	5	6	4	5	6
	18	29	39	75	59	19	30	47		14	26	34	70	54	14	22	39		4	3	5	5	5	5	8	8
	19	28	49	56	79	37	21	75		16	22	44	51	73	33	16	66		3	6	5	5	6	4	5	9
	48	17	14	23	30	29	22	45		45	13	9	19	27	23	16	38		3	4	5	4	3	6	6	7
	34	18	37	42	55	19	55	37		28	14	32	38	52	9	49	28		6	4	5	4	3	10	6	9
	33	11	56	13	35	14	46	40		30	8	50	9	29	9	37	34		3	3	6	4	6	5	9	6
	47	17	42	38	77	23	29	56		41	14	37	34	72	16	24	47		6	3	5	4	5	7	5	9
	50	24	24	50	59	29	26	53		44	20	20	45	53	27	22	44		6	4	4	5	6	2	4	9
	46	8	58	41	57	30	34	45		40	6	52	36	55	24	27	39		6	2	6	5	2	6	7	6
	30	24	33	54	53	37	66	54		22	19	30	48	49	30	61	48		8	5	3	6	4	7	5	6
	51	19	51	31	78	34	23	18		45	16	47	26	72	28	17	17		6	3	4	5	6	6	6	1
	25	6	61	12	76	13	37	23		18	5	52	9	71	9	31	19		7	1	9	3	5	4	6	4
	16	27	29	47	91	22	29	29		12	20	25	43	84	17	22	23		4	7	4	4	7	5	7	6
	83	39	60	44	51	16	66	29		74	33	54	38	47	11	60	22		9	6	6	6	4	5	6	7
	28	46	38	51	71	24	36	21		25	40	32	44	65	18	31	19		3	6	6	7	6	6	5	2
	18	28	53	28	32	30	51	29		15	23	47	24	29	22	46	22		3	5	6	4	3	8	5	7
	31	20	15	17	30	31	32	35		27	16	13	14	27	27	25	29		4	4	2	3	3	4	7	6
	53	28	33	18	26	34	42	34		48	22	30	16	21	28	37	27		5	6	3	2	5	6	5	7
	17	24	20	38	39	10	52	11		15	20	17	33	36	7	47	8		2	4	3	5	3	3	5	3
	26	22	61	62	51	37	50	61		21	17	56	56	46	31	45	54		5	5	5	6	5	6	5	7
	32	43	21	46	45	18	18	11		27	39	16	41	40	12	13	10		5	4	5	5	5	6	5	1
	66	10	31	20	72	30	42	42		55	5	21	17	65	27	37	35		11	5	5	3	7	3	5	7
	52	14	18	29	60	34	54	60		46	11	8	23	55	29	47	54		6	3	5	6	5	5	7	6
	42	14	39	30	55	34	81	16		35	11	27	18	50	26	65	14		7	3	6	6	5	8	8	2
	22	5	36	19	56	32	32	50		17	2	28	13	50	26	25	44		5	3	3	3	6	6	3	6
	21	10	48	45	43	17	23	23		16	7	34	37	38	14	16	20		5	3	7	4	5	3	3	3
	25	4	41	53	36	14	44	29		21	0	32	44	33	11	34	22		4	4	4	6	3	3	5	7
	14	37	40	27	45	40	25	26		11	32	27	20	40	36	17	21		3	5	6	3	5	4	4	5
	54	27	37	12	35	51	60	31		48	21	27	8	31	44	50	29		6	6	4	2	4	7	6	2
	76	20	34	15	29	38	61	55		68	16	23	5	25	32	49	52		8	4	5	5	4	6	5	3
	39	10	22	38	49	48	46	59		35	7	16	26	44	42	33	55		4	3	3	5	5	6	6	4
	18	12		32	60	35	49	22		15	9	29	24	54	32	36	20		3	3	3	5	6	3	6	2
	67	19			48	34	61	44		62	15			42	30	50	40		5	4			6	4	5	4
	39	15			29	20	82	27		31	11			24	17	69	24		8	4			5	3	4	3
	52	55			42	28	38	34		48	51			34	24	27	30		4	4			8	4	5	4
	19	7			39	43	31	38		16	4			35	35	25	33		3	3			4	8	3	5
	34	11			66	38	42	35		30	7			59	33	31	30		4	4			7	5	5	5
	48	29			51	19	56	35		42	14			44	16	41	29		6	6			7	3	5	6
	32	54			54	30		32		28	35			46	22		26		4	8			8	8		6
	20	57			33	15		54		16	47			26	13		47		4	5			7	2		7
	26	21			50	26		41		22	11			44	18		34		4	5			6	8		7
	47	44			47	36		46		42	30			43	30		41		5	6			4	6		5
	39	51			48	25		45		32	41			43	17		39		7	4			5	4		6
	28	16			23	18		19		24	10			19	8		14		4	3			4	5		5
	28	18			47	11		43		22	8			42	1		38		6	5			5	5		5
	19				35	19		37		14				30	12		32		5				5	3		5
	17				53	20		29		15				44	10		18		2				9	5		5
	48				45	16		26		42				37	12		14		6				8	2		6
	67				24	21		37		61				15	13		26		6				9	4		5
	49				86	24		27		45				77	14		20		4				9	5		2
	35				24	31		56		29				17	23		45		6				7	4		4
	40				60	36		41		38				54	24		31		2				6	6		5
	52				40	35		57		47				31	24		44		5				9	5		6
	53				37	21		71		47				28	17		59		6				9	3		6
	23				38	87		31		19				30	65		25		4				8	9		3
	10				18	79		33		8				11	60		25		2				7	8		4
	15				8	50		22		12				5	36		16		3				3	7		3
	65				45	50		29		57				40	43		22		8				5	3		3
	25				25	50		16		20				18	34		12		5				7	8		2
	62				45	21		49		56				41	15		39		6				4	3		5
	20				38	36		70		15				34	19		52		5				4	7		8
	15				20	44		75		10				17	31		65		5				3	6		4
	9				46			48		7				41			39		2				5			3
	17				26			66		12				22			53		5				4			6
	27				48			24		21				42			18		6				6			3
	9				33			72		5				28			57		4				5			6
	14				30			113		6				24			95		8				6			8
	7				28			57		5				25			44		2				3			6
	11				38			25		7				32			15		4				6			5
	17				47			85		15				40			76		2				7			4
	14				51			61		11				46			46		3				5			7
	22				36			48		18				29			36		4				7			5
	18				28					13				23					5				5
	20				65					14				55					6				10
	20				34					18				27					2				7
	19				23					14				19					5				4
	40				51					32				45					8				6
	32				56					26				53					6				3
	29				25					23				20					6				5
	11				29					6				22					5				7
	43				59					41				54					2				5
	30				44					27				40					3				4
	20				45					15				37					5				8
	18				46					12				40					6				6
	28				51					25				46					3				5
	20				42					17				36					3				6
	38				39					30				34					8				5
	58				43					54				38					4				5
	34				25					29				20					5				5
	44				52					39				46					5				6
	14				44					11				37					3				7
	56				42					52				37					4				5
	24				48					20				41					4				7
	17				36					14				31					3				5
	69				34					49				30					10				4
	55				28					44				22					5				6
	38				42					29				38					4				4
	16				29					12				25					2				4
	69				16					57				14					4				2
	40				44					35				40					3				4
	25				47					15				42					5				5
	62				38					45				32					7				6
	59				23					49				20					5				3
	36				43					25				37					5				6
	81				56					69				47					5				9
	26				67					16				58					5				9
	29				31					25				27					2				4
	57				42					49				38					5				4
	28				15					18				10					4				5
	69				32					58				26					4				6
					59									52									7
					31									26									5
					50									47									3
					37									31									6
					34									29									5
					57									54									3
					49									39									4
					31									23									3
					77									64									6
					58									44									5
					37									23									6
					41									32									4
					31									23									4
					76									55									9
					76									59									7
					61									47									6
					39									33									4
					78									63									6
					80									69									4
					15									9									3
					94									81									5
					30									24									3
					24									16									4
					92									79									5
					30									24									3
					77									64									6
					103									89									5
					65									49									7
					73									58									7
					81									67									5

## Sheet: Fig. 8E
Fig. 8E	Length of dendritic arbors in hippocampal neurons with or without BAI1 knock down and expressing the indicated constructs
	pSuper				BAI1 Kd
	Vector	Wt Bcr	Bcr-GAP–	Bcr-GEF–	Vector	Wt Bcr	Bcr-GAP–	Bcr-GEF–
Mean	2134.08	1042.83	2763.96	2286.7	3516.55	1897.58	3605.11	3525.31
SD	793.312	628.794	919.277	985.362	1168.17	680.576	1143.16	1296.74
SEM	111.086	88.0488	153.213	128.283	203.352	105.015	202.084	191.194
n	52	52	37	60	34	43	33	47
	3191.5	1095.36	3597.25	1265.68	4730.19	2004.29	4411.33	3886.04
	3377.77	1381.49	4072.54	2875.26	4244.48	1283.7	1629.36	3086.95
	3129.92	2810.51	2316.04	1260.33	6661.33	2112.91	3978.49	3110.21
	2674.74	1038.09	3937.09	2075.73	3359.56	1580.12	3732.62	2921.14
	2087.28	2868.28	2655.47	3077.35	2720.72	2853.3	3790.2	2533.49
	4207.17	1636.75	3126.22	1691.66	2624.92	2732.62	3240.42	3986.24
	1412.85	870.518	2531.5	789.225	3626.47	1219.25	3351.55	2455.93
	2700.41	1180.94	3142.7	1674.77	3166.2	1708.47	4351.45	2901.02
	2531.84	1377.93	2215.01	4526.92	2346.71	1756.79	3494.32	3601.48
	1721.03	1213.69	3096.49	2051.34	2478.4	3603.91	4114.51	3371.14
	1719.28	876.909	2448.36	2038.35	4837.96	1596.15	2626.92	3855.84
	2295.66	1136.6	3316.43	2871.31	3216.03	1639.54	6208.68	4522.95
	1843.94	988.177	2970.48	2283.79	3523.38	2926.09	2935.61	3657.64
	2883.65	1116.54	2681.94	5973.55	3442.33	1695.35	4930.31	3957.25
	2114.36	2336.29	2631.89	3371.83	3275.02	874.656	3725	3870.53
	2436.8	1200.65	4335.39	2343.23	3946.33	2492.99	5154.38	6590.94
	2219.87	2082.93	4180.03	1752.17	3525.57	3294.21	2905.79	3538.39
	1642	935.691	3185.9	3393.55	6633.51	1936.71	4957	4507.5
	1634.05	1143.44	3557.86	2564.17	2466.82	1778.54	3911.31	4002.33
	1918.67	907.325	4014.91	3208.9	4723.2	3182.45	3487.73	2100.4
	1619.58	2114.5	1714.73	3180.39	2043.6	1033.76	2631.08	4790.52
	1109.55	833.296	2295.54	2640.73	3602.91	2116.72	5784.65	2129.89
	2057.78	2675.1	3778.23	840.852	2933.15	1882.52	3366.06	3213.59
	2039.89	1318.17	3563.63	2778.79	3289.81	764.789	3778.53	989.987
	1551.13	1024.51	3942.79	2386.36	2433.13	700.681	4457.06	2229.86
	3633.58	416.829	2717.77	1098.1	3669.56	1518.92	3881.22	3218.14
	1270.41	613.785	1111.73	1532.19	2112.57	1362.45	2722.7	4392.94
	1474.75	920.045	2287.62	1278.5	2485.64	2155.58	2516.8	5155.59
	1325.81	1513.71	2607.99	1786.7	5271.36	1697.78	3455.17	2501.36
	3351.78	642.629	1132.7	2594.39	4694.33	1507.84	4441.88	2867.9
	1498.04	484.531	2203.06	2109.42	2086.43	1423.79	1308.66	4088.06
	2199.57	504.155	1649.44	2356.12	3398.67	1925.58	2352.89	7175.23
	1130.97	469.66	584.337	1944.46	2332.87	1713.28	1334.86	3901.48
	3714.93	612.202	1504.77	3418.72	3659.7	1521.11		4354.68
	1129.53	1289.23	2496.79	1395.57		2436.46		3512.41
	1976.86	676.611	2382.16	1823.92		1330.25		5052.61
	2240.91	422.103	2279.78	391.307		1694.8		2295.22
	4199.02	331.63		2782.53		2770.26		4667.32
	2360.38	943.046		2500.71		2859.73		6369.41
	1624.83	217.545		1571.89		1776.34		4705.43
	2173.18	692.205		2244.63		2296.1		2673.94
	1864.94	736.359		3379.58		1543.74		1700.04
	1883.43	814.76		2359.04		1291.48		1426.37
	1143.42	993.675		2694.07				2344.03
	2952.61	681.028		4463.72				2129
	1780.13	1128.67		2019.92				3215.74
	2022.44	559.473		3272.58				2131.17
	1577.98	433.929		2602.67
	1109.12	644.089		2710.82
	1116.15	668.283		1339.55
	1834.96	477.179		871.569
	2261.91	176.34		839.853
				1169.03
				2572.23
				2654.72
				1805.19
				2966.59
				2014.6
				2010.16
				1710.72

## Sheet: Fig. 8F
Fig. 8F	Dendrite number represented as the sum of primary dendrites and branch points in hippocampal neurons with or without BAI1 knock down and expressing the indicated contstructs
	Total dendrites									Branches									1˚ dendrites
	pSuper				BAI1 Kd					pSuper				BAI1 Kd					pSuper				BAI1 Kd
	Vector	Wt Bcr	Bcr-GAP–	Bcr-GEF–	Vector	Wt Bcr	Bcr-GAP–	Bcr-GEF–		Vector	Wt Bcr	Bcr-GAP–	Bcr-GEF–	Vector	Wt Bcr	Bcr-GAP–	Bcr-GEF–		Vector	Wt Bcr	Bcr-GAP–	Bcr-GEF–	Vector	Wt Bcr	Bcr-GAP–	Bcr-GEF–
Mean	23.6538	15.2115	32.2703	25.7667	36.4706	23.4884	44	36.2553		19.2308	10.5962	27.2162	20.7667	30.2941	19.0698	37.8485	30.8511		4.44231	4.61538	5.10811	5	6.17647	4.65116	5.84848	5.38298
SD	7.10671	7.11622	10.8874	11.8913	15.8042	12.0305	15.2213	10.7672		6.57272	6.7221	10.5834	11.38	14.7495	11.2893	15.242	10.5274		1.52641	1.99169	1.92619	2	2.18078	2.04571	1.97043	1.68824
SEM	0.995138	0.996471	1.81457	1.54811	2.75115	1.85634	2.69077	1.58754		0.920364	0.941283	1.76389	1.48155	2.56756	1.74197	2.69444	1.55217		0.213741	0.278892	0.321032	0.260378	0.379625	0.31566	0.348325	0.248917
n	52	52	37	60	34	43	33	47		52	52	37	60	34	43	33	47		52	52	37	60	34	43	33	47
	37	12	43	12	57	23	60	35		32	8	39	10	49	21	58	31		5	4	4	2	8	2	2	4
	29	16	40	27	46	17	23	26		25	13	36	22	38	13	19	23		4	3	4	5	8	4	4	3
	35	32	26	18	85	28	56	41		29	25	22	11	78	26	52	36		6	7	4	7	8	2	4	5
	25	25	33	33	43	15	41	47		20	18	28	30	38	13	37	37		5	7	5	3	5	2	4	10
	21	30	32	42	36	34	46	25		17	26	28	34	32	31	41	22		5	4	4	8	4	3	5	3
	31	32	46	23	36	28	51	36		28	29	42	16	32	22	46	32		3	3	4	7	4	6	5	4
	13	10	24	10	29	28	52	25		11	8	22	8	23	22	48	18		2	2	2	2	6	6	4	7
	33	23	41	31	28	24	42	32		27	18	37	25	24	18	37	28		6	5	4	6	4	6	5	4
	21	29	25	49	24	23	25	54		17	25	19	47	17	18	21	48		4	4	6	2	7	5	4	6
	26	20	44	22	23	33	42	29		24	16	39	17	20	27	37	24		2	4	5	5	3	6	5	5
	22	15	52	34	54	13	31	48		18	9	46	25	46	11	27	42		4	6	6	9	8	2	4	6
	35	24	59	40	47	40	62	22		28	17	54	35	40	36	57	18		7	7	5	5	7	4	5	3
	26	15	54	28	37	48	54	29		21	10	45	24	30	42	48	23		5	5	9	4	7	6	6	6
	25	17	40	52	51	24	73	47		22	15	34	47	42	19	67	41		3	2	6	5	9	5	6	6
	27	21	25	61	37	9	53	38		22	19	22	53	28	8	44	32		5	2	3	8	9	1	9	6
	25	25	25	34	62	46	65	53		21	17	23	29	54	43	58	50		4	8	2	5	8	3	7	3
	24	19	38	15	50	60	41	23		18	16	30	10	37	53	35	18		6	3	8	5	13	7	6	5
	21	16	31	41	48	32	75	41		15	11	24	32	42	28	65	36		6	5	7	9	6	4	10	5
	26	21	35	25	22	24	44	41		18	15	31	21	16	19	37	37		8	6	4	4	6	5	7	4
	21	16	42	44	31	53	65	45		15	9	37	39	27	43	60	40		6	7	5	5	4	10	5	5
	17	16	23	43	14	20	27	54		14	10	17	38	11	15	23	47		3	6	6	5	3	5	4	7
	22	5	27	54	28	37	39	28		20	3	17	48	25	30	32	21		2	2	10	6	3	7	7	7
	25	17	21	9	32	26	55	42		22	13	15	5	28	18	48	37		3	4	6	4	4	8	7	5
	26	15	24	40	29	9	32	18		20	10	20	38	23	5	24	11		6	5	4	2	6	4	8	7
	16	9	19	15	15	11	51	31		13	6	16	11	9	5	44	26		3	3	3	4	6	6	7	5
	24	10	15	26	28	16	35	42		22	6	11	17	21	7	28	35		2	4	4	9	7	9	7	7
	15	9	22	12	15	9	15	47		9	6	15	9	10	6	13	44		6	3	7	3	5	3	2	3
	16	20	42	8	23	27	37	37		11	15	36	4	19	24	29	32		5	5	8	4	4	3	8	5
	25	9	35	24	35	16	27	17		20	7	30	19	29	12	21	12		5	2	5	5	5	4	6	5
	21	10	28	16	25	13	38	25		17	7	19	12	17	10	30	20		4	3	9	4	8	3	8	5
	31	4	20	23	59	10	37	28		27	2	18	20	51	5	17	20		4	2	2	3	8	5	10	8
	32	15	36	18	26	15	41	59		27	9	31	14	20	19	35	53		5	6	5	4	6	6	6	6
	11	7	17	26	18	20	17	20		9	4	12	21	14	12	11	14		2	3	5	5	4	8	6	6
	29	16	22	18	47	15		36		25	9	18	14	40	11		29		4	7	4	4	7	4		7
	10	12	22	27		17		20		6	7	18	15		13		17		4	5	4	12		4		3
	27	21	37	36		12		34		22	16	32	31		8		27		5	5	5	5		4		7
	22	9	29	7		16		49		17	5	24	3		14		42		5	4	5	4		2		7
	39	10		26		18		46		35	6		21		15		42		4	4		5		3		4
	24	13		22		27		46		19	3		17		21		41		5	10		5		6		5
	18	6		17		19		40		14	1		14		15		33		4	5		3		4		7
	26	8		22		19		51		21	5		17		12		44		5	3		5		7		7
	33	14		27		17		37		24	8		22		14		33		9	6		5		3		4
	16	4		26		19		27		12	2		21		16		24		4	2		5		3		3
	12	19		22				38		10	15		17				30		2	4		5				8
	32	6		32				28		27	4		24				25		5	2		8				3
	34	12		23				39		28	9		18				31		6	3		5				8
	19	8		19				28		16	3		13				24		3	5		6				4
	19	10		22						15	3		19						4	7		3
	16	21		23						13	15		19						3	6		4
	13	10		14						8	7		10						5	3		4
	22	16		9						17	8		5						5	8		4
	15	12		25						12	3		17						3	9		8
				24									17									7
				34									29									5
				19									14									5
				25									19									6
				14									9									5
				21									19									2
				13									11									2
				24									20									4
